# Supplementary material for: Synthesis and structure of 4-[(2,3,4,5,6-pentafluoro­phen­oxy)carbon­yl]phenyl 4-(dodec­yloxy)benzoate
Source: Acta Crystallogr E Crystallogr Commun. 2026 Apr 17;82(Pt 5):490–3. doi: 10.1107/S2056989026003920 (PMC13148204; doi:10.1107/S2056989026003920)
Supplement: Supplementary file 1 [file e-82-00490-sup1.cif]

##############################################################################
#                                                                            #
# This CIF contains the data in a paper accepted for publication in          #
# Acta Crystallographica Section E. It conforms to the requirements of       #
# Notes for Authors for Acta Crystallographica Section E, and has been       #
# peer reviewed under the auspices of the IUCr Commission on Journals.       #
#                                                                            #
# Full details of the Crystallographic Information File format               #
# are given in the paper "The Crystallographic Information File (CIF):       #
# a New Standard Archive File for Crystallography" by S. R. Hall, F. H.      #
# Allen and I. D. Brown [Acta Cryst. (1991), A47, 655-685].                  #
#                                                                            #
# The current version of the core CIF dictionary is obtainable from          #
# ftp://ftp.iucr.org/pub/cif_core.dic.                                       #
#                                                                            #
# Software is freely available for graphical display of the structure(s)     #
# in this CIF. For information consult the CIF software page                 #
# http://www.iucr.org/resources/cif/software.                                #
#                                                                            #
# This file may be used for bona fide research purposes within the           #
# scientific community so long as proper attribution is given to the journal # 
# article from which it was obtained.                                        #
#                                                                            #
##############################################################################
data_I
_audit_creation_method     'SHELXL-2019/3'
_journal_date_recd_electronic     2026-04-06
_journal_date_accepted     2026-04-14
_journal_name_full     'Acta Crystallographica, Section E'
_journal_year     2026
_journal_volume     82
_journal_issue      1
_journal_page_first     0
_journal_page_last     0
_journal_paper_category     GO
_journal_paper_doi     10.1107/S2056989026003920
_journal_coeditor_code     HB8211
_publ_contact_author_name     'B.S. Palakshamurthy'
_publ_contact_author_address
;
Department of PG studies and Research in Physics,UCS,Tumkur University,Tumkur
Karnataka-572103,India
;
_publ_contact_author_email     palaksha.bspm@gmail.com
_publ_contact_author_fax     ?
_publ_contact_author_phone     ?
_publ_section_title
;
Synthesis and structure of 4-[(2,3,4,5,6-pentafluorophenoxy)carbonyl]phenyl
4-(dodecyloxy)benzoate
;
_publ_section_title_footnote     .
loop_
    _publ_author_name
    _publ_author_footnote
    _publ_author_address
    'Ahmed, Khaleel' .
;
Department of Physics, Yuvaraja's College,
University of Mysore, Mysore
Karnataka-570005,
India
;
    'Bommalingaiah, B.' .
;
Department of Physics, Government Science College, Chitradurga,
Karnataka-577501,
India
;
    'Venkatareddy, G. N.' .
;
Department of Physics, Government Science College, Chitradurga,
Karnataka-577501,
India
;
    'Srinivasa, H. T.' .
;
Raman Research Institute, C. V. Raman Avenue
Sadashivanagar, Bengaluru,
Karnataka-560086,
India
;
    'Devarajegowda, H. C.' .
;
Department of Physics, Yuvaraja's College,
University of Mysore, Mysore
Karnataka-570005,
India
;
    'Palakshamurthy, B. S.' .
;
Department of PG Studies and Research in Physics, UCS,
Tumkur University, Tumkur
Karnataka-572103,
India
;
_publ_section_synopsis
;
The title molecule was synthesized by an acid--phenol coupling reaction. A
Hirshfeld surface analysis was performed to quantify the intermolecular
interactions in the crystal.
;
_chemical_name_systematic
;
4-[(2,3,4,5,6-pentafluorophenoxy)carbonyl]phenyl 4-(dodecyloxy)benzoate
;
_chemical_name_common
;
4-[(Perfluorophenoxy)carbonyl]phenyl 4-(dodecyloxy)benzoate
;
_chemical_formula_moiety     'C32 H33 F5 O5'
_chemical_formula_sum     'C32 H33 F5 O5'
_chemical_formula_iupac     'C32 H33 F5 O5'
_chemical_formula_weight     592.58
_chemical_melting_point     ?
_symmetry_space_group_name_hall     '-P 2ybc'
_space_group_crystal_system     monoclinic
_space_group_name_H-M_alt     'P 21/c'
_space_group_name_Hall     '-P 2ybc'
loop_
    _space_group_symop_operation_xyz
    'x, y, z'
    '-x, y+1/2, -z+1/2'
    '-x, -y, -z'
    'x, -y-1/2, z-1/2'
_cell_length_a     25.212(3)
_cell_length_b     8.8684(11)
_cell_length_c     13.7665(18)
_cell_angle_alpha     90
_cell_angle_beta     102.518(4)
_cell_angle_gamma     90
_cell_volume     3004.8(7)
_cell_formula_units_Z     4
_cell_measurement_reflns_used     3592
_cell_measurement_theta_min     2
_cell_measurement_theta_max     27
_cell_measurement_temperature     297(2)
_cell_special_details     Prism
_exptl_crystal_description     prism
_exptl_crystal_colour     colourless
_exptl_crystal_size_max     0.320
_exptl_crystal_size_mid     0.270
_exptl_crystal_size_min     0.210
_exptl_crystal_density_diffrn     1.310
_exptl_crystal_density_meas     ?
_exptl_crystal_density_method     ?
_exptl_crystal_F_000     1240
_exptl_absorpt_coefficient_mu     0.108
_exptl_absorpt_correction_type     multi-scan
_exptl_absorpt_process_details
;
(SADABS; Krause <i>et al.</i>,  2015)
;
_exptl_absorpt_correction_T_min     0.964
_exptl_absorpt_correction_T_max     0.976
_diffrn_ambient_temperature     297(2)
_diffrn_source     'fine-focus sealed tube'
_diffrn_radiation_type     MoK\a
_diffrn_radiation_wavelength     0.71073
_diffrn_radiation_monochromator     Graphite
_diffrn_measurement_device_type     'Bruker SMART APEXII CCD'
_diffrn_measurement_method     '\f and \W scans'
_diffrn_detector_area_resol_mean     1.97
_diffrn_reflns_number     64189
_diffrn_reflns_av_R_equivalents     0.1083
_diffrn_reflns_av_unetI/netI     0.0511
_diffrn_reflns_theta_min     2.752
_diffrn_reflns_theta_max     26.425
_diffrn_reflns_theta_full     25.242
_diffrn_measured_fraction_theta_max     0.997
_diffrn_measured_fraction_theta_full     0.998
_diffrn_reflns_limit_h_min     -31
_diffrn_reflns_limit_h_max     31
_diffrn_reflns_limit_k_min     -11
_diffrn_reflns_limit_k_max     10
_diffrn_reflns_limit_l_min     -17
_diffrn_reflns_limit_l_max     17
_refine_special_details     ?
_reflns_number_total     6157
_reflns_number_gt     3592
_reflns_threshold_expression     'I > 2\s(I)'
_refine_ls_structure_factor_coef     Fsqd
_refine_ls_matrix_type     full
_refine_ls_R_factor_all     0.1493
_refine_ls_R_factor_gt     0.0874
_refine_ls_wR_factor_gt     0.1869
_refine_ls_wR_factor_ref     0.2158
_refine_ls_goodness_of_fit_ref     1.083
_refine_ls_restrained_S_all     1.083
_refine_ls_number_reflns     6157
_refine_ls_number_parameters     379
_refine_ls_number_restraints     0
_refine_ls_number_constraints     0
_refine_ls_hydrogen_treatment     constr
_refine_ls_weighting_scheme     calc
_refine_ls_weighting_details
              'w=1/[\s^2^(Fo^2^)+(0.0703P)^2^+1.9288P] where P=(Fo^2^+2Fc^2^)/3'
_atom_sites_solution_hydrogens     geom
_atom_sites_solution_primary     direct
_atom_sites_solution_secondary     difmap
_refine_ls_shift/su_max     0.000
_refine_ls_shift/su_mean     0.000
_refine_diff_density_max     0.169
_refine_diff_density_min     -0.198
_refine_ls_extinction_method     none
_refine_ls_extinction_coef     .
loop_
    _atom_type_symbol
    _atom_type_description
    _atom_type_scat_dispersion_real
    _atom_type_scat_dispersion_imag
    _atom_type_scat_source
    'C' 'C' 0.0033 0.0016
                         'International Tables Vol C Tables 4.2.6.8 and 6.1.1.4'
    'H' 'H' 0.0000 0.0000
                         'International Tables Vol C Tables 4.2.6.8 and 6.1.1.4'
    'F' 'F' 0.0171 0.0103
                         'International Tables Vol C Tables 4.2.6.8 and 6.1.1.4'
    'O' 'O' 0.0106 0.0060
                         'International Tables Vol C Tables 4.2.6.8 and 6.1.1.4'
_computing_data_collection
;
APEX2 and SAINT (Bruker, 2017)
;
_computing_cell_refinement
;
SAINT (Bruker, 2017)
;
_computing_data_reduction
;
SAINT (Bruker, 2017)
;
_computing_structure_solution
;
<i>SHELXT</i> (Sheldrick, 2015a)
;
_computing_structure_refinement
;
<i>SHELXL2019/3</i> (Sheldrick, 2015b)
;
_computing_molecular_graphics
;
Mercury (Macrae <i>et al.</i>,  2020)
;
_computing_publication_material
;
publCIF (Westrip, 2010)
;
loop_
    _atom_site_type_symbol
    _atom_site_label
    _atom_site_fract_x
    _atom_site_fract_y
    _atom_site_fract_z
    _atom_site_U_iso_or_equiv
    _atom_site_adp_type
    _atom_site_calc_flag
    _atom_site_occupancy
    _atom_site_disorder_assembly
    _atom_site_disorder_group
    O O2 0.62659(10) 0.8834(3) -0.00610(18) 0.0711(7) Uani d 1 . .
    O O3 0.39899(9) 0.7824(3) 0.11380(17) 0.0692(7) Uani d 1 . .
    O O1 0.58408(10) 0.7223(3) -0.12246(18) 0.0797(8) Uani d 1 . .
    O O4 0.43103(11) 0.6248(3) 0.2388(2) 0.0893(9) Uani d 1 . .
    O O5 0.20585(10) 0.8468(3) 0.32820(19) 0.0843(8) Uani d 1 . .
    C C1 0.62584(15) 0.7373(4) -0.1729(3) 0.0635(9) Uani d 1 . .
    C C2 0.67148(17) 0.6497(5) -0.1492(3) 0.0745(11) Uani d 1 . .
    C C3 0.71051(16) 0.6580(5) -0.2045(3) 0.0820(12) Uani d 1 . .
    C C4 0.70352(17) 0.7543(5) -0.2838(3) 0.0784(12) Uani d 1 . .
    C C5 0.65836(16) 0.8418(4) -0.3073(3) 0.0676(10) Uani d 1 . .
    C C6 0.61994(14) 0.8345(4) -0.2515(3) 0.0628(9) Uani d 1 . .
    C C7 0.58815(15) 0.8070(4) -0.0374(2) 0.0542(8) Uani d 1 . .
    C C8 0.53892(13) 0.7883(3) 0.0036(2) 0.0502(8) Uani d 1 . .
    C C9 0.53588(13) 0.8741(4) 0.0864(2) 0.0536(8) Uani d 1 . .
    H H9 0.564725 0.936244 0.115161 0.064 Uiso calc 1 . .
    C C10 0.49039(14) 0.8676(4) 0.1260(2) 0.0573(9) Uani d 1 . .
    H H10 0.488360 0.923881 0.182060 0.069 Uiso calc 1 . .
    C C11 0.44813(14) 0.7770(4) 0.0817(2) 0.0581(9) Uani d 1 . .
    C C12 0.45047(15) 0.6890(4) 0.0004(3) 0.0678(10) Uani d 1 . .
    H H12 0.421761 0.625661 -0.027261 0.081 Uiso calc 1 . .
    C C13 0.49620(15) 0.6963(4) -0.0393(3) 0.0649(9) Uani d 1 . .
    H H13 0.498183 0.639122 -0.095040 0.078 Uiso calc 1 . .
    C C14 0.39587(14) 0.7057(4) 0.1983(3) 0.0598(9) Uani d 1 . .
    C C15 0.34493(13) 0.7394(4) 0.2292(2) 0.0576(8) Uani d 1 . .
    C C16 0.30507(14) 0.8343(4) 0.1765(3) 0.0622(9) Uani d 1 . .
    H H16 0.309606 0.877081 0.117177 0.075 Uiso calc 1 . .
    C C17 0.25925(14) 0.8656(4) 0.2107(3) 0.0692(10) Uani d 1 . .
    H H17 0.232581 0.927649 0.173849 0.083 Uiso calc 1 . .
    C C18 0.25225(14) 0.8051(4) 0.3004(3) 0.0640(9) Uani d 1 . .
    C C19 0.29130(15) 0.7095(5) 0.3536(3) 0.0752(11) Uani d 1 . .
    H H19 0.286706 0.666733 0.412878 0.090 Uiso calc 1 . .
    C C20 0.33676(15) 0.6785(4) 0.3181(3) 0.0713(10) Uani d 1 . .
    H H20 0.363031 0.614770 0.354462 0.086 Uiso calc 1 . .
    C C21 0.20080(16) 0.8107(5) 0.4269(3) 0.0887(13) Uani d 1 . .
    H H21A 0.230112 0.856987 0.474917 0.106 Uiso calc 1 . .
    H H21B 0.202828 0.702320 0.436681 0.106 Uiso calc 1 . .
    C C22 0.14732(15) 0.8682(6) 0.4411(3) 0.0866(13) Uani d 1 . .
    H H22A 0.118463 0.819903 0.393057 0.104 Uiso calc 1 . .
    H H22B 0.145254 0.975724 0.427945 0.104 Uiso calc 1 . .
    C C23 0.13827(16) 0.8402(6) 0.5441(3) 0.0934(14) Uani d 1 . .
    H H23A 0.145117 0.734372 0.559865 0.112 Uiso calc 1 . .
    H H23B 0.164865 0.898047 0.590906 0.112 Uiso calc 1 . .
    C C24 0.08310(16) 0.8786(6) 0.5598(3) 0.0916(13) Uani d 1 . .
    H H24A 0.075818 0.983454 0.541695 0.110 Uiso calc 1 . .
    H H24B 0.056675 0.818229 0.514387 0.110 Uiso calc 1 . .
    C C25 0.07406(17) 0.8562(6) 0.6622(3) 0.0967(14) Uani d 1 . .
    H H25A 0.085332 0.754546 0.683199 0.116 Uiso calc 1 . .
    H H25B 0.097722 0.924978 0.706441 0.116 Uiso calc 1 . .
    C C26 0.01770(18) 0.8783(6) 0.6763(3) 0.1067(16) Uani d 1 . .
    H H26A 0.006387 0.979361 0.653921 0.128 Uiso calc 1 . .
    H H26B -0.005702 0.808603 0.632363 0.128 Uiso calc 1 . .
    C C27 0.00738(18) 0.8593(6) 0.7763(3) 0.1045(16) Uani d 1 . .
    H H27A 0.029293 0.932870 0.819433 0.125 Uiso calc 1 . .
    H H27B 0.020558 0.760344 0.800135 0.125 Uiso calc 1 . .
    C C28 -0.04948(18) 0.8736(7) 0.7896(3) 0.1110(17) Uani d 1 . .
    H H28A -0.062671 0.972398 0.765482 0.133 Uiso calc 1 . .
    H H28B -0.071345 0.799824 0.746527 0.133 Uiso calc 1 . .
    C C29 -0.06010(19) 0.8552(7) 0.8893(4) 0.1158(18) Uani d 1 . .
    H H29A -0.045840 0.757473 0.913831 0.139 Uiso calc 1 . .
    H H29B -0.038712 0.930481 0.931699 0.139 Uiso calc 1 . .
    C C30 -0.1156(2) 0.8649(7) 0.9048(4) 0.1215(19) Uani d 1 . .
    H H30A -0.130530 0.960962 0.878194 0.146 Uiso calc 1 . .
    H H30B -0.136808 0.786771 0.864814 0.146 Uiso calc 1 . .
    C C31 -0.1246(3) 0.8517(8) 1.0055(5) 0.152(3) Uani d 1 . .
    H H31A -0.108028 0.757934 1.032921 0.183 Uiso calc 1 . .
    H H31B -0.104544 0.932616 1.044445 0.183 Uiso calc 1 . .
    C C32 -0.1787(3) 0.8546(9) 1.0231(5) 0.175(3) Uani d 1 . .
    H H32A -0.177098 0.844603 1.093133 0.263 Uiso calc 1 . .
    H H32B -0.195806 0.948374 0.999799 0.263 Uiso calc 1 . .
    H H32C -0.199313 0.772584 0.988201 0.263 Uiso calc 1 . .
    F F5 0.57632(9) 0.9232(3) -0.27505(17) 0.0880(7) Uani d 1 . .
    F F4 0.65212(11) 0.9356(3) -0.38455(17) 0.0974(8) Uani d 1 . .
    F F3 0.74166(10) 0.7621(3) -0.3378(2) 0.1192(10) Uani d 1 . .
    F F1 0.67773(12) 0.5529(3) -0.07250(18) 0.1108(9) Uani d 1 . .
    F F2 0.75492(11) 0.5723(4) -0.1801(2) 0.1260(10) Uani d 1 . .
loop_
    _atom_site_aniso_label
    _atom_site_aniso_U_11
    _atom_site_aniso_U_22
    _atom_site_aniso_U_33
    _atom_site_aniso_U_12
    _atom_site_aniso_U_13
    _atom_site_aniso_U_23
    O2 0.0704(16) 0.0849(18) 0.0659(16) -0.0158(14) 0.0323(13) -0.0230(14)
    O3 0.0610(14) 0.0841(17) 0.0701(16) 0.0127(12) 0.0309(12) 0.0216(13)
    O1 0.0848(18) 0.101(2) 0.0663(16) -0.0254(15) 0.0441(14) -0.0310(15)
    O4 0.0836(19) 0.105(2) 0.092(2) 0.0353(17) 0.0459(16) 0.0468(17)
    O5 0.0609(15) 0.122(2) 0.0768(18) 0.0116(15) 0.0292(13) 0.0103(16)
    C1 0.068(2) 0.075(2) 0.054(2) -0.0108(19) 0.0287(18) -0.0192(19)
    C2 0.087(3) 0.085(3) 0.057(2) 0.004(2) 0.027(2) -0.003(2)
    C3 0.066(2) 0.097(3) 0.084(3) 0.021(2) 0.017(2) -0.013(2)
    C4 0.076(3) 0.101(3) 0.072(3) -0.005(2) 0.045(2) -0.017(2)
    C5 0.085(3) 0.072(2) 0.052(2) -0.005(2) 0.029(2) -0.0076(19)
    C6 0.063(2) 0.070(2) 0.058(2) 0.0012(19) 0.0206(18) -0.0172(19)
    C7 0.073(2) 0.0474(18) 0.0469(19) 0.0040(17) 0.0237(17) 0.0001(15)
    C8 0.063(2) 0.0490(18) 0.0421(17) 0.0023(16) 0.0202(15) 0.0013(14)
    C9 0.061(2) 0.056(2) 0.0489(18) -0.0051(15) 0.0213(15) -0.0039(15)
    C10 0.067(2) 0.063(2) 0.0477(19) 0.0049(18) 0.0237(17) -0.0023(16)
    C11 0.061(2) 0.063(2) 0.055(2) 0.0074(18) 0.0221(17) 0.0130(17)
    C12 0.065(2) 0.072(2) 0.071(2) -0.0114(18) 0.0229(19) -0.008(2)
    C13 0.075(2) 0.066(2) 0.057(2) -0.0038(19) 0.0227(19) -0.0104(18)
    C14 0.064(2) 0.059(2) 0.060(2) 0.0009(18) 0.0204(18) 0.0140(18)
    C15 0.058(2) 0.058(2) 0.060(2) 0.0003(16) 0.0205(17) 0.0056(17)
    C16 0.062(2) 0.073(2) 0.053(2) -0.0039(18) 0.0164(17) 0.0042(18)
    C17 0.054(2) 0.089(3) 0.065(2) 0.0060(19) 0.0140(18) 0.009(2)
    C18 0.056(2) 0.076(2) 0.064(2) -0.0037(19) 0.0223(18) -0.0016(19)
    C19 0.073(3) 0.090(3) 0.072(2) 0.010(2) 0.035(2) 0.018(2)
    C20 0.074(2) 0.077(3) 0.070(2) 0.013(2) 0.031(2) 0.017(2)
    C21 0.076(3) 0.115(4) 0.085(3) 0.003(2) 0.039(2) 0.006(3)
    C22 0.063(2) 0.120(4) 0.083(3) -0.001(2) 0.030(2) -0.004(3)
    C23 0.070(3) 0.131(4) 0.087(3) 0.004(3) 0.034(2) 0.003(3)
    C24 0.072(3) 0.123(4) 0.088(3) 0.009(3) 0.034(2) 0.005(3)
    C25 0.077(3) 0.138(4) 0.083(3) 0.007(3) 0.034(2) 0.008(3)
    C26 0.083(3) 0.156(5) 0.092(3) 0.021(3) 0.044(3) 0.021(3)
    C27 0.082(3) 0.150(5) 0.090(3) 0.017(3) 0.038(3) 0.017(3)
    C28 0.090(3) 0.155(5) 0.100(4) 0.030(3) 0.048(3) 0.026(3)
    C29 0.096(3) 0.162(5) 0.103(4) 0.025(3) 0.050(3) 0.031(3)
    C30 0.096(3) 0.160(5) 0.127(4) 0.029(3) 0.065(3) 0.027(4)
    C31 0.143(5) 0.195(7) 0.146(5) 0.024(5) 0.092(4) 0.032(5)
    C32 0.164(6) 0.211(7) 0.187(7) 0.032(6) 0.121(5) 0.050(6)
    F5 0.0857(16) 0.0905(16) 0.0893(16) 0.0190(13) 0.0221(12) -0.0165(13)
    F4 0.132(2) 0.0965(17) 0.0726(15) -0.0045(15) 0.0419(14) 0.0069(13)
    F3 0.1030(19) 0.162(3) 0.119(2) -0.0048(18) 0.0805(17) -0.0161(19)
    F1 0.144(2) 0.119(2) 0.0723(16) 0.0181(17) 0.0282(15) 0.0150(15)
    F2 0.0914(19) 0.154(3) 0.132(2) 0.0431(18) 0.0236(17) -0.011(2)
_geom_special_details
;
 All esds (except the esd in the dihedral angle between two l.s. planes)
 are estimated using the full covariance matrix.  The cell esds are taken
 into account individually in the estimation of esds in distances, angles
 and torsion angles; correlations between esds in cell parameters are only
 used when they are defined by crystal symmetry.  An approximate (isotropic)
 treatment of cell esds is used for estimating esds involving l.s. planes.
;
loop_
    _geom_bond_atom_site_label_1
    _geom_bond_atom_site_label_2
    _geom_bond_site_symmetry_2
    _geom_bond_distance
    _geom_bond_publ_flag
    O2 C7 . 1.184(4) ?
    O3 C14 . 1.365(4) ?
    O3 C11 . 1.404(4) ?
    O1 C7 . 1.376(4) ?
    O1 C1 . 1.387(4) ?
    O4 C14 . 1.182(4) ?
    O5 C18 . 1.358(4) ?
    O5 C21 . 1.428(4) ?
    C1 C6 . 1.366(5) ?
    C1 C2 . 1.368(5) ?
    C2 F1 . 1.344(4) ?
    C2 C3 . 1.370(5) ?
    C3 F2 . 1.335(4) ?
    C3 C4 . 1.368(6) ?
    C4 F3 . 1.338(4) ?
    C4 C5 . 1.358(5) ?
    C5 F4 . 1.333(4) ?
    C5 C6 . 1.362(5) ?
    C6 F5 . 1.334(4) ?
    C7 C8 . 1.481(4) ?
    C8 C13 . 1.378(5) ?
    C8 C9 . 1.386(4) ?
    C9 C10 . 1.374(4) ?
    C9 H9 . 0.9300 ?
    C10 C11 . 1.368(5) ?
    C10 H10 . 0.9300 ?
    C11 C12 . 1.376(5) ?
    C12 C13 . 1.380(5) ?
    C12 H12 . 0.9300 ?
    C13 H13 . 0.9300 ?
    C14 C15 . 1.469(5) ?
    C15 C16 . 1.389(5) ?
    C15 C20 . 1.393(4) ?
    C16 C17 . 1.367(5) ?
    C16 H16 . 0.9300 ?
    C17 C18 . 1.392(5) ?
    C17 H17 . 0.9300 ?
    C18 C19 . 1.382(5) ?
    C19 C20 . 1.367(5) ?
    C19 H19 . 0.9300 ?
    C20 H20 . 0.9300 ?
    C21 C22 . 1.494(5) ?
    C21 H21A . 0.9700 ?
    C21 H21B . 0.9700 ?
    C22 C23 . 1.505(5) ?
    C22 H22A . 0.9700 ?
    C22 H22B . 0.9700 ?
    C23 C24 . 1.493(5) ?
    C23 H23A . 0.9700 ?
    C23 H23B . 0.9700 ?
    C24 C25 . 1.490(5) ?
    C24 H24A . 0.9700 ?
    C24 H24B . 0.9700 ?
    C25 C26 . 1.488(5) ?
    C25 H25A . 0.9700 ?
    C25 H25B . 0.9700 ?
    C26 C27 . 1.466(6) ?
    C26 H26A . 0.9700 ?
    C26 H26B . 0.9700 ?
    C27 C28 . 1.489(5) ?
    C27 H27A . 0.9700 ?
    C27 H27B . 0.9700 ?
    C28 C29 . 1.464(6) ?
    C28 H28A . 0.9700 ?
    C28 H28B . 0.9700 ?
    C29 C30 . 1.463(6) ?
    C29 H29A . 0.9700 ?
    C29 H29B . 0.9700 ?
    C30 C31 . 1.458(7) ?
    C30 H30A . 0.9700 ?
    C30 H30B . 0.9700 ?
    C31 C32 . 1.435(7) ?
    C31 H31A . 0.9700 ?
    C31 H31B . 0.9700 ?
    C32 H32A . 0.9600 ?
    C32 H32B . 0.9600 ?
    C32 H32C . 0.9600 ?
loop_
    _geom_angle_atom_site_label_1
    _geom_angle_atom_site_label_2
    _geom_angle_atom_site_label_3
    _geom_angle_site_symmetry_1
    _geom_angle_site_symmetry_3
    _geom_angle
    _geom_angle_publ_flag
    C14 O3 C11 . . 118.0(3) ?
    C7 O1 C1 . . 116.6(3) ?
    C18 O5 C21 . . 117.8(3) ?
    C6 C1 C2 . . 119.2(3) ?
    C6 C1 O1 . 1 119.5(3) ?
    C2 C1 O1 . 1 121.1(4) ?
    C6 C1 O1 . . 119.5(3) ?
    C2 C1 O1 . . 121.1(4) ?
    F1 C2 C1 . . 119.9(3) ?
    F1 C2 C3 . . 119.6(4) ?
    C1 C2 C3 . . 120.4(4) ?
    F2 C3 C4 . . 120.8(4) ?
    F2 C3 C2 . . 119.6(4) ?
    C4 C3 C2 . . 119.5(4) ?
    F3 C4 C5 . . 120.4(4) ?
    F3 C4 C3 . . 119.5(4) ?
    C5 C4 C3 . . 120.2(3) ?
    F4 C5 C4 . . 119.6(3) ?
    F4 C5 C6 . . 120.3(4) ?
    C4 C5 C6 . . 120.1(4) ?
    F5 C6 C5 . . 119.0(4) ?
    F5 C6 C1 . . 120.5(3) ?
    C5 C6 C1 . . 120.6(4) ?
    O2 C7 O1 . 1 121.8(3) ?
    O2 C7 O1 . . 121.8(3) ?
    O2 C7 C8 . . 127.8(3) ?
    O1 C7 C8 1 . 110.4(3) ?
    O1 C7 C8 . . 110.4(3) ?
    C13 C8 C9 . . 120.0(3) ?
    C13 C8 C7 . . 123.0(3) ?
    C9 C8 C7 . . 116.9(3) ?
    C10 C9 C8 . . 120.2(3) ?
    C10 C9 H9 . . 119.9 ?
    C8 C9 H9 . . 119.9 ?
    C11 C10 C9 . . 119.0(3) ?
    C11 C10 H10 . . 120.5 ?
    C9 C10 H10 . . 120.5 ?
    C10 C11 C12 . . 122.0(3) ?
    C10 C11 O3 . 1 119.7(3) ?
    C12 C11 O3 . 1 118.1(3) ?
    C10 C11 O3 . . 119.7(3) ?
    C12 C11 O3 . . 118.1(3) ?
    C11 C12 C13 . . 118.8(3) ?
    C11 C12 H12 . . 120.6 ?
    C13 C12 H12 . . 120.6 ?
    C8 C13 C12 . . 120.0(3) ?
    C8 C13 H13 . . 120.0 ?
    C12 C13 H13 . . 120.0 ?
    O4 C14 O3 . 1 121.9(3) ?
    O4 C14 O3 . . 121.9(3) ?
    O4 C14 C15 . . 126.9(3) ?
    O3 C14 C15 1 . 111.2(3) ?
    O3 C14 C15 . . 111.2(3) ?
    C16 C15 C20 . . 117.8(3) ?
    C16 C15 C14 . . 123.4(3) ?
    C20 C15 C14 . . 118.7(3) ?
    C17 C16 C15 . . 120.8(3) ?
    C17 C16 H16 . . 119.6 ?
    C15 C16 H16 . . 119.6 ?
    C16 C17 C18 . . 120.4(3) ?
    C16 C17 H17 . . 119.8 ?
    C18 C17 H17 . . 119.8 ?
    O5 C18 C19 . . 125.2(3) ?
    O5 C18 C17 . . 115.3(3) ?
    C19 C18 C17 . . 119.5(3) ?
    C20 C19 C18 . . 119.4(3) ?
    C20 C19 H19 . . 120.3 ?
    C18 C19 H19 . . 120.3 ?
    C19 C20 C15 . . 122.0(4) ?
    C19 C20 H20 . . 119.0 ?
    C15 C20 H20 . . 119.0 ?
    O5 C21 C22 . . 108.5(3) ?
    O5 C21 H21A . . 110.0 ?
    C22 C21 H21A . . 110.0 ?
    O5 C21 H21B . . 110.0 ?
    C22 C21 H21B . . 110.0 ?
    H21A C21 H21B . . 108.4 ?
    C21 C22 C23 . . 113.1(4) ?
    C21 C22 H22A . . 109.0 ?
    C23 C22 H22A . . 109.0 ?
    C21 C22 H22B . . 109.0 ?
    C23 C22 H22B . . 109.0 ?
    H22A C22 H22B . . 107.8 ?
    C24 C23 C22 . . 115.8(4) ?
    C24 C23 H23A . . 108.3 ?
    C22 C23 H23A . . 108.3 ?
    C24 C23 H23B . . 108.3 ?
    C22 C23 H23B . . 108.3 ?
    H23A C23 H23B . . 107.4 ?
    C25 C24 C23 . . 116.4(4) ?
    C25 C24 H24A . . 108.2 ?
    C23 C24 H24A . . 108.2 ?
    C25 C24 H24B . . 108.2 ?
    C23 C24 H24B . . 108.2 ?
    H24A C24 H24B . . 107.3 ?
    C26 C25 C24 . . 116.8(4) ?
    C26 C25 H25A . . 108.1 ?
    C24 C25 H25A . . 108.1 ?
    C26 C25 H25B . . 108.1 ?
    C24 C25 H25B . . 108.1 ?
    H25A C25 H25B . . 107.3 ?
    C27 C26 C25 . . 118.4(4) ?
    C27 C26 H26A . . 107.7 ?
    C25 C26 H26A . . 107.7 ?
    C27 C26 H26B . . 107.7 ?
    C25 C26 H26B . . 107.7 ?
    H26A C26 H26B . . 107.1 ?
    C26 C27 C28 . . 118.5(4) ?
    C26 C27 H27A . . 107.7 ?
    C28 C27 H27A . . 107.7 ?
    C26 C27 H27B . . 107.7 ?
    C28 C27 H27B . . 107.7 ?
    H27A C27 H27B . . 107.1 ?
    C29 C28 C27 . . 118.8(4) ?
    C29 C28 H28A . . 107.6 ?
    C27 C28 H28A . . 107.6 ?
    C29 C28 H28B . . 107.6 ?
    C27 C28 H28B . . 107.6 ?
    H28A C28 H28B . . 107.0 ?
    C30 C29 C28 . . 120.3(4) ?
    C30 C29 H29A . . 107.2 ?
    C28 C29 H29A . . 107.2 ?
    C30 C29 H29B . . 107.2 ?
    C28 C29 H29B . . 107.2 ?
    H29A C29 H29B . . 106.9 ?
    C31 C30 C29 . . 119.0(5) ?
    C31 C30 H30A . . 107.6 ?
    C29 C30 H30A . . 107.6 ?
    C31 C30 H30B . . 107.6 ?
    C29 C30 H30B . . 107.6 ?
    H30A C30 H30B . . 107.0 ?
    C32 C31 C30 . . 120.6(6) ?
    C32 C31 H31A . . 107.2 ?
    C30 C31 H31A . . 107.2 ?
    C32 C31 H31B . . 107.2 ?
    C30 C31 H31B . . 107.2 ?
    H31A C31 H31B . . 106.8 ?
    C31 C32 H32A . . 109.5 ?
    C31 C32 H32B . . 109.5 ?
    H32A C32 H32B . . 109.5 ?
    C31 C32 H32C . . 109.5 ?
    H32A C32 H32C . . 109.5 ?
    H32B C32 H32C . . 109.5 ?
loop_
    _geom_torsion_atom_site_label_1
    _geom_torsion_atom_site_label_2
    _geom_torsion_atom_site_label_3
    _geom_torsion_atom_site_label_4
    _geom_torsion_site_symmetry_1
    _geom_torsion_site_symmetry_2
    _geom_torsion_site_symmetry_3
    _geom_torsion_site_symmetry_4
    _geom_torsion
    _geom_torsion_publ_flag
    C7 O1 C1 C6 . . . . -96.2(4) ?
    C7 O1 C1 C2 . . . . 87.9(4) ?
    C6 C1 C2 F1 . . . . -179.6(3) ?
    O1 C1 C2 F1 1 . . . -3.6(5) ?
    O1 C1 C2 F1 . . . . -3.6(5) ?
    C6 C1 C2 C3 . . . . -0.8(6) ?
    O1 C1 C2 C3 1 . . . 175.1(3) ?
    O1 C1 C2 C3 . . . . 175.1(3) ?
    F1 C2 C3 F2 . . . . -1.6(6) ?
    C1 C2 C3 F2 . . . . 179.7(4) ?
    F1 C2 C3 C4 . . . . 178.6(4) ?
    C1 C2 C3 C4 . . . . -0.1(6) ?
    F2 C3 C4 F3 . . . . 0.2(6) ?
    C2 C3 C4 F3 . . . . -179.9(4) ?
    F2 C3 C4 C5 . . . . -179.4(4) ?
    C2 C3 C4 C5 . . . . 0.4(6) ?
    F3 C4 C5 F4 . . . . 0.1(6) ?
    C3 C4 C5 F4 . . . . 179.7(4) ?
    F3 C4 C5 C6 . . . . -179.3(3) ?
    C3 C4 C5 C6 . . . . 0.3(6) ?
    F4 C5 C6 F5 . . . . -0.4(5) ?
    C4 C5 C6 F5 . . . . 179.0(3) ?
    F4 C5 C6 C1 . . . . 179.3(3) ?
    C4 C5 C6 C1 . . . . -1.3(6) ?
    C2 C1 C6 F5 . . . . -178.8(3) ?
    O1 C1 C6 F5 1 . . . 5.2(5) ?
    O1 C1 C6 F5 . . . . 5.2(5) ?
    C2 C1 C6 C5 . . . . 1.6(5) ?
    O1 C1 C6 C5 1 . . . -174.4(3) ?
    O1 C1 C6 C5 . . . . -174.4(3) ?
    C1 O1 C7 O2 . . . . -3.6(5) ?
    C1 O1 C7 O1 . . . 1 0E1(8)
                              ?
    C1 O1 C7 C8 . . . . 175.6(3) ?
    O2 C7 C8 C13 . . . . 179.8(3) ?
    O1 C7 C8 C13 1 . . . 0.6(5) ?
    O1 C7 C8 C13 . . . . 0.6(5) ?
    O2 C7 C8 C9 . . . . 2.8(5) ?
    O1 C7 C8 C9 1 . . . -176.4(3) ?
    O1 C7 C8 C9 . . . . -176.4(3) ?
    C13 C8 C9 C10 . . . . 0.1(5) ?
    C7 C8 C9 C10 . . . . 177.2(3) ?
    C8 C9 C10 C11 . . . . -0.9(5) ?
    C9 C10 C11 C12 . . . . 1.9(5) ?
    C9 C10 C11 O3 . . . 1 -172.5(3) ?
    C9 C10 C11 O3 . . . . -172.5(3) ?
    O3 O3 C11 C10 1 . . . 0.00(12) ?
    C14 O3 C11 C10 . . . . -79.7(4) ?
    C14 O3 C11 C12 . . . . 105.6(4) ?
    C10 C11 C12 C13 . . . . -2.1(5) ?
    O3 C11 C12 C13 1 . . . 172.4(3) ?
    O3 C11 C12 C13 . . . . 172.4(3) ?
    C9 C8 C13 C12 . . . . -0.3(5) ?
    C7 C8 C13 C12 . . . . -177.2(3) ?
    C11 C12 C13 C8 . . . . 1.3(5) ?
    C11 O3 C14 O4 . . . . -7.3(5) ?
    C11 O3 C14 O3 . . . 1 0E1(6)
                                ?
    C11 O3 C14 C15 . . . . 172.2(3) ?
    O4 C14 C15 C16 . . . . -178.9(4) ?
    O3 C14 C15 C16 1 . . . 1.6(5) ?
    O3 C14 C15 C16 . . . . 1.6(5) ?
    O4 C14 C15 C20 . . . . 3.8(6) ?
    O3 C14 C15 C20 1 . . . -175.6(3) ?
    O3 C14 C15 C20 . . . . -175.6(3) ?
    C20 C15 C16 C17 . . . . -0.5(5) ?
    C14 C15 C16 C17 . . . . -177.8(3) ?
    C15 C16 C17 C18 . . . . 1.3(6) ?
    C21 O5 C18 C19 . . . . 11.1(6) ?
    C21 O5 C18 C17 . . . . -169.2(3) ?
    C16 C17 C18 O5 . . . . 178.5(3) ?
    C16 C17 C18 C19 . . . . -1.8(6) ?
    O5 C18 C19 C20 . . . . -178.9(4) ?
    C17 C18 C19 C20 . . . . 1.4(6) ?
    C18 C19 C20 C15 . . . . -0.5(6) ?
    C16 C15 C20 C19 . . . . 0.1(6) ?
    C14 C15 C20 C19 . . . . 177.5(4) ?
    C18 O5 C21 C22 . . . . 179.4(3) ?
    O5 C21 C22 C23 . . . . -178.3(4) ?
    C21 C22 C23 C24 . . . . -173.1(4) ?
    C22 C23 C24 C25 . . . . -178.1(4) ?
    C23 C24 C25 C26 . . . . -173.6(5) ?
    C24 C25 C26 C27 . . . . -179.2(5) ?
    C25 C26 C27 C28 . . . . -176.9(5) ?
    C26 C27 C28 C29 . . . . -179.8(5) ?
    C27 C28 C29 C30 . . . . -178.6(5) ?
    C28 C29 C30 C31 . . . . -177.7(6) ?
    C29 C30 C31 C32 . . . . -177.4(6) ?
loop_
    _geom_hbond_atom_site_label_D
    _geom_hbond_atom_site_label_H
    _geom_hbond_atom_site_label_A
    _geom_hbond_site_symmetry_A
    _geom_hbond_distance_DH
    _geom_hbond_distance_HA
    _geom_hbond_distance_DA
    _geom_hbond_angle_DHA
    C13 H13 O1 . 0.93 2.39 2.715(4) 100
    C16 H16 O3 . 0.93 2.42 2.730(4) 100
    C9 H9 O4 2_655 0.93 2.60 3.250(4) 128
    C3 F2 Cg3 3_665 1.335(4) 3.436(4) 3.899(5) 100.2(2)
    C5 F4 Cg3 3_675 1.333(4) 3.180(3) 3.604(4) 97.5(2)
    C6 F5 Cg2 4_665 1.334(4) 3.419(3) 3.917(4) 101.9(2)
_shelx_space_group_comment
;
The symmetry employed for this shelxl refinement is uniquely defined
by the following loop, which should always be used as a source of
symmetry information in preference to the above space-group names.
They are only intended as comments.
;
_shelx_estimated_absorpt_T_min     0.966
_shelx_estimated_absorpt_T_max     0.978
_shelx_hkl_file
;
   0   0   2 1378.96   38.30
   0   0   2 1209.78   38.30
   0   0  -2 1351.56   38.60
   0   0  -2 1358.96   39.00
   0   0   3   -1.70    1.50
   0   0   3   -0.10    2.20
   0   0  -3    0.60    2.20
   0   0   3   -0.20    1.60
   0   0  -3    1.80    2.10
   0   0  -3    0.20    2.30
   0   0   3   -4.60    1.70
   0   0  -3    0.00    1.90
   0   0   4    5.00    3.20
   0   0   4   13.40    3.50
   0   0  -4   16.30    4.00
   0   0  -4    7.90    3.70
   0   0   4   11.20    3.00
   0   0   4   12.30    3.70
   0   0  -4    9.40    2.90
   0   0  -4   10.50    3.40
   0   0   5    1.20    2.90
   0   0  -5    1.60    2.40
   0   0   5   -3.80    1.70
   0   0  -5    2.00    2.40
   0   0   5    0.00    2.70
   0   0  -5    3.00    3.10
   0   0   5   -0.60    2.10
   0   0  -5   -2.40    2.60
   0   0  -6  241.08   13.60
   0   0  -6  233.78   13.30
   0   0   6  208.98   13.10
   0   0  -6  231.88   13.90
   0   0   6  222.18   13.60
   0   0   6  221.78   13.10
   0   0  -6  234.58   13.00
   0   0   6  214.88   12.40
   0   0   7   -1.80    3.90
   0   0  -7   -3.60    2.90
   0   0  -7    4.30    4.00
   0   0  -7   -2.70    3.00
   0   0   7    6.80    4.00
   0   0  -7    5.60    3.90
   0   0   7    6.70    4.20
   0   0   7    0.50    3.10
   0   0  -8   35.30    7.90
   0   0   8   26.20    5.80
   0   0  -8   39.70    8.20
   0   0  -8   44.30    8.50
   0   0   8   28.00    5.80
   0   0  -8   30.20    6.70
   0   0   8   35.50    9.10
   0   0   8   37.80    7.50
   0   0  -9    5.50    3.00
   0   0   9    7.10    3.50
   0   0  -9    0.50    2.50
   0   0  -9    0.30    3.50
   0   0   9   -0.50    2.40
   0   0   9    8.20    4.30
   0   0  -9    4.90    4.80
   0   0   9    9.90    4.90
   0   0  10   96.29   10.50
   0   0  10  100.39   14.40
   0   0 -10   86.89   10.30
   0   0  10   92.39   14.00
   0   0 -10  108.39   11.00
   0   0 -10   62.19    9.10
   0   0 -10   84.79   13.10
   0   0  10   89.89   10.20
   0   0 -11   -0.50    3.20
   0   0 -11    1.70    3.70
   0   0  11    4.60    5.10
   0   0  11    0.70    4.00
   0   0  11   -3.60    4.70
   0   0 -11   -7.30    5.00
   0   0  11    0.70    4.30
   0   0  12   10.90    6.60
   0   0 -12    8.50    4.80
   0   0  12   14.70    7.20
   0   0 -12    9.20    6.10
   0   0  12   10.40    6.70
   0   0  13   10.30    6.60
   0   0  13   -2.90    4.00
   0   0  13    1.70    5.00
   0   0 -13    8.00    5.50
   0   0 -13    6.40    9.20
   0   0 -14   -4.60    4.60
   0   0  14    0.40    5.50
   0   0  14   10.00    6.50
   0   0 -14   -1.40    4.10
   0   0  14    5.50    5.10
   0   0  15   -3.30    4.80
   0   0  15    1.70    5.70
   0   0  15   -2.20    6.10
   0   0 -15   -0.80    5.80
   0   0 -15   -7.80    4.90
   0   0 -16    1.00    4.50
   0   0  16    1.50    6.60
   0   0 -16   -3.60    8.10
   0   0  16   27.40    8.90
   0   0  16    6.00    6.80
   0   1  -1  138.99    6.60
   0  -1   1  184.28    6.80
   0   1  -2   34.10    4.10
   0   1  -2   46.80    5.20
   0   1   2   43.30    5.20
   0   1   2   31.40    3.40
   0   1   2   34.40    2.70
   0   1  -2   34.30    3.80
   0   1   2   37.70    2.80
   0   1  -2   38.00    4.00
   0  -1   2   32.10    3.80
   0  -1  -2   36.90    2.90
   0  -1   2   40.10    4.40
   0  -1   2   38.10    3.90
   0  -1  -2   33.40    3.70
   0  -1   2   41.00    4.90
   0  -1  -2   36.30    3.50
   0  -1  -2   28.10    2.60
   0   1   3 1150.98   33.80
   0   1   3 1139.69   35.90
   0   1   3 1146.59   33.90
   0   1  -3 1074.29   35.10
   0   1  -3 1087.69   35.20
   0   1   3 1142.19   34.50
   0   1  -3 1165.08   35.80
   0  -1  -3 1135.09   33.90
   0  -1  -3 1104.49   33.70
   0  -1   3 1118.89   35.40
   0  -1  -3 1145.09   34.50
   0  -1  -3 1076.49   35.50
   0  -1   3 1141.69   35.80
   0  -1   3 1111.49   35.40
   0  -1   3 1096.09   35.50
   0   1  -4  105.69    7.80
   0   1   4  100.49    7.60
   0   1   4   97.09    6.40
   0   1  -4  100.89    7.70
   0   1  -4  104.89    7.60
   0   1   4  112.89    7.20
   0   1  -4  106.99    7.60
   0   1   4   90.19    6.30
   0  -1  -4   88.49    6.40
   0  -1  -4   97.49    7.60
   0  -1  -4   96.39    6.70
   0  -1  -4   98.59    6.50
   0  -1   4  100.39    7.70
   0  -1   4   89.29    7.30
   0  -1   4  109.49    7.90
   0  -1   4   91.59    7.10
   0   1   5   35.00    6.80
   0   1   5   23.20    5.10
   0   1  -5   18.00    4.20
   0   1   5   27.40    5.00
   0   1  -5   35.80    7.00
   0   1  -5   22.30    5.20
   0   1  -5   19.70    5.00
   0   1   5   38.40    6.00
   0  -1  -5   25.00    4.90
   0  -1   5   20.50    4.90
   0  -1  -5   26.10    5.50
   0  -1  -5   23.50    5.80
   0  -1   5   25.00    5.80
   0  -1   5   27.00    5.80
   0  -1  -5   20.60    4.80
   0  -1   5   14.80    4.80
   0   1  -6    3.60    3.70
   0   1  -6    5.20    3.30
   0   1   6    2.90    3.20
   0   1  -6    3.50    3.40
   0   1  -6   23.80    6.60
   0   1   6    2.30    3.00
   0   1   6    3.00    2.30
   0  -1   6    1.00    3.50
   0  -1   6    4.20    3.70
   0  -1   6    2.50    3.50
   0  -1  -6    6.50    3.40
   0  -1  -6    0.80    2.40
   0  -1  -6   -0.20    2.60
   0  -1  -6    0.70    2.70
   0   1  -7  262.87   15.90
   0   1   7  265.87   14.50
   0   1  -7  251.37   14.80
   0   1   7  270.97   16.50
   0   1   7  244.68   14.20
   0   1  -7  243.18   15.50
   0   1  -7  288.77   16.20
   0  -1   7  280.37   16.30
   0  -1   7  264.87   16.10
   0  -1  -7  252.17   14.70
   0  -1  -7  259.87   16.00
   0  -1  -7  251.87   14.50
   0  -1   7  235.78   14.60
   0  -1  -7  249.48   14.20
   0  -1   7  246.38   15.60
   0   1   8  242.48   16.50
   0   1   8  254.17   15.30
   0   1  -8  253.87   16.60
   0   1  -8  289.37   16.50
   0   1  -8  239.08   16.20
   0   1   8  233.98   14.60
   0  -1   8  259.57   16.60
   0  -1   8  260.97   16.70
   0  -1  -8  250.27   15.70
   0  -1   8  275.17   16.50
   0  -1   8  236.28   18.30
   0  -1  -8  224.98   14.50
   0  -1  -8  262.87   15.70
   0  -1  -8  271.87   17.20
   0   1   9  100.09   10.20
   0   1  -9  118.99   11.60
   0   1  -9  103.29   10.80
   0   1   9  105.89   10.00
   0   1  -9  102.19   10.70
   0   1   9  118.49   12.00
   0   1  -9   89.99   10.50
   0  -1   9   94.29   10.40
   0  -1  -9   93.19    9.80
   0  -1  -9   93.89   11.10
   0  -1   9  103.99   10.40
   0  -1   9  122.39   12.00
   0  -1  -9  105.09   10.20
   0  -1   9   91.79   10.60
   0  -1  -9   94.89    9.80
   0   1  10   17.90    6.40
   0   1 -10   20.40    8.00
   0   1  10   12.90    5.70
   0   1  10   17.50    6.20
   0   1 -10    8.60    6.30
   0   1 -10   11.70    5.30
   0   1 -10   11.20    4.60
   0  -1  10   22.80    7.40
   0  -1 -10   22.50    7.10
   0  -1  10    6.90    4.80
   0  -1 -10   14.30    4.80
   0  -1 -10   21.60    6.70
   0  -1 -10    6.80    5.60
   0  -1  10    2.70    4.80
   0  -1  10   16.00    6.40
   0   1 -11   18.10    7.70
   0   1 -11   22.70    7.70
   0   1  11   12.80    7.10
   0   1  11    2.70    4.70
   0   1  11    5.90    5.60
   0   1 -11   11.70    6.60
   0  -1 -11   18.30    6.10
   0  -1 -11    9.90    4.50
   0  -1  11   15.30    6.50
   0  -1 -11    3.30    3.80
   0  -1  11    3.20    4.90
   0  -1  11   15.70    8.30
   0  -1  11   14.40    5.50
   0   1  12    3.00    4.60
   0   1  12   10.20    6.30
   0   1 -12   -2.10    3.90
   0   1 -12   -2.30    2.30
   0   1  12   -1.60    3.80
   0  -1 -12    0.60    3.70
   0  -1 -12    1.40    3.50
   0  -1  12   -1.10    3.80
   0  -1  12   -2.10    5.30
   0  -1  12    3.60    5.90
   0  -1  12   -2.90    4.40
   0  -1 -12   -3.90    5.90
   0   1 -13    0.00    5.10
   0   1  13    5.20    7.10
   0   1 -13   -1.40    4.40
   0   1  13    4.70    5.40
   0   1  13    0.80    3.60
   0  -1  13    3.70    6.20
   0  -1 -13    7.70    5.30
   0  -1 -13    6.30    6.10
   0  -1  13    0.00    3.60
   0  -1  13    6.90    7.50
   0   1 -14    3.00    7.20
   0   1 -14    5.80    4.80
   0   1  14    3.50    5.00
   0   1  14    3.90    5.40
   0   1  14    8.00    5.60
   0  -1 -14   10.10    6.20
   0  -1  14   14.80    8.00
   0  -1 -14    6.20    7.10
   0  -1  14    2.80    4.00
   0  -1  14    8.90    7.00
   0   1 -15   12.20    7.80
   0   1  15    9.80    6.80
   0   1 -15   -5.50    6.00
   0   1  15   10.80    6.70
   0   1  15    9.90    7.50
   0  -1 -15   -1.20    5.40
   0  -1  15    6.30    8.50
   0  -1 -15   -2.70    6.30
   0  -1  15    7.00    7.00
   0  -1  15    2.60    6.30
   0   1  16    1.20    5.90
   0   1  16   -8.20    7.70
   0   1 -16    6.30    7.40
   0   1 -16   -5.10    6.10
   0  -1  16   -0.40    6.60
   0  -1  16    0.30    6.20
   0  -1 -16   12.70    7.10
   0  -1  16   -1.90    6.60
   0  -1 -16   -0.80    6.30
   0   2  -1  471.05   18.80
   0   2  -1  546.15   17.60
   0   2  -1  567.44   18.60
   0   2   1  527.35   18.70
   0   2   1  552.94   18.90
   0   2  -1  531.55   17.40
   0  -2  -1  541.65   18.80
   0  -2  -1  516.75   18.60
   0  -2   1  533.75   17.70
   0  -2   1  532.45   18.40
   0  -2   1  535.15   19.40
   0  -2   1  522.65   17.50
   0   2   2  130.39    7.30
   0   2  -2  111.49    7.10
   0   2  -2  110.49    7.60
   0   2   2  124.09    7.70
   0   2  -2  122.69    7.20
   0  -2  -2  124.69    4.70
   0  -2  -2  143.69    7.50
   0  -2   2  122.49    7.30
   0  -2   2  122.39    8.20
   0  -2  -2  125.59    4.70
   0  -2   2  138.89    7.80
   0  -2   2  135.39    7.60
   0  -2  -2  149.69    8.20
   0   2  -3 1713.43   53.09
   0   2  -3 1898.71   52.89
   0   2   3 1681.73   52.79
   0   2  -3 1717.83   52.29
   0   2   3 1727.13   48.10
   0   2   3 1739.03   51.59
   0   2  -3 1781.72   52.59
   0   2   3 1736.93   48.10
   0  -2  -3 1624.24   48.60
   0  -2  -3 1738.73   51.49
   0  -2   3 1732.73   52.59
   0  -2   3 1655.63   52.19
   0  -2   3 1495.05   52.19
   0  -2   3 1796.02   52.49
   0  -2  -3 1720.13   52.69
   0  -2  -3 1667.23   48.60
   0   2  -4   13.90    4.50
   0   2  -4   14.80    4.30
   0   2   4   17.60    4.80
   0   2  -4    9.80    3.30
   0   2   4   17.90    3.50
   0   2   4    9.60    3.60
   0   2   4   11.50    2.60
   0  -2  -4   13.30    3.10
   0  -2  -4   16.00    5.00
   0  -2  -4   16.60    3.90
   0  -2   4   14.10    4.80
   0  -2   4   11.70    4.20
   0  -2   4   12.20    4.40
   0  -2  -4   17.70    3.60
   0  -2   4   11.80    4.30
   0   2   5  311.67   13.50
   0   2  -5  328.87   16.60
   0   2  -5  320.27   16.00
   0   2  -5  331.37   16.40
   0   2   5  333.07   13.50
   0   2   5  315.87   16.60
   0   2   5  312.87   15.00
   0  -2  -5  326.77   14.10
   0  -2   5  320.87   16.30
   0  -2   5  328.57   16.60
   0  -2   5  298.37   16.10
   0  -2  -5  323.77   16.60
   0  -2  -5  317.97   13.90
   0  -2   5  295.37   16.00
   0   2   6  370.06   17.30
   0   2   6  379.26   16.10
   0   2   6  370.06   16.10
   0   2  -6  343.97   18.40
   0   2  -6  377.96   19.10
   0   2  -6  386.66   18.70
   0   2   6  357.96   18.90
   0  -2  -6  372.66   17.40
   0  -2   6  363.96   18.80
   0  -2  -6  359.86   16.50
   0  -2  -6  339.67   18.60
   0  -2   6  389.56   19.20
   0  -2   6  342.17   18.20
   0  -2   6  391.36   19.30
   0   2  -7  112.39   10.00
   0   2  -7   96.79    9.60
   0   2   7   89.89    7.70
   0   2   7  110.89    8.70
   0   2   7   99.09    8.80
   0   2  -7  112.69   10.60
   0   2  -7  107.89   10.30
   0   2   7  106.39   10.20
   0  -2  -7  109.39    9.10
   0  -2   7   90.89    9.80
   0  -2   7  105.79   10.70
   0  -2  -7  117.59    9.20
   0  -2  -7  108.09   10.20
   0  -2   7  129.39   11.20
   0  -2   7  112.99   10.80
   0  -2  -7   94.99    8.40
   0   2  -8    7.10    4.80
   0   2  -8    0.00    4.30
   0   2   8    1.50    3.40
   0   2  -8   10.40    5.00
   0   2   8   11.80    5.30
   0   2  -8   14.70    5.70
   0   2   8    7.10    3.30
   0   2   8   10.50    4.20
   0  -2   8    3.80    4.10
   0  -2   8   14.30    5.40
   0  -2  -8    2.90    3.50
   0  -2  -8    4.50    3.40
   0  -2   8   15.70    5.70
   0  -2  -8    1.50    4.00
   0  -2   8    6.10    3.60
   0  -2  -8   13.80    5.20
   0   2  -9   80.29   11.90
   0   2  -9   77.39   11.80
   0   2   9   74.59    8.30
   0   2   9   88.79    9.20
   0   2  -9   97.79   14.50
   0   2   9   82.19    8.10
   0   2   9   88.69   13.80
   0  -2  -9   81.89    8.80
   0  -2  -9   86.09   13.30
   0  -2   9   86.79   13.00
   0  -2  -9   80.69    9.10
   0  -2  -9   88.99    9.20
   0  -2   9   82.89   12.70
   0  -2   9   55.79    9.30
   0  -2   9   72.99   12.40
   0   2 -10   -1.50    3.00
   0   2 -10   -5.80    4.60
   0   2 -10    8.60    5.00
   0   2 -10    2.80    5.20
   0   2  10   -1.90    3.60
   0   2  10    0.30    2.70
   0   2  10    5.90    5.30
   0  -2 -10    2.80    3.80
   0  -2 -10   -0.60    3.30
   0  -2  10   13.30    6.40
   0  -2  10    1.70    4.40
   0  -2  10    9.70    4.30
   0  -2  10    3.00    5.50
   0  -2 -10    8.70    4.90
   0   2  11    0.30    4.10
   0   2  11   -2.40    3.90
   0   2 -11   -1.80    2.70
   0   2  11    0.70    5.40
   0   2 -11    3.50    6.00
   0  -2  11    5.40    6.80
   0  -2 -11    0.10    4.10
   0  -2  11   -3.80    3.70
   0  -2  11   -1.10    4.10
   0  -2  11   -4.60    4.30
   0  -2 -11    2.10    4.90
   0  -2 -11    0.70    3.40
   0   2 -12    2.20    4.60
   0   2  12    1.30    4.60
   0   2  12    3.70    4.30
   0   2  12   11.80    6.70
   0  -2  12    2.50    5.00
   0  -2 -12   -4.80    3.40
   0  -2 -12   -2.00    5.40
   0  -2  12    1.50    6.00
   0  -2  12    2.80    5.80
   0  -2 -12   -2.10    3.60
   0  -2  12   -3.40    4.90
   0   2  13    1.70    3.40
   0   2 -13    2.00    5.00
   0   2 -13    4.50    5.10
   0   2  13   16.90    6.60
   0  -2 -13    5.20    4.70
   0  -2  13    8.50    6.60
   0  -2  13    1.40    5.30
   0  -2 -13    8.60    6.40
   0  -2  13    3.90    6.00
   0   2  14   -1.90    4.80
   0   2 -14   -0.80    5.00
   0   2 -14    7.40    7.90
   0   2  14    8.10    8.10
   0   2  14   36.30   10.90
   0  -2 -14   -7.20    4.50
   0  -2  14   12.10    7.30
   0  -2  14    5.20    6.30
   0  -2  14    5.90    7.50
   0  -2 -14   -0.60    4.40
   0   2  15   10.30    8.80
   0   2  15   -0.70    6.40
   0   2 -15    9.00    6.90
   0   2 -15   -3.50    5.10
   0   2  15    8.10    6.40
   0  -2 -15   -1.40    5.90
   0  -2 -15    7.30    6.40
   0  -2  15  -10.00    6.30
   0  -2  15    3.00    6.50
   0  -2  15    6.40    7.70
   0   2  16    8.20    8.00
   0   2  16   15.70    9.20
   0   2  16   -8.90    7.30
   0   2 -16  -10.10    9.20
   0   2 -16    0.30    5.50
   0  -2 -16   14.10    7.80
   0  -2  16    9.30    9.20
   0  -2  16    2.70    8.80
   0  -2  16    5.60    6.60
   0   3   0    2.00    2.50
   0   3   0   -0.20    1.20
   0   3   0    3.40    2.50
   0   3   0   -1.10    1.10
   0  -3   0   -0.30    2.00
   0  -3   0   -1.70    1.40
   0  -3   0   -0.20    2.50
   0  -3   0    0.60    1.60
   0  -3   0    2.70    2.30
   0   3  -1  154.48    8.80
   0   3  -1  139.49    7.00
   0   3  -1  138.09    7.20
   0   3  -1  130.09   10.20
   0  -3  -1  146.99    8.70
   0  -3   1  144.99    9.70
   0  -3   1  145.19    7.50
   0  -3   1  140.49    8.60
   0  -3  -1  155.88    9.30
   0  -3   1  135.99    7.40
   0  -3  -1  148.99    9.00
   0  -3  -1  137.99    8.60
   0   3  -2   37.20    6.90
   0   3  -2   28.70    4.40
   0   3  -2   42.20    5.00
   0   3   2   37.30    6.40
   0   3  -2   39.20    4.50
   0   3   2   45.50    6.60
   0  -3   2   28.60    4.60
   0  -3  -2   42.40    6.20
   0  -3   2   34.70    5.20
   0  -3   2   37.50    6.70
   0  -3  -2   53.99    7.50
   0  -3   2   40.60    6.00
   0   3  -3  106.69    7.80
   0   3  -3  105.79    8.70
   0   3   3  109.09    8.60
   0   3   3  102.09    7.90
   0  -3   3  113.99    8.20
   0  -3   3  130.59    8.70
   0  -3  -3  105.19    4.80
   0  -3  -3  112.09    4.80
   0  -3  -3  115.59    8.70
   0  -3   3  105.49    8.00
   0  -3  -3   95.39    8.60
   0  -3   3  108.79    8.80
   0   3  -4   -1.20    2.30
   0   3  -4    1.40    2.70
   0   3   4    1.10    2.80
   0   3  -4    6.10    3.10
   0   3   4    3.40    3.60
   0   3  -4    1.10    2.40
   0  -3  -4    4.80    2.90
   0  -3   4    2.00    2.30
   0  -3   4   -1.10    2.80
   0  -3  -4    7.00    3.30
   0  -3   4    3.50    3.60
   0  -3   4    3.90    3.00
   0  -3  -4    0.30    1.70
   0  -3  -4    2.00    1.60
   0   3   5  214.58    9.00
   0   3  -5  211.78   13.00
   0   3  -5  211.08   13.50
   0   3   5  210.18    9.00
   0   3  -5  216.28   13.20
   0   3   5  203.18   13.60
   0   3   5  196.78   12.00
   0  -3  -5  211.48   12.10
   0  -3  -5  194.98    9.90
   0  -3   5  198.78   13.60
   0  -3   5  210.08   13.50
   0  -3   5  200.78   12.90
   0  -3  -5  207.28    9.90
   0  -3  -5  224.18   13.50
   0   3  -6   65.49    9.80
   0   3   6   51.69    4.70
   0   3   6   54.09    9.10
   0   3   6   47.90    7.80
   0   3  -6   68.39   10.10
   0   3  -6   57.99    8.70
   0   3   6   52.59    4.90
   0  -3   6   46.60    8.40
   0  -3   6   54.99    9.70
   0  -3   6   68.59   10.60
   0  -3  -6   54.09    5.50
   0  -3  -6   52.89    6.30
   0  -3  -6   46.50    5.20
   0  -3  -6   56.89    9.10
   0  -3   6   82.29   11.40
   0   3  -7   16.90    5.20
   0   3   7   24.70    6.40
   0   3  -7   24.10    6.70
   0   3   7   26.90    5.30
   0   3   7   32.00    5.80
   0   3   7   22.50    6.30
   0   3  -7   35.90    8.60
   0   3  -7   32.70    8.00
   0  -3   7   20.00    5.60
   0  -3   7   24.70    6.40
   0  -3  -7   29.80    5.70
   0  -3  -7   35.90    6.40
   0  -3  -7   32.70    7.30
   0  -3   7   39.80    8.60
   0  -3   7   18.30    6.70
   0  -3  -7   33.00    7.50
   0   3  -8   10.30    5.80
   0   3  -8   21.40    7.00
   0   3   8   20.00    5.60
   0   3  -8    9.80    5.00
   0   3   8   12.20    3.50
   0   3   8    9.00    3.70
   0   3   8   10.30    5.10
   0  -3   8   11.20    5.70
   0  -3  -8    7.60    4.70
   0  -3   8    6.90    4.70
   0  -3   8    8.10    4.70
   0  -3  -8   24.50    7.40
   0  -3   8   11.90    5.00
   0  -3  -8   11.90    4.20
   0  -3  -8   15.50    5.10
   0   3   9  162.58   11.00
   0   3   9  142.09   10.50
   0   3  -9  151.88   13.60
   0   3  -9  138.69   12.70
   0   3  -9  171.48   14.40
   0   3   9  132.89   13.50
   0   3   9  152.88   14.30
   0  -3   9  169.18   14.00
   0  -3   9  161.98   14.40
   0  -3  -9  133.09   10.80
   0  -3   9  149.69   13.80
   0  -3  -9  139.39   11.80
   0  -3  -9  136.19   11.20
   0  -3  -9  134.89   13.50
   0  -3   9  133.99   13.20
   0   3  10   51.79    8.90
   0   3 -10   18.50    5.60
   0   3 -10   29.40    8.00
   0   3  10   37.30    9.60
   0   3  10   29.10    7.00
   0  -3 -10   44.80    8.20
   0  -3  10   28.10    8.50
   0  -3  10   34.80   11.40
   0  -3  10   23.90    7.30
   0  -3 -10   31.60    7.40
   0  -3  10   22.30    8.50
   0  -3 -10   46.30    9.40
   0   3  11   11.70    4.80
   0   3 -11   15.70    6.70
   0   3 -11   11.80    6.30
   0   3  11    7.30    5.70
   0   3  11    7.60    5.80
   0  -3 -11   12.90    6.00
   0  -3 -11   12.60    6.20
   0  -3 -11    7.20    4.20
   0  -3  11   16.80    6.80
   0  -3  11    2.80    5.20
   0  -3  11    1.20    3.80
   0   3  12    9.20    6.10
   0   3  12    2.30    3.80
   0   3 -12    2.20   10.80
   0   3  12    6.20    6.50
   0  -3 -12   -1.10    3.10
   0  -3  12    2.70    4.80
   0  -3  12   -5.20    4.90
   0  -3  12    1.30    5.80
   0  -3  12    3.00    4.70
   0  -3 -12    6.10    4.20
   0  -3 -12    0.60    5.40
   0   3 -13    9.60    8.70
   0   3  13   -1.40    4.50
   0   3  13   -1.40    6.00
   0   3  13    5.70    6.60
   0   3 -13   11.00    6.30
   0  -3 -13    6.70    7.00
   0  -3  13   -0.20    6.50
   0  -3  13    7.40    7.50
   0  -3  13    4.20    5.90
   0  -3  13   -3.70    6.00
   0   3  14    5.20    6.90
   0   3 -14   -0.90    6.00
   0   3 -14    6.70    8.50
   0   3  14    1.60    5.20
   0   3  14    6.30    5.90
   0  -3  14   -0.90    7.00
   0  -3  14   -1.30    5.90
   0  -3 -14    3.00    4.70
   0  -3 -14    6.70    6.30
   0  -3  14  -11.50    5.70
   0   3  15   -0.20    6.20
   0   3  15   -1.90    6.50
   0   3 -15   -3.20    5.50
   0   3  15   10.40    6.90
   0  -3  15   -6.90    6.60
   0  -3 -15    4.10    6.50
   0  -3  15    2.80    6.70
   0  -3  15   -7.00    8.10
   0  -3 -15    1.60    4.50
   0   3  16    6.50    8.40
   0   3 -16    0.40    7.40
   0   3  16    1.40    7.40
   0  -3 -16   -3.30    6.30
   0  -3  16    3.60    7.80
   0  -3  16   15.20    8.40
   0  -3  16    6.50    8.50
   0  -3 -16    9.90    8.30
   0   4   0 1517.35   47.80
   0   4   0 1458.45   41.20
   0   4   0 1489.25   41.40
   0  -4   0 1468.05   43.10
   0  -4   0 1472.75   48.90
   0  -4   0 1497.15   47.50
   0  -4   0 1447.56   43.10
   0  -4   0 1445.56   47.50
   0  -4   0 1422.16   48.40
   0   4  -1   49.99    4.20
   0   4  -1   51.99    7.70
   0   4  -1   40.40    3.80
   0   4  -1   51.19    8.00
   0  -4  -1   50.79    7.60
   0  -4  -1   54.69    7.70
   0  -4  -1   53.99    8.20
   0  -4   1   36.90    6.20
   0  -4  -1   39.60    7.30
   0  -4   1   41.00    4.50
   0  -4  -1   35.50    2.90
   0  -4  -1   36.60    3.00
   0  -4   1   48.10    8.20
   0  -4   1   43.30    4.60
   0   4  -2   21.00    4.20
   0   4  -2   24.30    4.70
   0   4  -2   24.90    5.40
   0   4   2   27.50    5.70
   0   4  -2   20.70    5.90
   0  -4  -2   15.90    4.70
   0  -4   2   24.50    6.40
   0  -4   2   16.00    4.70
   0  -4   2   21.90    4.40
   0  -4  -2   13.90    4.50
   0  -4  -2   14.70    4.70
   0  -4  -2   12.00    4.10
   0  -4   2   18.60    4.30
   0   4  -3   83.89    7.40
   0   4  -3  102.29    9.10
   0   4  -3   77.19    7.60
   0   4   3   95.69    8.40
   0   4   3   86.89    8.50
   0   4  -3   95.39    7.60
   0  -4   3  106.89    8.70
   0  -4   3  109.49    9.80
   0  -4  -3   93.39    8.20
   0  -4  -3   87.49    8.10
   0  -4   3  100.29    8.20
   0  -4   3   92.09    7.80
   0   4   4  162.38   11.50
   0   4  -4  143.59   10.20
   0   4   4  138.09   10.30
   0   4  -4  149.79   10.50
   0   4  -4  151.48   10.40
   0   4  -4  120.19   10.60
   0  -4   4  149.59   11.00
   0  -4  -4  142.29   10.90
   0  -4  -4  141.29    6.30
   0  -4  -4  147.69    6.50
   0  -4  -4  143.39   10.30
   0  -4   4  130.59   11.30
   0  -4   4  141.49   10.70
   0  -4   4  167.18   11.10
   0   4  -5   20.10    5.60
   0   4   5   31.80    6.50
   0   4   5   22.00    6.60
   0   4  -5   29.90    6.60
   0   4  -5   28.70    7.00
   0   4  -5   13.90    4.70
   0  -4  -5   21.60    6.50
   0  -4   5   23.60    6.10
   0  -4  -5   30.20    4.20
   0  -4  -5   25.30    6.30
   0  -4   5   21.30    5.90
   0  -4  -5   23.40    3.70
   0  -4   5   29.80    6.40
   0   4   6   -0.70    2.30
   0   4  -6    0.60    3.70
   0   4  -6    6.40    4.40
   0   4  -6   10.50    4.70
   0   4   6    5.00    4.30
   0   4  -6   -0.90    3.10
   0  -4  -6    1.20    3.50
   0  -4   6    2.30    4.40
   0  -4   6   -0.90    3.10
   0  -4   6   -1.50    3.40
   0  -4  -6   -3.60    2.60
   0  -4   6    0.90    3.90
   0  -4  -6   -1.70    1.60
   0  -4  -6    0.60    2.20
   0   4  -7   75.59   11.80
   0   4  -7   73.59   11.70
   0   4  -7   60.99   10.60
   0   4   7   54.79    4.70
   0   4  -7   86.19   12.90
   0   4   7   69.89   11.30
   0   4   7   70.99    8.20
   0  -4   7   83.09   12.80
   0  -4  -7   52.89    5.90
   0  -4   7   81.99   12.20
   0  -4  -7   60.29    9.40
   0  -4  -7   56.99    6.10
   0  -4   7   69.89   11.60
   0  -4   7   56.99   10.40
   0   4   8    8.20    3.90
   0   4  -8   -3.40    3.20
   0   4  -8    0.80    4.30
   0   4   8    0.40    2.50
   0   4  -8    7.10    5.40
   0   4   8   12.40    3.00
   0   4   8    7.20    5.70
   0   4  -8   -1.00    3.10
   0  -4  -8    5.60    4.20
   0  -4   8   11.00    4.60
   0  -4   8    0.40    4.30
   0  -4  -8    3.50    2.80
   0  -4   8    9.80    9.00
   0  -4   8    0.90    4.20
   0  -4  -8   13.50    5.70
   0  -4  -8    1.80    3.40
   0   4  -9    5.30    5.70
   0   4   9   -1.50    3.60
   0   4  -9    1.70    4.50
   0   4   9    0.40    2.50
   0   4  -9    3.60    4.60
   0   4   9    3.00    5.40
   0  -4  -9    9.30    5.30
   0  -4   9   -0.10    4.50
   0  -4  -9    7.10    3.50
   0  -4  -9   -0.10    2.80
   0  -4   9   -0.90    4.60
   0  -4   9   -1.10    4.20
   0  -4   9   -2.10    2.90
   0   4  10   -0.80    3.60
   0   4  10    2.40    5.40
   0   4  10    4.20    3.20
   0   4 -10   -2.30    5.70
   0   4 -10   -5.30    3.70
   0  -4 -10   -1.50    3.00
   0  -4 -10   -1.10    2.80
   0  -4  10    4.40    5.80
   0  -4  10    4.50    4.10
   0  -4 -10    8.40    5.70
   0  -4  10    8.00    5.90
   0  -4  10    2.10    3.30
   0   4  11   36.60   10.10
   0   4  11   36.90    7.00
   0   4 -11   13.20    6.70
   0   4  11   43.40    9.30
   0   4 -11   28.80    9.00
   0  -4 -11   27.70    7.80
   0  -4 -11   29.10    7.50
   0  -4  11   12.00    8.00
   0  -4 -11   37.00    9.20
   0  -4  11   39.20   10.40
   0  -4  11   33.50    9.10
   0   4  12   18.70    7.70
   0   4 -12    4.70    5.40
   0   4  12    4.50    4.40
   0   4  12   -2.30    4.30
   0  -4  12   -4.20    6.50
   0  -4  12    1.60    6.90
   0  -4  12   -1.40    3.80
   0  -4  12    4.30    6.60
   0  -4 -12    3.40    4.50
   0   4  13   10.30    7.90
   0   4  13   11.30    6.40
   0   4  13   -4.60    4.80
   0   4 -13   -4.80    4.30
   0  -4  13   -5.40    5.80
   0  -4 -13    7.40    5.30
   0  -4 -13    6.20    5.30
   0  -4  13    2.00    5.70
   0  -4  13   12.00    8.50
   0   4 -14    2.20    6.30
   0   4  14   12.90    6.60
   0   4  14    8.20    6.40
   0   4  14    0.30    7.20
   0  -4 -14    0.10    4.90
   0  -4 -14    2.60    4.60
   0  -4  14   -9.10    7.50
   0  -4  14   -2.90    4.80
   0  -4  14    4.40    6.50
   0   4  15    5.30    7.40
   0   4  15    9.90    8.50
   0   4 -15   -1.80    7.80
   0   4  15    7.30    7.00
   0  -4 -15   -1.30    4.90
   0  -4  15   -7.00   14.90
   0  -4  15    5.20    8.40
   0  -4 -15    1.40    5.70
   0  -4  15   -3.30    6.40
   0  -5   0    0.70    1.90
   0  -5   0   -0.50    3.00
   0  -5   0    0.30    3.20
   0  -5   0    1.10    3.20
   0  -5   0    2.30    2.20
   0  -5   0    2.40    3.10
   0   5  -1    1.20    3.00
   0   5  -1    6.90    3.20
   0   5  -1    6.50    2.10
   0   5  -1    5.40    2.30
   0  -5   1    3.40    3.30
   0  -5  -1    4.20    3.50
   0  -5   1    8.70    2.90
   0  -5   1   -1.40    3.60
   0  -5  -1    3.60    3.60
   0  -5   1   -0.80    2.70
   0  -5  -1    2.90    3.30
   0  -5  -1    0.40    2.60
   0  -5  -1    3.30    1.50
   0  -5  -1    2.00    1.70
   0  -5   1    8.90    2.90
   0   5  -2   20.60    5.80
   0   5  -2   15.20    3.60
   0   5  -2   14.10    4.60
   0   5  -2   23.10    4.70
   0  -5  -2   11.30    4.30
   0  -5  -2   20.30    5.60
   0  -5   2   12.80    4.80
   0  -5  -2   22.00    5.50
   0  -5  -2   24.60    5.90
   0  -5   2   22.70    5.00
   0  -5   2   24.00    6.70
   0   5  -3   10.30    3.50
   0   5   3    3.70    3.50
   0   5  -3    8.70    3.80
   0   5  -3    7.00    4.80
   0   5  -3    9.30    4.40
   0  -5   3   20.50    5.30
   0  -5   3    9.40    3.30
   0  -5  -3    4.90    3.50
   0  -5  -3    4.40    3.10
   0  -5  -3    7.30    4.80
   0  -5   3    0.60    2.80
   0  -5   3   10.70    5.10
   0  -5  -3    1.50    3.60
   0   5   4   21.40    6.10
   0   5  -4   22.10    5.40
   0   5  -4   18.00    4.50
   0   5   4   23.20    6.40
   0   5  -4   12.90    6.00
   0   5  -4   21.00    6.10
   0  -5   4   16.90    5.40
   0  -5   4   21.30    6.10
   0  -5  -4   21.70    6.10
   0  -5   4   19.30    6.70
   0  -5   4   28.00    6.60
   0  -5  -4   24.90    6.90
   0   5   5   11.90    5.80
   0   5   5   28.10    6.70
   0   5  -5   16.20    5.70
   0   5  -5   23.20    5.90
   0   5  -5    7.30    4.00
   0  -5  -5   14.80    2.70
   0  -5  -5   21.80    6.90
   0  -5   5   25.40    6.70
   0  -5  -5   15.80    5.00
   0  -5   5   10.00    4.50
   0  -5   5    7.50    3.50
   0  -5  -5   17.40    2.70
   0  -5   5   10.10    5.50
   0   5   6    4.10    3.70
   0   5  -6    1.80    3.70
   0   5  -6    7.80    4.40
   0   5   6    9.70    4.40
   0   5  -6   11.10    4.80
   0  -5   6    2.20    2.90
   0  -5   6   14.30    6.20
   0  -5  -6    4.10    2.40
   0  -5  -6    7.00    2.30
   0  -5  -6    3.80    3.70
   0  -5   6    3.60    4.80
   0  -5   6    0.50    3.20
   0   5   7    4.20    4.70
   0   5  -7    6.50    5.10
   0   5   7    7.20    3.90
   0   5  -7    0.30    3.60
   0  -5   7    0.10    4.20
   0  -5   7    3.70    5.40
   0  -5  -7   -5.50    4.40
   0  -5  -7    1.40    2.70
   0  -5  -7    4.80    2.00
   0  -5   7    5.10    4.00
   0  -5  -7    1.40    3.30
   0  -5   7   12.50    5.70
   0   5  -8   53.79   10.60
   0   5   8   49.10    9.40
   0   5  -8   49.80   11.00
   0   5  -8   41.20    8.30
   0   5   8   28.10    7.90
   0  -5  -8   44.90    5.20
   0  -5   8   54.19   11.50
   0  -5   8   65.89   12.90
   0  -5   8   40.90   10.20
   0  -5   8   31.30    8.60
   0  -5  -8   45.80    9.60
   0  -5  -8   43.60    6.70
   0   5   9    0.70    4.30
   0   5  -9   12.60    7.20
   0   5   9   19.60    6.70
   0  -5  -9    2.10    4.70
   0  -5   9    0.40    4.20
   0  -5   9    5.40    5.30
   0  -5  -9    8.40    3.70
   0  -5   9    4.80    5.10
   0  -5   9   14.10    7.30
   0  -5  -9    5.40    4.10
   0   5  10   29.30    9.40
   0   5  10   21.90    7.90
   0   5 -10   17.30    7.60
   0  -5 -10   11.90    6.60
   0  -5  10   18.30    6.00
   0  -5 -10   25.90    6.10
   0  -5 -10   30.70    7.10
   0  -5  10   19.90    7.10
   0  -5  10   31.40    9.90
   0  -5  10   13.60    7.70
   0   5  11   -2.50    2.80
   0   5 -11    6.30    6.40
   0   5  11    6.10    5.20
   0   5  11    2.00    5.60
   0  -5 -11    5.70    6.00
   0  -5  11    5.20    5.00
   0  -5 -11    5.00    4.40
   0  -5  11   -4.40    5.10
   0  -5  11    7.60    7.90
   0  -5  11    3.90    6.40
   0   5  12    8.20    6.10
   0   5 -12    0.40    4.80
   0   5  12   -2.50    4.70
   0   5  12   -1.00    5.00
   0  -5  12    2.00    5.10
   0  -5  12   -4.70    5.80
   0  -5 -12    7.00    4.70
   0  -5  12    3.70    6.20
   0  -5  12    2.80    6.60
   0  -5 -12   -4.70    3.10
   0   5  13   -0.80    4.90
   0   5 -13    6.60    7.10
   0   5  13   -4.50    5.90
   0   5  13    0.30    6.30
   0  -5  13    5.30    6.90
   0  -5  13   -9.30    6.40
   0  -5 -13    0.80    4.40
   0  -5  13   -3.00    6.00
   0  -5 -13   15.50    5.60
   0  -5  13    7.10    7.70
   0   5 -14   -8.80    5.60
   0   5  14   -6.60    5.60
   0   5  14   -9.80    7.30
   0  -5  14   -4.60    6.10
   0  -5  14   27.30   10.70
   0  -5  14    2.30    8.30
   0  -5 -14   -4.40    3.80
   0  -5 -14    3.50    5.50
   0   5  15   24.20   10.00
   0   5 -15    0.20    7.90
   0  -5  15   17.50   10.10
   0  -6   0    2.20    4.00
   0  -6   0    7.30    4.50
   0  -6   0    7.70    2.60
   0  -6   0    9.80    5.10
   0  -6   0   10.50    5.00
   0  -6   0   10.00    3.10
   0   6  -1    0.10    1.80
   0   6  -1    5.60    3.50
   0  -6   1    1.80    4.30
   0  -6   1    2.30    2.50
   0  -6  -1   -0.10    2.90
   0  -6  -1    0.00    1.60
   0  -6   1   -1.10    1.90
   0  -6   1   -1.20    3.20
   0  -6  -1    0.20    3.00
   0  -6  -1    0.10    1.70
   0  -6  -1    7.40    4.30
   0  -6   1   -1.40    3.30
   0   6  -2    4.60    4.20
   0   6  -2    6.90    3.20
   0   6  -2    6.70    2.90
   0   6  -2    7.90    5.10
   0  -6  -2    4.80    4.30
   0  -6   2   12.40    4.50
   0  -6  -2    4.00    3.90
   0  -6  -2    9.90    5.00
   0  -6   2    5.60    3.70
   0  -6  -2    2.80    3.30
   0  -6   2    1.10    2.40
   0  -6   2   13.20    5.00
   0  -6   2    3.40    4.90
   0   6  -3   11.00    4.20
   0   6  -3   14.60    3.90
   0   6  -3   12.70    4.70
   0   6  -3   22.80    7.70
   0  -6  -3   20.00    6.10
   0  -6  -3   12.10    5.10
   0  -6  -3   10.30    5.10
   0  -6  -3   11.40    5.30
   0  -6   3    6.50    3.90
   0  -6   3   14.90    5.40
   0  -6   3    6.50    5.10
   0  -6   3   14.60    4.10
   0   6  -4   11.50    5.80
   0   6  -4    9.80    4.10
   0   6  -4   11.90    3.90
   0   6  -4   14.20    5.00
   0   6   4   18.10    6.00
   0  -6  -4   20.10    5.60
   0  -6  -4   12.90    4.90
   0  -6  -4   18.70    6.80
   0  -6  -4   11.70    5.60
   0  -6   4    6.90    4.30
   0  -6   4    7.20    4.30
   0  -6   4   21.60    7.60
   0   6  -5   15.80    5.00
   0   6   5   25.50    7.20
   0   6  -5   20.60    7.00
   0   6   5   38.80    9.50
   0   6  -5   17.80    7.60
   0  -6   5   27.20    7.30
   0  -6   5   17.20    5.80
   0  -6  -5   30.20    7.40
   0  -6   5   36.00    9.80
   0  -6  -5   20.00    7.10
   0  -6   5   18.50    6.50
   0   6   6   40.80    9.90
   0   6  -6   38.60    8.30
   0   6  -6   27.40    7.80
   0   6   6   35.70    7.70
   0  -6   6   34.00    8.30
   0  -6   6   34.50    9.40
   0  -6   6   22.60    6.50
   0  -6  -6   44.10   10.60
   0  -6   6   41.10    9.40
   0   6   7   19.50    7.50
   0   6   7   13.40    6.90
   0   6  -7    7.20    4.80
   0  -6   7   12.90    6.50
   0  -6  -7   11.90    5.80
   0  -6   7   15.80    5.40
   0  -6   7    9.60    5.00
   0  -6  -7   10.30    3.20
   0  -6  -7    7.00    2.90
   0   6   8    5.30    5.50
   0   6   8   14.60    7.70
   0   6  -8    4.80    3.90
   0  -6  -8    9.00    3.20
   0  -6  -8    5.30    3.70
   0  -6  -8    9.90    5.50
   0  -6   8    4.10    5.30
   0  -6   8    0.40    4.00
   0  -6   8   11.10    8.20
   0  -6   8   19.90    7.90
   0   6   9    3.90    4.60
   0   6   9    2.50    6.40
   0   6  -9    5.10    5.90
   0  -6  -9    6.40    3.50
   0  -6   9   -0.50    5.60
   0  -6  -9   -6.10    4.60
   0  -6   9   -6.00    4.80
   0  -6   9    4.00    5.80
   0  -6  -9    5.10    3.60
   0  -6   9   -3.20    4.00
   0   6  10    4.90    5.60
   0   6  10    3.80    7.10
   0  -6 -10    7.20    6.30
   0  -6  10    3.80    5.60
   0  -6  10    9.00    5.90
   0  -6  10    7.50    5.40
   0  -6 -10   12.10    7.90
   0   6  11   -6.00    5.40
   0   6 -11   -4.10    4.70
   0   6  11   10.90    4.90
   0  -6  11   -3.10    6.90
   0  -6  11   -6.00    5.00
   0  -6 -11    1.90    3.10
   0  -6  11    7.60    6.50
   0  -6  11    9.40    7.20
   0  -6 -11   11.30    5.80
   0   6 -12   -4.30    5.90
   0   6  12    2.10    5.30
   0   6  12   -6.90    4.80
   0  -6 -12    7.40    4.50
   0  -6 -12    6.80    5.90
   0  -6  12    1.70    6.60
   0  -6  12    2.60    5.90
   0  -6  12    1.60    4.50
   0  -6  12   16.90   11.00
   0   6  13    4.20    6.70
   0   6  13   13.20    7.10
   0   6 -13   -2.00    5.70
   0  -6  13    7.80    8.40
   0  -6  13   -1.90    6.00
   0  -6  13   -1.40    6.30
   0  -6  13    2.20    8.30
   0  -6 -13   -2.60    4.40
   0  -6 -13    7.90    6.20
   0   6  14    0.00   11.50
   0   6  14    5.50    8.10
   0   6 -14   -4.80    8.30
   0  -6 -14   12.50    5.80
   0  -6  14    3.50    8.60
   0  -6  14    5.40    9.60
   0  -6 -14    7.50    5.80
   0  -6  14   10.80    7.40
   0  -7   0   12.80    6.30
   0  -7   0    3.30    2.40
   0  -7   0    2.40    2.20
   0  -7   0    0.80    3.80
   0  -7   0   -3.30    4.20
   0  -7   0    0.50    3.70
   0  -7  -1   10.20    2.90
   0  -7  -1    2.40    4.60
   0  -7  -1    5.70    4.10
   0  -7  -1    5.20    2.80
   0  -7   1    3.80    3.30
   0  -7   1    4.40    4.00
   0  -7   1    0.30    3.60
   0  -7  -1    4.50    4.40
   0  -7  -1   10.40    5.60
   0  -7   1   16.80    6.50
   0  -7   1   11.80    4.10
   0  -7   1   -1.30    5.00
   0   7  -2   44.10    5.10
   0   7  -2   51.99    9.90
   0  -7  -2   35.50    8.80
   0  -7   2   47.50    7.70
   0  -7  -2   30.80    7.20
   0  -7  -2   27.60    8.30
   0  -7   2   31.60    8.60
   0  -7   2   36.10    7.00
   0  -7   2   26.00    6.90
   0   7  -3   27.20    5.60
   0   7  -3   22.90    6.90
   0  -7  -3   30.00    7.90
   0  -7   3   15.10    5.50
   0  -7   3   25.70    6.50
   0  -7   3   21.00    6.80
   0  -7  -3   27.90    7.90
   0  -7  -3   20.30    6.70
   0  -7  -3   29.10    8.30
   0  -7   3   30.20    8.60
   0   7  -4    2.70    3.60
   0   7  -4   19.60    7.00
   0  -7   4    3.90    5.00
   0  -7   4    7.30    4.50
   0  -7  -4    7.30    4.40
   0  -7  -4    8.70    5.40
   0  -7  -4    9.20    5.60
   0  -7  -4    2.70    4.50
   0  -7   4    2.00    5.40
   0  -7   4    8.00    5.10
   0   7  -5    3.60    4.40
   0   7  -5   -4.20    2.90
   0  -7  -5    2.40    4.30
   0  -7  -5   19.80    6.90
   0  -7   5   -4.30    3.50
   0  -7  -5   11.60    6.20
   0  -7   5    4.00    6.10
   0  -7   5    5.90    4.70
   0  -7   5    3.00    3.80
   0   7   6   16.70    6.10
   0   7   6   18.00    6.70
   0   7  -6   26.60    8.40
   0   7  -6   23.40    7.10
   0  -7   6   20.30    7.20
   0  -7  -6   14.90    7.70
   0  -7  -6   20.00    7.20
   0  -7  -6   30.80    9.20
   0  -7   6   22.10    6.40
   0  -7   6   28.50    7.80
   0  -7   6   23.60    8.30
   0   7   7    7.00    6.70
   0   7   7   29.20    9.50
   0   7  -7   34.70    9.10
   0  -7   7   21.40    9.30
   0  -7   7   16.20    5.90
   0  -7   7   17.70    6.00
   0  -7   7   27.50    9.50
   0   7  -8    6.80    5.90
   0   7   8   20.10    7.30
   0   7   8   23.60    9.00
   0  -7   8   17.60    8.60
   0  -7   8    1.10    5.60
   0  -7  -8   14.40    3.40
   0  -7   8   17.70    6.50
   0  -7  -8    8.40    2.90
   0  -7   8   20.30    7.70
   0   7   9   15.90    7.50
   0   7   9   14.70    7.10
   0  -7   9   33.00   10.30
   0  -7   9   28.00    9.50
   0  -7  -9   21.30    4.70
   0  -7  -9   16.20    6.00
   0  -7   9   21.80    8.70
   0  -7   9   10.20    6.90
   0   7  10    1.30    5.90
   0   7 -10   -1.70    6.00
   0   7  10    1.30    5.30
   0  -7  10   -1.70    6.20
   0  -7  10   13.60    8.50
   0  -7  10    3.20    6.10
   0  -7  10    0.40    6.70
   0  -7 -10    3.60    2.90
   0  -7 -10    2.90    3.60
   0   7 -11    1.20    6.90
   0   7  11   11.90    6.50
   0   7  11    3.50    7.40
   0  -7 -11   -4.70    3.20
   0  -7  11   -6.90    5.90
   0  -7  11    6.80    5.70
   0  -7  11   -4.20    6.30
   0  -7 -11   -1.00    3.40
   0  -7  11    6.10    8.20
   0   7  12    2.80    6.50
   0   7  12   18.20    9.20
   0   7 -12    6.20    7.20
   0  -7  12    4.10    8.00
   0  -7  12    2.40    6.60
   0  -7 -12    9.70    4.70
   0  -7  12   -2.10    6.10
   0  -7  12    6.50    7.90
   0   7  13   15.00    8.60
   0   7 -13    5.20    9.00
   0  -7  13   -2.20    6.40
   0  -7 -13   14.90    6.10
   0  -7 -13   -2.50    4.60
   0  -7  13    0.50    7.00
   0  -7  13    6.50    7.20
   0  -8   0    1.60    4.90
   0  -8   0    0.90    2.60
   0  -8   0   -0.50    4.00
   0  -8   0    2.00    4.80
   0  -8   1    0.50    3.20
   0  -8   1    5.70    3.50
   0  -8   1   -2.60    4.20
   0  -8   1    8.10    5.40
   0  -8  -1   -1.70    3.30
   0  -8  -1    2.00    1.80
   0  -8  -1   -1.40    1.90
   0  -8   1   -2.50    2.40
   0  -8  -1    8.10    5.30
   0  -8  -1    6.70    5.60
   0   8  -2    7.60    3.50
   0   8  -2   20.00    7.00
   0  -8   2    2.80    3.40
   0  -8   2    2.00    4.50
   0  -8   2    7.50    6.40
   0  -8  -2    9.10    5.60
   0  -8   2   13.40    4.70
   0  -8  -2    1.50    5.00
   0  -8  -2    2.30    4.30
   0  -8   2    8.90    3.70
   0   8  -3    6.20    3.90
   0   8  -3    3.80    5.90
   0  -8  -3    3.40    5.30
   0  -8  -3   -0.60    4.60
   0  -8   3    6.90    4.30
   0  -8   3    8.70    5.10
   0  -8   3   21.50    8.70
   0  -8   3    9.30    4.20
   0   8  -4    7.90    4.30
   0   8  -4    5.40    5.70
   0  -8   4    5.50    4.10
   0  -8  -4    0.70    4.30
   0  -8  -4    3.70    5.50
   0  -8   4    0.80    3.20
   0  -8   4    0.30    5.90
   0  -8   4    6.00    6.10
   0   8  -5    3.10    5.00
   0  -8   5    7.80    4.90
   0  -8   5    2.00    4.70
   0  -8   5    2.90    3.80
   0  -8  -5    6.00    4.80
   0  -8   5    3.30    6.80
   0  -8  -5   18.30    6.60
   0   8  -6    7.20    5.50
   0  -8   6    7.00    6.30
   0  -8   6   -4.70    4.60
   0  -8  -6    7.00    6.30
   0  -8   6    7.60    5.10
   0  -8  -6    2.90    5.90
   0  -8   6   -7.00    9.70
   0   8  -7    3.10    4.90
   0  -8  -7    7.80    6.60
   0  -8   7   12.10    7.90
   0  -8   7   13.10    7.50
   0  -8  -7    4.40    4.90
   0  -8   7    6.50    5.70
   0   8   8   -7.00    4.70
   0   8  -8    2.10    5.90
   0   8   8    4.20    6.10
   0  -8   8    7.10    7.80
   0  -8   8   -3.80    4.20
   0  -8  -8    0.90    5.60
   0  -8   8   -3.60    5.90
   0  -8  -8   -0.90    4.70
   0  -8   8    4.30    5.00
   0   8   9    1.60    5.70
   0   8  -9   -2.80    5.90
   0   8   9    1.10    6.30
   0  -8  -9    8.10    5.50
   0  -8   9    4.10    5.60
   0  -8   9    9.20    8.20
   0  -8   9    4.30    6.30
   0  -8   9   16.30    9.80
   0   8  10    5.00    6.00
   0   8  10    7.60    8.20
   0   8 -10   -1.90    7.00
   0  -8  10   18.50    9.60
   0  -8  10   -1.30    5.20
   0  -8 -10    7.40    2.80
   0  -8  10  -11.50    5.20
   0  -8  10    0.90    7.30
   0   8  11   -3.20    6.90
   0   8  11    4.90    7.20
   0  -8  11   23.60   10.70
   0  -8  11   13.00    7.30
   0  -8 -11    7.40    3.80
   0  -9   0    4.00    3.00
   0  -9   0    3.30    2.80
   0  -9   0    1.30    4.30
   0  -9   0    3.10    5.80
   0  -9   1   17.60    5.20
   0  -9   1    6.10    4.70
   0  -9  -1   24.90    4.40
   0  -9   1   13.30    7.00
   0  -9  -1    5.50    6.90
   0  -9  -1   13.80    7.80
   0  -9  -1   17.30    3.70
   0  -9   1   25.20    8.20
   0  -9   2    4.50    3.70
   0  -9  -2    9.30    7.30
   0  -9  -2    9.20    6.70
   0  -9   2    5.90    3.10
   0  -9   2   -3.30   10.80
   0  -9   2    9.80    5.50
   0  -9   3    6.20    8.20
   0  -9   3   -1.50    4.20
   0  -9   3    0.80    5.40
   0  -9   3    7.00    4.20
   0  -9  -3   -0.70    4.90
   0  -9  -3    7.00    7.80
   0   9  -4   -3.50    4.10
   0  -9  -4   -4.70    5.30
   0  -9   4    1.30    4.80
   0  -9   4    8.80    5.20
   0  -9  -4   -2.00    5.40
   0  -9   4    4.00    5.90
   0  -9   4    6.50    8.20
   0   9  -5    1.00    5.50
   0  -9   5    0.90    5.30
   0  -9   5   -1.20    5.80
   0  -9  -5    1.90    6.30
   0  -9  -5    3.60    6.40
   0  -9   5   10.50    6.30
   0  -9   5   10.50    7.40
   0   9  -6   -3.50    5.20
   0  -9   6    9.60    6.20
   0  -9   6    7.70    7.60
   0  -9   6    4.40    5.30
   0  -9  -6    2.60    5.50
   0  -9  -6    3.90    5.80
   0  -9   6    8.30    7.00
   0   9  -7   -1.10    5.50
   0  -9   7   -1.90    5.50
   0  -9   7   -5.20    5.60
   0  -9   7   13.30    6.90
   0  -9   7   -1.10    7.40
   0  -9  -7    6.00    7.40
   0   9  -8   -7.60    6.70
   0  -9  -8   -4.10    5.70
   0  -9   8   11.70   10.30
   0  -9   8    9.80    6.60
   0  -9   8   -3.80    6.10
   0  -9   8    0.60    7.80
   0  -9   9  -14.80    5.90
   0  -9   9    1.70    7.40
   0  -9  -9    2.60    6.30
   0  -9   9    7.40    6.90
   0  -9   9    4.70    8.10
   0  -9  -9   -4.80    5.90
   0 -10   0    5.50    3.10
   0 -10   0    1.20    3.00
   0 -10   0    4.70    6.40
   0 -10   0   13.10    7.70
   0 -10   1    7.90    4.50
   0 -10  -1   -1.50    4.90
   0 -10   1   21.00    9.50
   0 -10  -1   -2.50    5.00
   0 -10   1   -5.00    5.10
   0 -10   1    3.70    3.70
   0 -10  -2   12.40    7.50
   0 -10   2   14.70    8.50
   0 -10  -2    0.90    6.30
   0 -10   2   21.10    8.90
   0 -10   2   11.70    5.30
   0 -10   2   14.50    5.10
   0 -10   3   13.80    5.50
   0 -10  -3   11.20    7.80
   0 -10  -3   -1.90    5.20
   0 -10   3    5.50    4.30
   0 -10   3   -4.90    5.70
   0 -10   3    6.40    8.40
   0 -10   4    1.00    7.30
   0 -10  -4   13.10    8.00
   0 -10   4    7.90    8.10
   0 -10   4    6.30    4.40
   0 -10   4   10.60    6.30
   0 -10   5    8.20    5.00
   0 -10  -5    3.40    6.80
   0 -10   5    7.10    7.50
   0 -10   5   -5.40    5.30
   0 -10   5   -2.10    8.80
   0 -10  -5   -2.00    6.30
   0  10  -6    8.70    8.40
   0 -10   6    4.40    8.20
   0 -10  -6    1.00    7.60
   0 -10   6   -1.00    4.80
   0 -10  -6    1.10    6.30
   0 -10   6   -5.00    4.80
   0 -10   7  -11.70    6.20
   0 -10   7   -2.40    8.30
   0 -10   7    5.10    6.70
   0 -10  -7   -2.50    7.60
   0 -10   7    4.30    7.40
   0 -10  -7   -7.90    5.70
   0 -11   0    3.60    7.70
   0 -11   0   -2.50    8.80
   0 -11   0   -3.00    3.10
   0 -11   0    6.10    3.60
   0 -11   1   -1.80    3.80
   0 -11   1    7.20    8.20
   0 -11   1    6.40    6.70
   0 -11  -1   14.10    9.90
   0 -11   1    4.00    4.60
   0 -11  -1   -9.10    5.70
   0 -11  -2   14.20    8.70
   0 -11   2    5.90    4.60
   0 -11   2    9.50   10.20
  -1   0  16   19.00   11.40
   1   0 -16  -10.40    8.80
  -1   0  16   14.90    6.90
   1   0 -16   18.70    7.90
  -1   0  16    9.20    7.60
  -1   0  15   -1.40    6.00
  -1   0  15    7.10    5.70
   1   0 -15   -1.10    6.50
  -1   0  15   18.10    6.90
   1   0 -15    8.40    8.60
  -1   0  14   -3.30    5.10
   1   0 -14    2.00    5.80
  -1   0  14    2.10    5.20
   1   0 -14    2.10    5.30
  -1   0  14    5.00    6.10
  -1   0  13   -5.90    3.20
   1   0 -13   -2.60    4.20
   1   0 -13    0.60    4.40
  -1   0  13   -8.40    4.00
  -1   0  13  -11.20    4.20
  -1   0  12    1.80    5.00
   1   0 -12   -3.50    4.00
  -1   0  12    4.30    4.30
   1   0 -12    3.50    4.70
   1   0 -11    0.10    4.50
  -1   0  11    3.80    4.50
   1   0 -11    5.10    5.30
  -1   0  11    0.10    4.50
   1   0 -11   -2.40    2.70
  -1   0  11    4.60    4.40
  -1   0  11   -3.00    4.50
   1   0 -10   40.20    7.60
   1   0 -10   64.39   11.40
   1   0 -10   58.59   12.30
  -1   0  10   58.79   11.30
   1   0 -10   47.30   10.20
  -1   0  10   42.00    8.60
  -1   0  10   42.10    8.90
   1   0  -9    7.90    4.60
   1   0  -9    4.00    3.60
   1   0  -9    3.30    2.60
  -1   0   9    0.20    2.90
  -1   0   9   -2.50    2.90
  -1   0   9   -0.70    3.90
  -1   0   8  740.83   30.60
   1   0  -8  716.53   31.20
  -1   0   8  728.73   30.30
   1   0  -8  705.63   30.20
   1   0  -8  759.12   30.70
  -1   0   8  731.63   30.80
   1   0  -8  710.03   29.60
   1   0  -7    1.50    3.10
   1   0  -7    4.60    4.20
  -1   0   7    6.00    4.30
  -1   0   7    0.40    3.40
   1   0  -7   -0.90    3.20
   1   0  -7    3.20    3.90
  -1   0   7    1.50    2.80
  -1   0   7    5.00    4.30
  -1   0   6  105.39    9.30
   1   0  -6  109.69    8.90
  -1   0   6  111.99    8.80
  -1   0   6   99.09    8.90
   1   0  -6   96.49    8.70
   1   0  -6  103.69    8.60
   1   0  -6  114.69    9.30
  -1   0   6  107.29    9.60
  -1   0   5    1.10    2.70
   1   0  -5    1.40    2.70
  -1   0   5    1.80    2.40
  -1   0   5    2.40    3.00
   1   0  -5   -2.60    1.70
   1   0  -5   -1.20    2.90
  -1   0   5   -1.20    2.20
   1   0  -4    1.20    3.10
  -1   0   4    2.70    2.30
   1   0  -4    7.10    3.30
   1   0  -4    3.50    2.50
  -1   0   4   11.50    3.60
   1   0  -4    4.10    2.40
  -1   0   4    3.20    3.10
  -1   0   4    7.30    3.60
   1   0  -3    7.40    4.10
  -1   0   3    1.50    1.70
  -1   0   3    3.40    2.60
   1   0  -3    1.70    2.40
   1   0  -3    1.20    3.30
   1   0  -3    3.40    2.80
  -1   0   3    0.70    1.50
  -1   0  -2  106.29    6.00
   1   0   2   99.49    5.60
   1   0   2  102.39    5.80
   1   0   2  103.09    5.20
   1   0   3   -1.20    2.10
  -1   0  -3   -0.80    2.00
   1   0   3    2.50    1.90
  -1   0  -3    3.00    2.50
  -1   0  -3   -1.80    2.10
  -1   0  -3    5.60    3.10
   1   0   3   -3.70    2.00
   1   0   3   -2.50    3.40
   1   0   4  185.58    9.90
   1   0   4  186.68    9.50
  -1   0  -4  184.38   10.50
   1   0   4  182.58   10.50
  -1   0  -4  187.88   10.20
   1   0   4  167.08    9.80
  -1   0  -4  183.88    9.40
  -1   0  -5   -0.10    2.50
   1   0   5   -2.30    1.70
   1   0   5    1.00    2.80
   1   0   5    0.20    2.80
  -1   0  -5    4.20    2.90
  -1   0  -5    4.00    2.30
  -1   0  -5    3.60    3.00
   1   0   6    3.50    3.10
   1   0   6    1.70    2.80
  -1   0  -6    0.60    2.70
  -1   0  -6    0.80    2.40
   1   0   6    3.00    3.50
   1   0   6    1.90    3.20
  -1   0  -6    0.20    3.80
  -1   0  -6    7.30    3.70
   1   0   7    3.80    2.80
   1   0   7    0.20    3.30
   1   0   7   -0.50    2.10
  -1   0  -7    4.60    3.10
  -1   0  -7   -2.10    2.40
  -1   0  -7    0.60    2.40
   1   0   7    6.10    4.30
  -1   0  -7   -1.80    3.10
  -1   0  -8  296.97   17.80
  -1   0  -8  305.97   18.50
   1   0   8  308.97   16.90
   1   0   8  318.67   19.10
   1   0   8  285.17   17.50
   1   0   8  342.37   18.60
  -1   0  -8  319.87   18.20
  -1   0  -8  326.17   17.20
  -1   0  -9    2.80    3.00
   1   0   9    0.60    5.10
  -1   0  -9    3.50    4.10
   1   0   9    1.80    3.20
   1   0   9    7.00    5.00
   1   0   9    6.30    3.40
  -1   0  -9    1.60    2.90
  -1   0  -9    0.60    5.20
   1   0  10   62.79   12.20
  -1   0 -10   95.09   14.20
   1   0  10   84.89   13.30
  -1   0 -10   62.49   11.90
   1   0  10   53.79    9.60
   1   0  10   61.49   10.60
  -1   0 -10   74.29   11.80
  -1   0 -10   75.29   11.40
   1   0  11    0.50    3.80
   1   0  11    0.40    5.10
  -1   0 -11    8.20    4.60
   1   0  11   -8.60    4.00
   1   0  11    1.30    4.60
  -1   0 -11    1.00    3.70
  -1   0 -11    8.90    5.40
  -1   0 -12   -3.60    3.50
  -1   0 -12  -10.50    5.90
  -1   0 -12   17.80    8.00
   1   0  12    6.70    4.50
   1   0  12   -8.10    3.10
   1   0  12   -0.40    4.30
   1   0  13   -4.10    3.70
   1   0  13    8.40    7.00
  -1   0 -13   -2.60    6.60
  -1   0 -13   -1.80    4.10
   1   0  13   -1.00    4.60
  -1   0 -14    6.70    5.70
   1   0  14   12.70    7.60
  -1   0 -14   11.80    7.90
   1   0  14   -1.00    5.00
   1   0  14   -1.30    5.90
  -1   0 -15    8.50    6.40
  -1   0 -15   -4.70    9.70
   1   0  15   -1.20    5.60
   1   0  15   -2.90    5.20
   1   0  15    9.80    6.40
   1   0  16    3.30    7.50
  -1   0 -16  -14.10    6.50
   1   0  16   18.00    9.20
   1   0  16   -5.40    5.90
  -1   0 -16   11.70    6.80
  -1   1  16   -8.30    7.40
  -1   1  16    4.20    7.40
   1   1 -16   13.50    7.90
  -1  -1  16   -5.20    4.90
   1  -1 -16    8.30    6.80
  -1  -1  16   -5.20    5.50
  -1  -1  16   -4.90    7.40
   1  -1 -16    8.90    8.90
  -1   1  15    8.00    6.80
   1   1 -15    3.30    9.00
   1   1 -15   -0.80    5.70
  -1   1  15    4.10    6.60
  -1   1  15   -3.00    6.10
  -1  -1  15    8.00    7.20
  -1  -1  15    1.70    5.90
   1  -1 -15    1.40    7.40
  -1  -1  15   -1.20    7.50
   1  -1 -15    9.90    6.90
  -1   1  14    1.40    6.30
   1   1 -14    1.80    4.50
  -1   1  14    5.00    5.30
   1   1 -14    9.20    7.30
  -1   1  14   -0.50    4.60
   1  -1 -14    3.60    5.20
  -1  -1  14   -4.50    4.60
  -1  -1  14    7.70    5.60
  -1  -1  14    9.30    7.70
   1  -1 -14    2.00    4.40
  -1   1  13   -4.40    2.80
   1   1 -13    9.20    8.00
   1   1 -13   -0.80    5.80
  -1   1  13    8.20    5.80
  -1   1  13    3.50    5.40
  -1  -1  13   -8.10    3.60
  -1  -1  13   -1.20    6.10
   1  -1 -13   -8.00    3.90
   1  -1 -13    5.90    5.60
  -1  -1  13   10.70    7.40
  -1   1  12   -7.80    3.30
  -1   1  12   -1.70    4.50
  -1   1  12   -1.30    4.50
   1   1 -12    1.10    3.50
   1   1 -12   -4.00    4.90
   1  -1 -12    0.70    5.70
  -1  -1  12  -10.50    4.50
  -1  -1  12    7.30    5.70
   1  -1 -12    2.10    3.80
   1  -1 -12   -2.70    4.30
  -1  -1  12   -7.80    3.20
  -1  -1  12   -2.30    5.10
   1   1 -11   -2.10    3.30
  -1   1  11    1.10    4.20
   1   1 -11    1.60    5.10
  -1   1  11   -2.60    4.90
  -1   1  11   12.70    5.90
   1   1 -11   -4.60    5.20
  -1  -1  11    7.60    6.10
  -1  -1  11   -1.70    4.70
   1  -1 -11   -4.10    4.90
   1  -1 -11    6.30    3.70
  -1  -1  11    2.80    5.10
  -1  -1  11    6.90    5.00
   1  -1 -11    0.30    4.80
  -1   1  10    4.80    4.30
   1   1 -10   -1.80    3.10
   1   1 -10    6.30    3.90
   1   1 -10    7.70    5.80
  -1   1  10    0.60    3.10
  -1   1  10    1.80    4.10
   1   1 -10   24.30    8.20
   1  -1 -10   -1.40    3.40
  -1  -1  10   12.80    6.40
   1  -1 -10    7.10    5.30
  -1  -1  10   -0.10    3.90
  -1  -1  10   -1.20    3.10
   1  -1 -10   -0.70    5.00
   1  -1 -10   -1.00    3.00
  -1  -1  10   19.00    6.40
  -1   1   9  183.28   13.40
   1   1  -9  176.08   13.90
  -1   1   9  219.88   16.20
   1   1  -9  228.68   31.70
   1   1  -9  170.38   14.00
  -1   1   9  177.18   13.10
   1   1  -9  212.08   15.30
   1  -1  -9  187.78   13.70
  -1  -1   9  205.98   15.10
  -1  -1   9  155.88   13.90
  -1  -1   9  191.98   15.00
   1  -1  -9  167.78   13.10
   1  -1  -9  198.68   14.00
  -1  -1   9  188.48   14.30
   1  -1  -9  187.28   14.70
   1   1  -8 1858.71   65.19
   1   1  -8 2016.90   66.09
  -1   1   8 2087.79   64.59
  -1   1   8 1928.61   66.49
   1   1  -8 2037.50   66.29
  -1   1   8 1987.60   64.49
   1   1  -8 1947.51   64.69
   1  -1  -8 1879.11   63.69
   1  -1  -8 1863.01   65.99
   1  -1  -8 2050.69   64.69
  -1  -1   8 1907.01   64.69
   1  -1  -8 1990.60   64.09
  -1  -1   8 1991.20   66.39
  -1  -1   8 2016.10   72.19
  -1  -1   8 1940.81   65.59
   1   1  -7  438.86   21.30
   1   1  -7  411.86   20.80
   1   1  -7  434.76   20.60
  -1   1   7  395.26   21.10
  -1   1   7  460.05   20.80
   1   1  -7  465.65   21.80
  -1   1   7  430.46   19.80
  -1  -1   7  445.26   21.60
  -1  -1   7  458.35   21.20
   1  -1  -7  427.76   21.40
   1  -1  -7  445.46   20.20
  -1  -1   7  438.86   21.40
   1  -1  -7  411.16   19.80
   1  -1  -7  443.26   20.30
  -1   1   6  176.08   11.10
   1   1  -6  178.48   11.80
  -1   1   6  177.98   10.50
  -1   1   6  161.68   11.60
   1   1  -6  167.58   11.50
   1   1  -6  168.08   11.50
   1   1  -6  158.88   10.80
  -1  -1   6  159.58   11.30
   1  -1  -6  190.98   11.30
   1  -1  -6  167.28   11.80
  -1  -1   6  145.69   11.20
   1  -1  -6  141.99    9.90
  -1  -1   6  162.68   11.40
   1  -1  -6  167.78   10.80
   1   1  -5   13.90    4.20
   1   1  -5   18.30    5.00
  -1   1   5   10.90    4.20
  -1   1   5    8.20    3.80
  -1   1   5   17.00    4.10
   1   1  -5   22.20    6.70
   1   1  -5   10.00    3.90
  -1   1   5   13.60    3.80
   1  -1  -5    6.80    3.10
  -1  -1   5    9.80    3.60
  -1  -1   5   21.00    5.30
   1  -1  -5    9.10    4.10
  -1  -1   5    9.70    4.10
   1  -1  -5   14.10    3.90
   1  -1  -5   14.10    5.20
  -1  -1   5   11.00    4.00
   1   1  -4  257.17   12.40
   1   1  -4  252.77   12.70
  -1   1   4  250.67   11.40
  -1   1   4  252.97   13.00
  -1   1   4  260.57   11.50
   1   1  -4  256.77   12.50
   1   1  -4  269.47   12.90
  -1   1   4  276.37   12.40
  -1  -1   4  254.97   12.80
   1  -1  -4  259.17   11.50
   1  -1  -4  248.68   11.40
  -1  -1   4  241.08   12.50
   1  -1  -4  259.77   12.10
  -1  -1   4  273.87   13.10
   1  -1  -4  275.87   13.30
  -1  -1   4  261.47   12.60
   1   1  -3  217.68   10.60
   1   1  -3  226.18   11.00
  -1   1   3  231.48    9.40
  -1   1   3  219.58   10.80
  -1   1   3  217.08   10.20
  -1   1   3  225.48    9.30
   1   1  -3  226.58   10.30
   1   1  -3  223.98   10.60
  -1  -1   3  235.68   10.80
  -1  -1   3  213.98   10.60
  -1  -1   3  216.88   10.60
   1  -1  -3  213.68    9.30
  -1  -1   3  214.28   10.10
   1  -1  -3  238.88   10.40
   1  -1  -3  214.88    9.30
   1  -1  -3  213.08   10.70
  -1   1   2   77.79    4.00
  -1   1   2   81.49    4.10
  -1   1   2   70.89    5.20
   1   1  -2   64.39    5.10
   1   1  -2   89.59    5.40
   1   1  -2   72.99    5.20
  -1   1   2   82.19    5.10
   1   1  -2   71.19    4.90
  -1  -1   2   74.09    5.20
   1  -1  -2   74.59    4.10
  -1  -1   2   69.99    4.80
   1  -1  -2   82.89    5.70
  -1  -1   2   60.09    4.80
   1  -1  -2   75.99    5.20
  -1  -1   2   88.09    5.90
  -1   1   1    6.40    1.80
  -1   1   1    4.70    1.60
   1   1  -1    3.40    1.20
  -1  -1   1    5.20    1.40
   1  -1  -1    0.40    1.20
  -1  -1   1    2.20    1.40
   1  -1  -1    3.10    1.70
  -1   1  -1  171.28    7.20
   1   1   1  156.18    7.40
   1   1   1  154.38    6.00
   1   1   1  164.48    5.30
   1   1   1  160.58    5.20
   1  -1   1  134.29    6.50
   1   1   2  731.53   22.00
   1   1   2  704.13   21.50
  -1   1  -2  735.23   23.50
   1   1   2  707.53   21.40
  -1   1  -2  742.13   23.40
  -1   1  -2  698.63   23.20
  -1   1  -2  698.93   23.30
   1   1   2  711.23   23.20
   1  -1   2  682.83   23.30
   1  -1   2  688.13   23.10
  -1  -1  -2  768.72   21.80
   1  -1   2  706.13   23.50
  -1  -1  -2  707.43   21.80
  -1  -1  -2  730.93   23.40
   1  -1   2  696.03   23.30
  -1  -1  -2  692.33   21.50
   1   1   3    2.10    2.90
  -1   1  -3    7.40    3.30
   1   1   3    4.60    2.30
   1   1   3    3.90    2.50
  -1   1  -3    3.20    3.20
  -1   1  -3    0.50    2.20
   1   1   3    4.10    2.30
  -1   1  -3    5.20    3.10
   1  -1   3    1.70    2.90
   1  -1   3    1.90    2.50
  -1  -1  -3    4.50    2.30
  -1  -1  -3    3.90    2.30
   1  -1   3    2.20    1.90
  -1  -1  -3    4.30    2.30
  -1  -1  -3    7.40    3.10
   1  -1   3    2.20    3.10
  -1   1  -4   11.90    5.70
  -1   1  -4    5.60    2.90
   1   1   4    6.20    2.50
  -1   1  -4    7.50    3.00
   1   1   4    5.60    2.90
   1   1   4    6.60    3.50
   1   1   4    5.60    2.70
   1  -1   4   11.10    4.00
   1  -1   4   14.90    4.60
  -1  -1  -4    8.00    3.20
  -1  -1  -4    9.20    3.40
   1  -1   4    8.50    3.90
   1  -1   4   10.80    3.90
  -1  -1  -4    9.20    3.20
  -1  -1  -4    6.50    4.00
   1   1   5   40.90    4.80
  -1   1  -5   55.29    6.30
   1   1   5   52.89    5.60
  -1   1  -5   57.89    6.80
  -1   1  -5   51.99    6.10
   1   1   5   52.09    6.30
  -1   1  -5   65.09    7.00
   1   1   5   61.99    5.70
  -1  -1  -5   63.69    8.60
  -1  -1  -5   53.49    5.70
   1  -1   5   62.49    6.90
   1  -1   5   64.09    6.80
   1  -1   5   60.39    6.60
  -1  -1  -5   54.69    5.50
  -1  -1  -5   51.89    5.60
   1  -1   5   56.89    6.30
  -1   1  -6   35.00    7.60
   1   1   6   31.90    5.90
  -1   1  -6   19.20    5.70
   1   1   6   16.70    4.70
  -1   1  -6   23.30    6.20
  -1   1  -6   31.20    6.90
   1   1   6   18.20    5.70
  -1  -1  -6   27.60    5.70
   1  -1   6   19.80    5.60
   1  -1   6   21.50    5.40
   1  -1   6   28.00    7.00
  -1  -1  -6   14.80    4.80
  -1  -1  -6   22.30    5.00
   1  -1   6   26.90    7.10
  -1  -1  -6   24.10    5.30
   1   1   7   10.50    4.00
  -1   1  -7   23.80    5.80
  -1   1  -7   10.90    5.10
   1   1   7   14.10    4.60
   1   1   7   19.80    6.00
  -1   1  -7   12.10    5.20
  -1   1  -7   20.10    5.80
  -1  -1  -7   12.60    4.20
  -1  -1  -7   26.00    6.80
  -1  -1  -7   17.80    4.90
   1  -1   7   21.70    6.00
  -1  -1  -7   26.40    6.30
   1  -1   7    5.40    4.60
   1  -1   7   19.20    6.40
   1  -1   7   26.00    7.20
   1   1   8  318.47   17.00
  -1   1  -8  300.07   18.20
   1   1   8  299.57   16.70
  -1   1  -8  288.87   17.90
  -1   1  -8  292.87   16.90
   1   1   8  285.57   18.20
   1  -1   8  311.37   17.30
  -1  -1  -8  292.97   17.20
  -1  -1  -8  296.27   16.20
  -1  -1  -8  269.77   16.40
   1  -1   8  313.47   18.50
  -1  -1  -8  294.97   18.20
   1  -1   8  294.87   18.10
   1  -1   8  277.27   18.00
  -1   1  -9   95.29   14.60
   1   1   9   77.79   12.60
  -1   1  -9   65.69    7.90
  -1   1  -9   83.19    9.90
   1   1   9   79.79   11.20
  -1   1  -9   85.89   12.80
   1  -1   9   90.09   10.60
   1  -1   9   77.69   11.80
   1  -1   9   54.49   10.90
  -1  -1  -9   78.39    8.90
  -1  -1  -9   92.39   13.80
  -1  -1  -9   77.79    9.10
  -1  -1  -9   72.09    8.60
   1  -1   9   59.89    9.30
  -1   1 -10   26.10    8.10
   1   1  10   23.70    7.20
  -1   1 -10    7.40    5.40
   1   1  10   12.60    5.80
  -1   1 -10   17.70    7.20
   1   1  10   34.40    8.50
  -1   1 -10   13.90    7.30
   1  -1  10   13.20    5.30
   1  -1  10   10.40    6.80
   1  -1  10   18.90    7.20
  -1  -1 -10   26.50    7.10
   1  -1  10   28.40    7.80
  -1  -1 -10   22.10    8.70
  -1  -1 -10   21.00    5.80
  -1  -1 -10    9.40    5.30
   1   1  11   96.89   13.50
   1   1  11   93.39   18.30
  -1   1 -11   94.29   16.50
  -1   1 -11   88.59   13.20
  -1   1 -11  130.49   21.60
   1   1  11   92.09   15.30
   1  -1  11   91.09   15.10
  -1  -1 -11  114.89   15.90
   1  -1  11   74.19   13.10
  -1  -1 -11   76.39   12.00
   1  -1  11   85.29   13.30
  -1  -1 -11   87.59   12.80
   1  -1  11   55.99   10.00
   1   1  12   -0.20    4.00
   1   1  12   11.20    6.40
  -1   1 -12    0.80    7.40
  -1   1 -12    0.90    4.50
   1   1  12    1.30    4.80
   1  -1  12    5.10    4.30
  -1  -1 -12    2.00    4.70
   1  -1  12   -1.30    5.60
   1  -1  12    7.30    6.30
  -1  -1 -12    3.40    4.90
  -1  -1 -12    0.00    3.90
   1   1  13    1.40    6.70
   1   1  13    8.10    4.70
   1   1  13    3.30    3.70
  -1   1 -13    5.40    5.50
  -1   1 -13    1.90    2.50
  -1  -1 -13   -1.50    4.30
   1  -1  13   -1.10    5.30
  -1  -1 -13   17.90    6.40
   1  -1  13    5.20    6.30
   1  -1  13    4.40    6.20
   1   1  14    1.80    6.00
  -1   1 -14   -2.00    4.50
   1   1  14    5.20    6.00
  -1   1 -14    1.20    6.70
   1   1  14   -2.60    5.80
  -1  -1 -14    2.70    6.50
   1  -1  14    0.40    7.40
   1  -1  14    4.10    7.00
   1  -1  14   -4.40    3.90
  -1  -1 -14   14.90    8.10
  -1   1 -15    9.10    6.70
  -1   1 -15    9.20    5.10
   1   1  15   -1.00    7.40
   1   1  15    1.50    7.90
   1   1  15   11.10    6.50
   1  -1  15   -6.40    4.50
   1  -1  15   -0.70    6.00
  -1  -1 -15   -0.10    6.20
  -1  -1 -15   -0.80    6.80
   1   1  16    0.70    7.60
  -1   1 -16    6.00    9.40
  -1   1 -16   -2.40    7.90
   1   1  16    5.00    8.80
   1  -1  16  -10.40    6.40
   1  -1  16    1.30    6.50
  -1  -1 -16    2.60    6.40
   1  -1  16   12.30    9.30
  -1  -1 -16    6.70    9.30
  -1   2  16   20.00    8.60
  -1   2  16   11.70    9.50
   1   2 -16   17.00    9.30
   1   2 -16    7.20    8.40
  -1   2  16   -4.30    7.80
  -1  -2  16    9.50    8.50
   1  -2 -16   15.90    7.70
   1  -2 -16    7.70    6.90
  -1  -2  16    1.70    7.50
  -1  -2  16   15.80   10.10
   1   2 -15   23.70   11.50
   1   2 -15    5.80    7.80
  -1   2  15    7.60    6.80
  -1   2  15   -8.00    5.90
  -1   2  15   10.20    6.80
  -1  -2  15   15.60    9.10
   1  -2 -15    3.10    5.90
  -1  -2  15    7.30    8.50
  -1  -2  15   -1.50    5.80
   1  -2 -15    8.80    5.90
   1   2 -14   11.90    8.90
  -1   2  14    5.50    5.40
   1   2 -14    3.00    5.40
  -1   2  14    3.20    5.20
  -1   2  14    3.40    6.40
   1  -2 -14   -3.50    5.10
   1  -2 -14   -3.10    4.60
  -1  -2  14    3.20    6.90
  -1  -2  14   -1.90    6.00
  -1  -2  14    2.10    4.40
  -1   2  13   18.50    6.80
  -1   2  13   14.60    6.20
   1   2 -13   14.10    7.80
  -1   2  13   12.70    7.20
   1  -2 -13    9.10    5.00
  -1  -2  13    5.90    6.80
   1  -2 -13    3.90    4.20
  -1  -2  13   17.90    8.80
  -1  -2  13    4.80    4.00
  -1   2  12    1.10    4.30
   1   2 -12   -3.70    3.10
  -1   2  12   -2.40    4.40
   1   2 -12    1.70    4.40
  -1   2  12    3.90    4.70
  -1  -2  12   -2.10    6.20
   1  -2 -12   -1.50    3.90
   1  -2 -12    2.50    5.20
   1  -2 -12    1.60    6.70
  -1  -2  12    7.10    5.20
  -1  -2  12   -0.70    4.30
  -1  -2  12    8.20    6.80
   1   2 -11    1.30    5.80
  -1   2  11   -2.50    4.20
   1   2 -11   -6.20    3.40
  -1   2  11    4.20    6.20
  -1   2  11    4.60    3.50
   1  -2 -11    3.80    5.20
   1  -2 -11    9.50    5.60
  -1  -2  11   -1.70    4.70
  -1  -2  11    4.20    5.50
  -1  -2  11   -5.60    4.70
   1  -2 -11    1.40    3.30
  -1  -2  11   -1.30    6.30
  -1   2  10   41.30    8.20
  -1   2  10   51.09   10.40
   1   2 -10   34.90    7.90
  -1   2  10   60.59   10.30
   1   2 -10   53.39   11.30
   1   2 -10   65.09   12.60
  -1   2  10   56.39   11.30
   1   2 -10   43.50    9.90
   1  -2 -10   49.99    9.50
  -1  -2  10   44.20    7.90
  -1  -2  10   65.39   12.20
   1  -2 -10   60.29   11.20
  -1  -2  10   47.80   11.00
  -1  -2  10   52.79   11.20
   1  -2 -10   53.19   10.30
  -1   2   9   15.90    5.60
  -1   2   9   30.60    7.20
   1   2  -9   16.00    5.50
   1   2  -9   29.40    8.70
  -1   2   9   19.10    4.90
  -1   2   9   24.00    6.10
  -1  -2   9   36.20   10.90
   1  -2  -9   10.80    5.80
   1  -2  -9   31.90    7.10
  -1  -2   9   29.10    8.30
  -1  -2   9   24.10    6.30
   1  -2  -9   11.00    5.00
   1  -2  -9   15.30    5.80
  -1  -2   9   24.70    7.70
  -1   2   8   63.99   10.70
   1   2  -8   78.09    8.90
   1   2  -8   81.59   12.40
   1   2  -8   75.39    9.10
  -1   2   8   81.19    7.80
  -1   2   8   62.89    7.00
   1   2  -8   85.99    9.50
  -1   2   8   78.39    8.50
  -1  -2   8   98.09   13.70
  -1  -2   8   88.69    9.50
   1  -2  -8   76.49   11.00
  -1  -2   8   70.49   11.00
   1  -2  -8   82.19    8.10
   1  -2  -8   72.19    7.90
   1  -2  -8   78.99   11.80
  -1   2   7   12.70    5.60
   1   2  -7   24.80    6.90
   1   2  -7   18.30    5.90
  -1   2   7   19.10    4.50
   1   2  -7   24.60    9.50
   1   2  -7   26.80    7.20
  -1   2   7   24.00    6.70
   1  -2  -7   18.00    4.60
  -1  -2   7   19.90    6.00
   1  -2  -7   28.30    6.60
   1  -2  -7   30.20    7.20
   1  -2  -7   12.40    4.40
  -1  -2   7   18.80    6.50
  -1  -2   7   17.90    5.50
   1   2  -6  431.66   20.50
   1   2  -6  421.06   20.70
  -1   2   6  431.26   21.50
  -1   2   6  475.45   18.40
   1   2  -6  455.15   21.20
   1   2  -6  401.86   19.70
  -1   2   6  460.55   20.10
  -1   2   6  428.76   18.00
   1  -2  -6  424.86   19.60
  -1  -2   6  462.55   21.50
   1  -2  -6  403.16   20.80
  -1  -2   6  470.45   21.60
  -1  -2   6  433.26   20.50
  -1  -2   6  459.95   21.40
   1  -2  -6  432.36   18.50
  -1   2   5  338.87   15.90
  -1   2   5  323.97   13.70
   1   2  -5  321.27   16.30
  -1   2   5  323.77   16.80
  -1   2   5  340.47   13.80
   1   2  -5  302.37   18.60
   1   2  -5  331.37   16.70
   1   2  -5  318.97   15.80
   1  -2  -5  344.17   14.30
  -1  -2   5  315.37   16.40
   1  -2  -5  311.57   15.20
   1  -2  -5  347.17   17.00
  -1  -2   5  324.57   16.60
  -1  -2   5  346.27   16.40
   1  -2  -5  359.96   14.60
  -1  -2   5  320.67   16.60
  -1   2   4   64.89    4.80
   1   2  -4   82.29    6.60
  -1   2   4   74.99    4.90
   1   2  -4   73.59    7.00
  -1   2   4   73.99    6.30
  -1   2   4   73.39    7.00
   1   2  -4   79.69   12.10
   1   2  -4   85.99    7.20
  -1  -2   4   71.99    6.70
  -1  -2   4   68.89    6.90
   1  -2  -4   67.59    5.10
  -1  -2   4   77.49    7.00
   1  -2  -4   73.59    5.20
   1  -2  -4   79.69    6.50
  -1  -2   4   60.29    6.70
   1  -2  -4   62.79    6.90
   1   2  -3  213.78   11.50
  -1   2   3  214.78    7.90
   1   2  -3  195.78   10.50
  -1   2   3  238.88   11.90
  -1   2   3  203.88   10.40
   1   2  -3  202.98   10.50
   1   2  -3  200.58   10.20
  -1   2   3  205.68    7.80
  -1  -2   3  180.68   10.40
  -1  -2   3  225.18   10.70
   1  -2  -3  220.28    8.50
   1  -2  -3  212.58   10.60
  -1  -2   3  213.38   11.40
  -1  -2   3  196.78   10.50
   1  -2  -3  201.98    8.30
   1  -2  -3  199.98   10.90
   1   2  -2  193.18    8.70
  -1   2   2  176.38    9.30
  -1   2   2  173.98    8.90
   1   2  -2  175.48    8.70
   1   2  -2  152.98    9.20
   1  -2  -2  181.58    6.30
  -1  -2   2  150.38    9.20
  -1  -2   2  176.58    8.50
   1  -2  -2  165.18    8.70
  -1  -2   2  179.98    8.90
   1  -2  -2  182.68    6.30
   1  -2  -2  161.88    9.20
  -1  -2   2  171.78    8.70
   1   2  -1    4.00    1.90
   1   2  -1    2.30    2.90
  -1   2   1    3.20    2.50
   1   2  -1    5.80    2.00
   1   2  -1    0.00    2.00
  -1  -2   1   -0.90    2.50
  -1  -2   1    3.70    1.90
  -1  -2   1    3.60    2.00
   1  -2  -1    2.70    1.10
   1  -2  -1    2.30    2.10
  -1  -2   1    6.00    2.40
   1  -2  -1    0.70    2.10
   1  -2  -1    2.20    1.00
   1  -2  -1    0.40    2.40
   1   2   0 2820.32   78.09
   1   2   0 2738.23   75.69
  -1   2   0 2860.01   79.49
   1   2   0 2764.62   75.69
  -1   2   0 2800.52   76.39
   1   2   0 2822.22   79.09
   1  -2   0 2917.01   77.89
   1  -2   0 2559.74   79.29
  -1  -2   0 2822.42   76.19
  -1  -2   0 2720.83   76.09
   1  -2   0 2730.43   79.69
  -1  -2   0 2791.42   78.09
  -1  -2   0 2785.02   79.09
   1  -2   0 2828.72   76.79
  -1  -2   0 2790.52   77.99
   1  -2   0 2843.72   79.39
  -1   2  -1 1936.31   55.59
   1   2   1 1914.61   56.29
   1   2   1 1958.90   56.29
  -1   2  -1 1939.91   57.79
  -1   2  -1 2011.60   55.89
  -1   2  -1 1976.70   57.19
  -1  -2  -1 1905.11   56.19
  -1  -2  -1 2000.20   56.39
   1  -2   1 1920.61   55.79
  -1  -2  -1 1969.10   56.29
   1  -2   1 1940.51   55.79
   1  -2   1 1932.91   57.09
   1  -2   1 1905.51   57.69
  -1   2  -2    3.70    3.20
  -1   2  -2    3.10    2.20
  -1   2  -2    7.60    3.50
   1   2   2    9.80    3.60
   1   2   2    5.00    2.60
  -1  -2  -2    6.00    1.50
   1  -2   2    1.80    3.30
   1  -2   2    8.00    3.00
   1  -2   2    5.30    3.20
  -1  -2  -2    7.70    1.50
  -1  -2  -2    8.90    3.20
   1  -2   2    5.90    2.70
  -1   2  -3 8404.16  258.57
  -1   2  -3 9592.04  258.77
   1   2   3 9999.00  254.37
  -1   2  -3 9647.53  258.87
   1  -2   3 9034.20  258.67
  -1  -2  -3 9590.54  254.97
   1  -2   3 9810.42  258.97
  -1   2  -4  145.39    9.60
  -1   2  -4  156.48   10.10
   1   2   4  142.49    9.90
  -1   2  -4  154.08   10.00
   1   2   4  131.59    7.10
  -1   2  -4  141.99    9.80
   1   2   4  141.09    7.30
   1   2   4  149.09    8.70
   1  -2   4  137.49    9.60
  -1  -2  -4  161.68    8.80
  -1  -2  -4  146.59    7.80
   1  -2   4  149.19   10.00
   1  -2   4  139.19    9.80
  -1  -2  -4  145.69    7.80
  -1  -2  -4  150.48    9.90
   1   2   5  149.19    8.60
  -1   2  -5  161.18   11.30
   1   2   5  172.78   10.10
   1   2   5  162.68   11.30
   1   2   5  164.18    9.00
  -1   2  -5  144.49   10.30
  -1   2  -5  166.58   11.10
  -1  -2  -5  170.48    9.40
   1  -2   5  167.88   11.10
  -1  -2  -5  140.19    8.90
  -1  -2  -5  152.48    9.40
  -1  -2  -5  174.48   11.50
   1  -2   5  177.28   11.70
   1  -2   5  161.08   11.30
   1  -2   5  160.48   11.10
   1   2   6    3.60    3.00
  -1   2  -6    9.40    4.80
  -1   2  -6    0.00    3.10
   1   2   6    5.80    2.80
  -1   2  -6    4.40    3.70
   1   2   6    7.10    4.30
  -1   2  -6    3.90    3.10
   1   2   6   -0.10    2.50
   1  -2   6    6.30    4.80
   1  -2   6    3.60    3.80
   1  -2   6    3.20    4.10
   1  -2   6    3.10    3.20
  -1  -2  -6    5.50    3.00
  -1  -2  -6    7.90    4.20
  -1  -2  -6    4.00    3.60
  -1   2  -7   11.70    5.60
  -1   2  -7   12.80    4.90
  -1   2  -7    8.50    4.60
   1   2   7   10.50    5.10
  -1   2  -7    4.90    4.60
   1   2   7   16.50    5.40
   1   2   7   12.20    4.30
   1   2   7    9.80    4.00
  -1  -2  -7   19.20    6.00
   1  -2   7   14.70    5.90
  -1  -2  -7    8.20    3.80
  -1  -2  -7    9.30    3.90
   1  -2   7   15.80    5.60
  -1  -2  -7    3.90    3.30
   1  -2   7    9.50    5.60
   1  -2   7    8.40    4.20
   1   2   8    4.50    4.30
  -1   2  -8   10.60    4.90
   1   2   8    2.90    3.20
   1   2   8    1.80    3.40
   1   2   8    2.00    2.80
  -1   2  -8   12.20    5.30
  -1   2  -8   -6.30    2.90
  -1   2  -8    4.30    3.30
   1  -2   8    4.40    5.00
  -1  -2  -8    3.00    2.80
   1  -2   8    6.30    4.60
  -1  -2  -8    3.60    4.60
  -1  -2  -8    6.20    2.90
   1  -2   8   -5.50    3.70
  -1  -2  -8    0.70    3.70
   1  -2   8    1.80    2.80
   1   2   9   18.90    7.10
   1   2   9   50.79    9.00
   1   2   9   43.20    8.60
   1   2   9   37.80    7.70
  -1   2  -9   25.50    7.80
  -1   2  -9   34.70    8.20
  -1   2  -9   46.10    9.70
   1  -2   9   29.40    7.70
   1  -2   9   29.00    7.00
  -1  -2  -9   27.60    8.10
  -1  -2  -9   54.89    9.80
   1  -2   9   28.60    7.90
  -1  -2  -9   18.50    5.50
   1  -2   9   24.30    6.80
  -1  -2  -9   26.80    6.90
   1   2  10   99.39    9.90
   1   2  10   96.89   10.60
  -1   2 -10  106.79   15.90
  -1   2 -10  109.29   15.30
  -1   2 -10  126.49   25.40
  -1   2 -10  123.09   16.70
   1   2  10   99.59   14.90
  -1  -2 -10  125.39   11.70
   1  -2  10   97.69   11.70
   1  -2  10  122.09   13.20
   1  -2  10  104.89   12.20
   1  -2  10  112.29   11.90
  -1  -2 -10   92.69   10.10
  -1  -2 -10  109.49   10.60
   1   2  11   11.10    6.30
   1   2  11   -0.40    2.90
  -1   2 -11    1.60    4.60
   1   2  11    8.10    5.20
  -1  -2 -11    9.40    6.60
   1  -2  11    2.00    5.30
   1  -2  11    7.50    5.70
  -1  -2 -11    2.20    3.60
   1  -2  11    9.60    6.30
   1  -2  11   11.10    5.90
  -1  -2 -11    6.10    5.10
   1   2  12    2.00    6.00
  -1   2 -12    3.10    5.00
   1   2  12    4.60    4.00
  -1   2 -12   15.20    6.00
   1   2  12   -3.30    4.60
  -1  -2 -12    5.30    5.30
  -1  -2 -12   -4.80    5.20
  -1  -2 -12    0.40    3.80
   1  -2  12    4.30    6.90
   1  -2  12   -3.80    3.30
   1  -2  12    2.10    6.50
   1  -2  12   -4.80    4.60
  -1   2 -13   -4.80    4.40
   1   2  13   -1.50    4.60
  -1   2 -13   10.90    7.30
   1   2  13    4.50    5.00
  -1  -2 -13   -0.60    5.50
  -1  -2 -13   -0.20    4.70
   1  -2  13   -1.10    3.80
   1  -2  13    6.30    7.40
   1  -2  13   -0.60    6.20
  -1   2 -14   -1.20    5.80
   1   2  14   -5.60    4.60
   1   2  14   17.40    7.80
  -1   2 -14   -0.10    5.30
   1   2  14    0.40    4.60
   1  -2  14   -3.90    5.50
   1  -2  14    8.30    7.80
   1  -2  14   14.60    8.40
  -1  -2 -14    6.90    6.50
  -1  -2 -14   -1.10    5.00
   1   2  15    0.10    6.30
  -1   2 -15    1.70    6.50
  -1   2 -15   10.20    8.40
   1   2  15    8.10    7.60
   1   2  15    2.70    6.10
  -1  -2 -15   -4.70    5.70
   1  -2  15    7.00    8.20
  -1  -2 -15   -1.10    5.30
   1  -2  15    3.40    7.10
   1  -2  15    2.10    6.70
   1   2  16    7.80    7.20
  -1   2 -16   18.80    8.20
   1   2  16    2.00    7.50
   1   2  16    6.00    8.20
   1  -2  16    4.00    8.30
   1  -2  16   -2.30    7.80
  -1  -2 -16   10.70    9.70
  -1  -2 -16   -1.70    5.60
   1  -2  16   -1.00    9.50
  -1   3  16   -8.20   12.90
  -1   3  16    0.60    6.10
  -1   3  16    8.80    8.40
   1   3 -16    5.10    9.20
  -1  -3  16   10.40    9.50
   1  -3 -16    6.20    7.30
  -1  -3  16   19.20   10.00
  -1  -3  16    2.70    6.70
   1  -3 -16    3.00    6.10
  -1   3  15    3.30    6.20
  -1   3  15   14.40    7.90
   1   3 -15    0.50    6.00
  -1   3  15    2.70    6.40
   1  -3 -15    5.60    6.80
  -1  -3  15    1.10    5.10
  -1  -3  15    3.40    7.90
  -1  -3  15    1.10    7.60
   1  -3 -15    0.30    4.70
  -1   3  14   -2.50    7.50
  -1   3  14    3.80    5.70
   1   3 -14   10.60    8.40
  -1   3  14    8.10    6.80
   1   3 -14    6.80    6.00
   1  -3 -14   14.50    6.90
  -1  -3  14    6.40    6.80
  -1  -3  14    8.30    7.00
   1  -3 -14    5.00    4.90
  -1  -3  14    0.00    7.80
   1   3 -13    6.10   13.00
  -1   3  13   -1.20    4.50
  -1   3  13    5.00    5.40
  -1   3  13   -7.30    4.60
   1   3 -13    7.10    6.50
  -1  -3  13   14.50    9.20
  -1  -3  13   11.50    7.60
  -1  -3  13   -1.40    6.10
  -1  -3  13   -3.40    5.90
   1  -3 -13    5.40   11.00
   1   3 -12   14.60   14.80
  -1   3  12    3.30    4.60
  -1   3  12    0.80    5.00
  -1   3  12   -5.40    5.00
   1   3 -12   -2.80    4.60
  -1  -3  12   -2.60    5.40
   1  -3 -12    4.40    3.40
  -1  -3  12    6.70    6.90
  -1  -3  12   10.70   10.50
  -1  -3  12    5.20    5.90
   1  -3 -12    3.70    3.30
  -1   3  11    8.30    5.80
   1   3 -11   11.80    5.20
  -1   3  11    7.10    4.70
  -1   3  11   17.90    8.60
   1   3 -11   -0.30    4.40
   1  -3 -11    5.20    4.70
  -1  -3  11    7.30    6.30
   1  -3 -11   15.30    7.10
  -1  -3  11    8.10    7.00
  -1  -3  11   18.40   11.80
  -1  -3  11    3.90    6.00
   1  -3 -11   10.10    5.20
  -1   3  10    1.80    3.70
   1   3 -10   -0.90    3.80
   1   3 -10    4.20    5.40
  -1   3  10    2.20    5.00
  -1   3  10   -1.50    3.30
   1   3 -10    8.30    6.50
  -1  -3  10    6.90    5.90
   1  -3 -10   -0.60    3.40
  -1  -3  10    7.60    6.60
  -1  -3  10   -0.80    4.80
  -1  -3  10    0.70    4.00
   1  -3 -10    3.40    3.70
  -1   3   9    0.50    4.50
   1   3  -9   11.80    6.10
  -1   3   9    5.00    3.50
   1   3  -9    2.80    3.90
  -1   3   9   -0.70    4.50
   1   3  -9   -0.60    6.40
  -1   3   9   -0.20    3.00
   1   3  -9   -6.80    4.90
  -1  -3   9   -6.30    3.00
   1  -3  -9    6.70    4.30
  -1  -3   9    0.30    6.70
   1  -3  -9    2.70    2.80
  -1  -3   9   -0.90    3.50
   1  -3  -9   -2.20    4.00
   1  -3  -9    0.80    2.50
  -1  -3   9   -2.20    5.00
  -1   3   8   23.70    6.50
   1   3  -8   27.70    9.00
  -1   3   8   30.50    6.20
  -1   3   8   50.69   10.60
   1   3  -8   33.60    9.30
  -1   3   8   40.70    6.20
   1   3  -8   18.50    5.30
   1   3  -8   23.70    6.90
   1  -3  -8   36.50    7.80
   1  -3  -8   21.90    6.50
  -1  -3   8   27.60    7.60
  -1  -3   8   31.50    7.10
   1  -3  -8   25.50    5.70
  -1  -3   8   21.00    6.00
   1  -3  -8   38.70    7.40
  -1  -3   8   24.90    7.40
  -1   3   7    2.30    2.60
   1   3  -7   -1.60    3.20
  -1   3   7   -1.40    2.20
  -1   3   7    0.40    2.40
   1   3  -7    4.10    3.00
  -1   3   7    2.40    3.50
   1   3  -7    3.80    3.50
   1   3  -7   -3.00    4.10
  -1  -3   7   -1.60    2.40
   1  -3  -7    1.30    3.60
  -1  -3   7    0.90    2.90
   1  -3  -7    3.30    3.00
  -1  -3   7    5.80    5.20
  -1  -3   7    1.70    4.00
   1  -3  -7    4.50    3.60
   1   3  -6   36.70    6.90
  -1   3   6   44.80    5.70
  -1   3   6   39.40    7.10
  -1   3   6   44.40    5.70
  -1   3   6   45.40    8.90
   1   3  -6   64.39   10.10
   1   3  -6   49.30    8.70
  -1  -3   6   27.80    6.40
  -1  -3   6   30.80    7.10
  -1  -3   6   39.90    7.50
   1  -3  -6   36.50    5.70
   1  -3  -6   56.29    9.20
  -1  -3   6   24.00    6.20
   1  -3  -6   38.40    6.10
   1  -3  -6   39.00    7.60
  -1   3   5  230.18    9.70
   1   3  -5  249.68   15.00
   1   3  -5  225.38   14.40
   1   3  -5  245.48   13.60
  -1   3   5  230.98    9.60
  -1   3   5  260.77   15.10
  -1   3   5  228.58   13.30
   1   3  -5  220.08   13.70
  -1  -3   5  233.88   13.50
   1  -3  -5  216.28   13.00
   1  -3  -5  241.58   11.00
  -1  -3   5  234.98   14.30
   1  -3  -5  236.48   10.70
  -1  -3   5  242.38   14.30
   1  -3  -5  256.57   14.70
  -1   3   4   20.90    5.40
   1   3  -4   42.00    7.30
  -1   3   4   25.80    2.10
  -1   3   4   25.20    2.10
  -1   3   4   37.80    6.50
   1   3  -4   46.90    7.80
   1   3  -4   29.80    6.60
   1   3  -4   22.80    5.20
   1  -3  -4   41.00    6.80
  -1  -3   4   22.80    6.00
  -1  -3   4   17.50    4.20
   1  -3  -4   28.60    3.20
  -1  -3   4   24.40    5.40
  -1  -3   4   30.90    6.10
   1  -3  -4   28.50    3.10
   1  -3  -4   39.40    7.20
   1   3  -3    4.50    2.60
   1   3  -3    5.90    3.30
   1   3  -3    7.40    3.60
  -1   3   3    7.70    3.60
  -1   3   3    8.10    3.50
   1  -3  -3    6.30    1.60
   1  -3  -3    5.60    3.30
   1  -3  -3    4.70    3.00
  -1  -3   3    3.40    3.70
  -1  -3   3   -0.70    2.20
  -1  -3   3    9.90    3.40
  -1  -3   3    3.50    2.60
   1  -3  -3    4.50    1.50
   1   3  -2   36.40    6.60
  -1   3   2   42.70    6.60
  -1   3   2   36.00    6.10
   1   3  -2   42.80    5.90
   1   3  -2   43.90    4.90
   1   3  -2   40.20    4.40
  -1  -3   2   39.00    4.60
  -1  -3   2   43.10    5.60
  -1  -3   2   50.09    7.50
  -1  -3   2   49.80    6.40
   1   3  -1    6.40    2.10
  -1   3   1   12.60    4.00
   1   3  -1    7.70    2.50
   1   3  -1    3.10    2.60
   1  -3  -1    8.00    1.60
   1  -3  -1    9.30    3.60
   1  -3  -1    7.20    1.60
  -1  -3   1    9.30    2.50
   1  -3  -1    6.90    3.20
  -1  -3   1   12.30    2.90
   1  -3  -1   12.10    4.20
   1  -3  -1    2.70    2.30
  -1  -3   1    3.60    3.40
  -1  -3   1    8.70    3.10
   1   3   0  858.51   25.00
   1   3   0  857.21   25.10
  -1   3   0  849.72   29.80
   1   3   0  864.51   30.00
   1   3   0  859.61   28.90
  -1   3   0  902.51   26.00
  -1  -3   0  885.21   26.20
  -1  -3   0  918.31   30.40
  -1  -3   0  880.11   26.20
   1  -3   0  880.71   26.60
   1  -3   0  889.21   30.80
   1  -3   0  835.12   29.70
  -1  -3   0  884.91   28.90
   1  -3   0  832.52   26.50
  -1  -3   0  902.21   30.10
  -1  -3   0  886.01   28.90
  -1   3  -1  832.82   26.60
  -1   3  -1  832.72   26.60
  -1   3  -1  870.01   30.20
  -1   3  -1  863.81   29.00
  -1  -3  -1  853.21   28.90
  -1  -3  -1  819.72   28.60
   1  -3   1  792.82   27.10
  -1  -3  -1  858.31   28.40
   1  -3   1  850.01   30.10
  -1  -3  -1  790.32   27.90
   1  -3   1  818.62   28.80
   1  -3   1  820.22   27.00
  -1   3  -2  468.95   18.80
   1   3   2  441.56   17.80
  -1   3  -2  452.25   17.20
   1   3   2  412.36   17.70
  -1   3  -2  454.65   17.30
  -1  -3  -2  435.66   17.90
   1  -3   2  421.86   18.10
  -1  -3  -2  455.45   17.80
   1  -3   2  423.86   17.30
   1  -3   2  413.16   18.90
   1  -3   2  426.56   17.20
   1   3   3    1.20    2.20
  -1   3  -3   -1.60    3.10
   1   3   3   -1.10    2.90
  -1   3  -3    2.20    2.40
  -1   3  -3   -2.70    2.70
  -1  -3  -3    3.00    3.20
  -1  -3  -3    1.40    1.30
   1  -3   3    3.70    3.70
   1  -3   3    0.00    2.20
  -1  -3  -3    2.40    1.20
   1  -3   3    0.10    2.10
  -1  -3  -3    0.20    2.10
   1  -3   3    2.30    3.40
  -1   3  -4  119.69    9.20
  -1   3  -4  142.39   10.30
   1   3   4  124.09    5.20
  -1   3  -4  125.49    9.20
   1   3   4  118.09    9.50
   1   3   4  117.39    7.00
   1   3   4  127.09    8.70
  -1   3  -4  122.29    9.80
   1  -3   4  136.19   10.00
  -1  -3  -4  123.39    6.60
  -1  -3  -4  135.89    9.90
  -1  -3  -4  126.59    6.60
   1  -3   4  125.69    9.60
   1  -3   4  125.39   10.00
   1  -3   4  113.29    9.10
   1   3   5   31.80    7.20
  -1   3  -5   35.50    7.20
  -1   3  -5   11.40    4.40
   1   3   5   22.80    5.00
  -1   3  -5   23.90    6.00
   1   3   5   24.40    3.70
   1   3   5   17.30    3.00
  -1   3  -5   19.20    5.60
  -1  -3  -5   24.90    4.30
  -1  -3  -5   14.80    4.50
  -1  -3  -5   22.60    4.20
   1  -3   5   18.60    6.10
   1  -3   5   12.30    4.20
   1  -3   5   23.90    6.60
  -1  -3  -5   22.80    6.30
   1  -3   5   22.60    6.10
  -1   3  -6  103.29    9.50
   1   3   6  108.29   10.50
  -1   3  -6  103.89    9.90
   1   3   6  100.99    6.80
  -1   3  -6  115.89   10.20
  -1   3  -6  104.69    9.80
   1   3   6  107.19    6.80
   1   3   6  111.99    8.90
   1  -3   6   80.69    9.00
  -1  -3  -6  103.99    7.70
   1  -3   6  101.09    9.90
   1  -3   6  115.59   10.20
  -1  -3  -6  114.19   10.20
  -1  -3  -6  112.29    8.80
   1  -3   6  117.99   10.80
  -1  -3  -6  115.39    8.10
  -1   3  -7   37.30    8.90
   1   3   7   36.90    6.00
  -1   3  -7   25.40    6.80
  -1   3  -7   25.10    6.00
   1   3   7   35.60    8.30
   1   3   7   38.40    5.80
  -1   3  -7   39.60    9.10
   1   3   7   25.50    6.30
  -1  -3  -7   40.20    7.60
  -1  -3  -7   39.50    8.70
  -1  -3  -7   35.90    6.90
  -1  -3  -7   37.90    7.00
   1  -3   7   45.10    9.50
   1  -3   7   24.70    7.20
  -1   3  -8    0.90    3.20
  -1   3  -8   -0.20    2.90
   1   3   8    8.10    4.40
   1   3   8    3.50    2.70
   1   3   8    2.00    3.80
  -1  -3  -8    3.50    4.80
   1  -3   8    4.40    4.40
  -1  -3  -8    2.40    3.50
  -1  -3  -8    4.20    3.80
  -1  -3  -8    4.20    3.40
   1  -3   8    4.70    4.40
   1  -3   8   -3.10    3.00
   1  -3   8    9.40    4.60
  -1   3  -9  153.08   13.80
  -1   3  -9  147.09   14.00
   1   3   9  115.79   10.20
   1   3   9  171.58   15.20
  -1   3  -9  131.19   13.60
   1   3   9  168.18   11.50
   1   3   9  159.88   12.50
  -1  -3  -9  166.48   12.40
  -1  -3  -9  171.78   12.10
  -1  -3  -9  141.19   14.10
   1  -3   9  155.28   14.20
   1  -3   9  120.19   13.00
  -1  -3  -9  150.38   11.90
   1  -3   9  164.78   14.40
   1  -3   9  144.99   13.80
  -1   3 -10  140.09   13.50
   1   3  10  114.59   10.70
   1   3  10  118.79   13.70
  -1   3 -10  108.89   12.20
   1   3  10  108.99    9.80
   1  -3  10  110.29   12.50
   1  -3  10  109.39   13.10
   1  -3  10  112.69   12.60
  -1  -3 -10  131.69   11.10
  -1  -3 -10  115.59   11.10
  -1  -3 -10  109.39   11.10
   1  -3  10  122.19   13.00
  -1   3 -11   12.70    6.20
   1   3  11    9.40    5.40
   1   3  11    1.80    4.40
   1   3  11   11.80    6.90
  -1   3 -11    4.20    4.70
   1  -3  11   22.80    7.90
  -1  -3 -11    7.00    4.60
   1  -3  11    4.10    4.90
   1  -3  11   -2.10    6.30
   1  -3  11   -0.80    5.50
  -1  -3 -11    3.20    5.70
  -1  -3 -11    7.20    3.90
   1   3  12   -3.80    3.50
   1   3  12   -0.50    4.20
   1   3  12   -4.90    4.80
  -1   3 -12   -4.30    8.90
  -1   3 -12    1.80    5.30
   1  -3  12   19.80    9.30
   1  -3  12   -8.40    5.20
  -1  -3 -12   -8.10    5.00
   1  -3  12   -5.30    4.00
   1  -3  12   -2.00    5.60
  -1  -3 -12   -2.60    2.90
  -1  -3 -12    6.90    4.50
   1   3  13    3.70    5.90
   1   3  13   -0.90    7.20
   1   3  13   -5.30    4.40
  -1   3 -13   18.80    9.50
  -1   3 -13   -0.10    4.60
   1  -3  13   -3.20   10.30
   1  -3  13    5.40   10.70
   1  -3  13    2.50    7.40
  -1  -3 -13   -1.80    3.80
  -1   3 -14    7.30    6.80
   1   3  14   -0.40    5.20
  -1   3 -14   17.60    9.20
   1   3  14    1.50    5.70
   1   3  14    6.50    7.00
  -1  -3 -14    3.10    5.20
   1  -3  14    3.70    7.70
   1  -3  14   -7.30    4.80
  -1  -3 -14    0.70    5.30
   1  -3  14   -5.50    4.50
   1   3  15   -3.90    4.90
   1   3  15    0.90    5.40
   1   3  15   -2.20    7.30
  -1   3 -15   16.40    7.40
  -1  -3 -15    9.00    5.90
   1  -3  15  -10.60    7.10
  -1  -3 -15    4.60    6.50
   1  -3  15   12.70    8.70
   1  -3  15   -4.50    6.80
   1   3  16   14.30    8.70
   1   3  16    1.40    8.30
  -1   3 -16  -10.80    5.90
   1  -3  16    6.60    8.60
   1  -3  16   -2.00    6.20
  -1  -3 -16   -3.40    7.10
   1  -3  16   -7.10    7.30
  -1   4  15   -8.90    4.20
   1   4 -15   -4.20    7.10
  -1   4  15   -4.90    7.20
  -1  -4  15   -2.90    7.40
  -1  -4  15    4.90    8.80
  -1  -4  15   10.10    7.50
   1  -4 -15    3.50    6.30
   1  -4 -15    2.20    6.00
   1   4 -14   11.90    9.10
  -1   4  14   -3.60    5.50
  -1   4  14    5.50    5.00
  -1   4  14    0.00    7.20
   1  -4 -14    2.60    5.50
  -1  -4  14    4.30    8.10
  -1  -4  14    4.60    8.30
   1  -4 -14   -1.10    5.50
  -1  -4  14    3.50    5.40
  -1   4  13    3.90    4.30
  -1   4  13   -7.30    3.60
  -1   4  13   -5.90    5.60
  -1  -4  13    4.50    6.30
   1  -4 -13   -0.50    4.20
  -1  -4  13    1.20    4.70
   1  -4 -13    0.50    3.80
  -1  -4  13    0.20    6.00
  -1   4  12   16.10    6.50
  -1   4  12    0.00    6.50
  -1   4  12    3.10    4.60
   1   4 -12   10.20    6.50
   1  -4 -12    9.90    5.40
  -1  -4  12   -3.70    5.40
  -1  -4  12   15.60    8.20
   1  -4 -12    7.80    5.00
  -1  -4  12    9.00    7.20
  -1  -4  12   18.50    8.00
   1   4 -11   22.50    8.40
  -1   4  11   11.00    7.50
  -1   4  11   20.60    5.90
   1   4 -11    8.10    6.20
  -1  -4  11   11.50    6.90
   1  -4 -11   16.50    7.40
  -1  -4  11   14.80    7.60
  -1  -4  11   29.10    9.20
   1  -4 -11   15.60    5.90
   1  -4 -11   21.50    7.30
  -1  -4  11   20.60    9.80
  -1   4  10    8.10    6.40
   1   4 -10   12.10    7.70
   1   4 -10    4.80    5.70
  -1   4  10    6.60    5.10
  -1   4  10   13.20    4.50
  -1  -4  10   28.70    7.30
   1  -4 -10    8.50    6.50
  -1  -4  10    1.90    3.50
  -1  -4  10    5.00    6.20
  -1  -4  10    7.20    6.30
   1  -4 -10    4.60    3.40
   1  -4 -10    5.30    4.00
  -1   4   9   14.80    6.00
   1   4  -9    7.40    6.70
   1   4  -9    5.10    5.70
  -1   4   9    9.70    5.50
   1   4  -9    5.20    4.00
  -1   4   9   14.30    4.10
   1  -4  -9   11.10    4.20
   1  -4  -9   11.40    4.90
   1  -4  -9   18.50    6.50
  -1  -4   9   26.30    9.30
  -1  -4   9   11.80    5.80
  -1  -4   9   13.30    7.30
  -1  -4   9    5.40    5.70
  -1   4   8   21.90    4.50
  -1   4   8   26.80    4.50
   1   4  -8   19.90    6.60
   1   4  -8   21.60    7.70
   1   4  -8   34.80    8.90
   1   4  -8   27.70    7.30
  -1   4   8   22.60    7.70
  -1   4   8   21.20    7.50
   1  -4  -8   24.50    5.80
  -1  -4   8   21.50    6.90
  -1  -4   8   13.10    6.50
   1  -4  -8   24.40    6.70
   1  -4  -8   21.60    5.30
   1  -4  -8   21.00    7.20
  -1  -4   8   19.60    6.10
  -1  -4   8   15.90    7.10
   1   4  -7   -5.10    3.30
   1   4  -7   -2.80    2.70
  -1   4   7    4.40    3.80
   1   4  -7   -1.50    3.60
   1   4  -7   -1.90    2.20
  -1   4   7    1.70    1.80
  -1   4   7   -1.10    3.20
  -1   4   7    3.70    2.90
  -1  -4   7   -1.00    2.70
  -1  -4   7   -3.40    3.70
   1  -4  -7   -2.50    1.90
   1  -4  -7    2.30    2.50
  -1  -4   7    5.00    4.10
   1  -4  -7    4.30    3.40
   1   4  -6   28.50    7.30
  -1   4   6   32.90    7.80
   1   4  -6   25.40    6.00
   1   4  -6   45.30    9.40
  -1   4   6   29.20    7.10
   1   4  -6   24.90    6.40
   1  -4  -6   27.40    4.90
  -1  -4   6   30.80    7.50
  -1  -4   6   34.70    7.50
   1  -4  -6   27.70    4.70
   1  -4  -6   30.40    7.20
  -1  -4   6   33.40    8.40
  -1  -4   6   38.80    9.10
   1  -4  -6   34.30    7.70
   1   4  -5   14.80    4.30
  -1   4   5   29.30    6.70
   1   4  -5   25.20    7.40
  -1   4   5   26.30    6.60
   1   4  -5   30.60    7.10
   1   4  -5   26.70    5.70
   1  -4  -5   24.50    6.10
   1  -4  -5   29.70    4.10
  -1  -4   5   27.80    7.20
   1  -4  -5   28.60    6.60
  -1  -4   5   30.50    6.60
   1  -4  -5   21.20    3.40
  -1  -4   5   37.80    7.90
  -1   4   4  289.97   16.40
   1   4  -4  302.47   15.10
   1   4  -4  291.37   14.90
   1   4  -4  253.47   14.60
   1   4  -4  244.98   15.60
  -1   4   4  275.57   15.40
   1  -4  -4  284.67   16.10
   1  -4  -4  265.27   10.20
   1  -4  -4  290.57   10.40
  -1  -4   4  265.67   14.80
   1  -4  -4  280.47   15.20
  -1  -4   4  283.67   15.50
  -1  -4   4  293.07   15.50
  -1  -4   4  286.57   16.90
  -1   4   3    4.30    3.90
   1   4  -3    4.40    3.20
  -1   4   3    0.70    3.10
   1   4  -3   -1.50    2.90
   1   4  -3    1.20    2.30
   1   4  -3    1.90    2.50
  -1  -4   3    1.20    2.90
  -1  -4   3    3.20    2.70
  -1  -4   3   -2.00    3.10
  -1  -4   3   -0.10    1.70
   1  -4  -3    3.20    3.00
   1  -4  -3    1.80    2.80
  -1   4   2   59.69    6.80
   1   4  -2   64.49    5.70
   1   4  -2   69.89    7.50
   1   4  -2   58.49    5.40
   1   4  -2   70.29    6.50
   1  -4  -2   69.39    7.20
  -1  -4   2   70.49    6.30
   1  -4  -2   71.79    7.40
  -1  -4   2   64.69    7.50
   1  -4  -2   77.89    7.30
  -1  -4   2   71.39    6.70
  -1  -4   2   69.89    6.20
   1   4  -1   30.00    3.30
   1   4  -1   35.20    7.30
   1   4  -1   37.20    4.50
   1  -4  -1   29.70    5.80
  -1  -4   1   26.40    4.50
   1  -4  -1   23.60    2.50
  -1  -4   1   32.70    5.70
  -1  -4   1   25.00    4.30
   1  -4  -1   24.80    2.70
   1  -4  -1   34.70    6.60
   1  -4  -1   19.00    5.30
   1  -4  -1   18.40    4.90
  -1  -4   1   21.30    5.30
  -1   4   0  323.47   15.90
  -1   4   0  307.27   11.20
  -1   4   0  318.87   11.20
   1  -4   0  328.27   12.60
   1  -4   0  320.57   16.50
  -1  -4   0  309.47   15.90
  -1  -4   0  325.07   16.80
   1  -4   0  312.97   12.60
  -1  -4   0  314.17   12.10
  -1  -4   0  325.97   15.10
  -1  -4   0  342.37   16.40
   1  -4   0  325.87   16.60
  -1  -4   0  331.87   12.20
   1  -4   0  321.87   15.90
  -1   4  -1  506.55   17.70
  -1   4  -1  492.45   17.80
  -1   4  -1  458.75   20.60
  -1   4  -1  492.45   22.20
  -1  -4  -1  504.75   15.40
  -1  -4  -1  496.25   20.60
  -1  -4  -1  483.75   15.40
   1  -4   1  489.55   18.70
  -1  -4  -1  500.85   20.40
  -1  -4  -1  520.45   21.50
  -1  -4  -1  479.35   20.80
   1  -4   1  525.35   22.80
   1  -4   1  483.45   18.40
   1  -4   1  473.95   20.90
  -1   4  -2    7.70    2.70
  -1   4  -2    4.60    4.30
   1   4   2    2.50    3.10
  -1   4  -2   10.20    3.70
  -1   4  -2    9.20    3.70
  -1  -4  -2   13.80    4.50
  -1  -4  -2    9.80    4.10
   1  -4   2    1.80    3.60
  -1  -4  -2    7.50    3.60
   1  -4   2   10.80    4.10
  -1  -4  -2   15.90    4.90
   1  -4   2    7.40    4.10
   1  -4   2    6.10    3.20
  -1   4  -3  376.86   17.10
   1   4   3  390.66   18.10
  -1   4  -3  433.06   20.50
   1   4   3  376.96   18.50
  -1   4  -3  407.56   19.00
  -1   4  -3  386.56   17.40
   1  -4   3  368.76   18.60
  -1  -4  -3  359.86   18.10
   1  -4   3  396.66   18.00
  -1  -4  -3  397.86   18.00
   1  -4   3  375.56   17.60
   1  -4   3  380.76   19.90
   1   4   4    4.80    3.60
   1   4   4    5.00    4.10
  -1   4  -4    6.90    3.50
  -1   4  -4    4.90    3.50
  -1   4  -4    7.90    4.10
   1  -4   4    4.90    4.00
  -1  -4  -4    4.70    3.60
  -1  -4  -4    3.20    1.80
   1  -4   4    9.20    3.40
   1  -4   4    6.00    5.00
  -1  -4  -4    3.20    1.70
  -1  -4  -4    5.30    3.20
   1  -4   4    6.80    3.70
  -1   4  -5   13.10    4.90
  -1   4  -5    4.80    4.10
  -1   4  -5   13.00    4.10
   1   4   5   13.30    5.70
   1   4   5   16.80    4.50
  -1   4  -5   14.20    4.80
   1  -4   5   11.50    4.20
  -1  -4  -5   10.70    4.70
  -1  -4  -5   16.30    4.80
   1  -4   5   14.40    5.10
  -1  -4  -5    9.60    2.60
   1  -4   5   16.60    5.80
  -1  -4  -5   19.20    3.60
  -1   4  -6   -1.20    3.20
  -1   4  -6    9.10    4.70
   1   4   6   -2.60    2.70
  -1   4  -6   -2.00    2.50
   1  -4   6    1.10    4.00
   1  -4   6    2.30    3.50
  -1  -4  -6    6.00    3.40
   1  -4   6    0.70    2.20
   1  -4   6    7.00    4.90
  -1  -4  -6    4.40    2.10
  -1  -4  -6    1.00    3.20
  -1  -4  -6   -0.10    1.90
   1   4   7  168.18   12.50
   1   4   7  173.78    8.80
   1   4   7  180.38   14.50
  -1   4  -7  162.88   13.50
  -1   4  -7  160.78   13.30
  -1   4  -7  191.78   14.40
   1   4   7  174.88    8.70
  -1   4  -7  208.78   14.70
   1  -4   7  176.88   14.10
  -1  -4  -7  188.48   12.50
   1  -4   7  188.28   14.30
  -1  -4  -7  188.78   10.90
   1  -4   7  189.68   14.90
   1  -4   7  170.78   14.30
  -1  -4  -7  167.08   10.60
  -1   4  -8   55.99    9.30
   1   4   8   49.80    5.20
  -1   4  -8   62.39   11.10
   1   4   8   58.39    5.30
   1   4   8   60.79   11.50
  -1   4  -8   65.69   12.20
  -1   4  -8   46.00    8.70
   1   4   8   70.09   10.50
  -1  -4  -8   72.59   10.90
   1  -4   8   68.99   12.80
  -1  -4  -8   68.69    7.10
   1  -4   8   56.79   11.60
   1  -4   8   78.49   13.10
  -1  -4  -8   64.19    7.20
   1  -4   8   84.29   13.20
  -1  -4  -8   71.79   12.80
  -1   4  -9   32.80    8.90
   1   4   9   37.50    6.90
  -1   4  -9   37.00    8.80
   1   4   9   36.10    9.80
  -1   4  -9   29.30    9.30
   1   4   9   25.00    7.30
   1  -4   9   39.10   10.10
  -1  -4  -9   28.80    6.70
   1  -4   9   16.50    7.00
  -1  -4  -9   31.40    6.70
   1  -4   9   43.40   10.30
  -1  -4  -9   29.90    8.20
   1  -4   9   27.50    8.80
  -1   4 -10   -2.60    3.50
   1   4  10    7.90    4.10
   1   4  10    1.50    4.50
  -1   4 -10    1.00    4.10
   1   4  10    0.50    3.70
   1  -4  10    3.70    5.90
   1  -4  10   -1.70    4.20
   1  -4  10    1.40    4.20
  -1  -4 -10   -3.80    1.90
   1  -4  10   15.30    7.70
  -1  -4 -10   13.70    4.70
   1   4  11   19.10    6.20
  -1   4 -11   10.80    6.50
  -1   4 -11   12.30    6.40
   1   4  11   24.20    9.70
   1   4  11   17.90    5.80
   1  -4  11    6.30    5.50
  -1  -4 -11   11.20    5.40
  -1  -4 -11    7.00    6.70
   1  -4  11    9.90    6.80
  -1  -4 -11   10.50    5.50
   1  -4  11   13.70    7.10
   1  -4  11   23.40    8.60
   1   4  12    5.10    7.70
   1   4  12    0.00    3.90
   1   4  12   -3.00    5.00
  -1   4 -12   -8.90    3.50
   1  -4  12    4.60    7.80
  -1  -4 -12   -4.10    4.90
   1  -4  12    0.50    6.20
   1  -4  12    5.40    6.40
   1  -4  12  -13.00    5.60
  -1  -4 -12   -4.20    3.30
  -1   4 -13    1.70    4.20
   1   4  13    4.70    5.40
   1   4  13   -5.20    4.20
   1   4  13    7.50    7.40
  -1  -4 -13    8.20    4.70
  -1  -4 -13   -0.20    4.30
   1  -4  13   -2.20    5.30
   1  -4  13   -6.60    5.80
   1  -4  13    1.30    6.70
   1  -4  13   -7.90    5.80
   1   4  14    9.00    6.60
  -1   4 -14    3.50    6.40
   1   4  14    3.80    7.10
   1   4  14    6.00    5.80
  -1  -4 -14    3.60    4.30
   1  -4  14    9.40    6.90
   1  -4  14   -2.00    4.80
   1  -4  14    1.50    7.20
  -1  -4 -14    5.50    6.00
   1   4  15    3.10    7.90
   1   4  15    0.60    7.40
   1   4  15    8.70    6.70
  -1   4 -15   -0.90    6.50
  -1  -4 -15   -3.90    4.90
   1  -4  15   -2.30    7.60
   1  -4  15   -3.70    6.80
  -1  -4 -15   -0.50    5.50
   1  -4  15    1.90    8.20
  -1   5  15    9.00    7.90
   1   5 -15   -0.80    9.00
  -1   5  15    4.20    8.60
  -1  -5  15   -3.90    8.70
  -1  -5  15   -5.30    6.20
   1  -5 -15    5.40    6.00
  -1  -5  15   11.20   10.70
   1  -5 -15    6.90    7.10
   1   5 -14   15.40   11.20
  -1   5  14  -13.40    9.80
  -1   5  14   14.20    8.80
  -1   5  14    1.00    6.60
  -1  -5  14   -3.50    8.10
  -1  -5  14  -11.40   10.00
  -1  -5  14    4.60    5.60
   1  -5 -14    0.10    5.10
   1  -5 -14    3.10    4.70
  -1  -5  14   -2.00    7.40
  -1   5  13   -6.10    6.30
   1   5 -13   -0.10    5.80
  -1   5  13   -9.10    4.50
  -1   5  13   -5.20    4.30
   1  -5 -13    1.80    3.50
  -1  -5  13   -2.40    7.20
  -1  -5  13   -0.50    5.00
   1  -5 -13    4.30    4.40
  -1  -5  13    3.00    8.10
  -1  -5  13   25.00   15.10
  -1   5  12   -5.20    3.90
  -1   5  12   -1.80    4.50
   1   5 -12    7.70    6.80
  -1   5  12    7.40    6.70
   1  -5 -12    5.00    4.70
  -1  -5  12    0.00   11.50
  -1  -5  12   -0.60    6.20
  -1  -5  12    7.80    7.10
   1  -5 -12   -0.90    4.00
  -1  -5  12    2.00    6.10
  -1   5  11    2.60    4.60
  -1   5  11    2.80    3.40
  -1   5  11   10.50    7.70
   1   5 -11   -3.00    4.70
  -1  -5  11    3.10    5.20
  -1  -5  11    5.90    7.80
   1  -5 -11    1.00    4.20
  -1  -5  11    2.90    4.70
  -1  -5  11    4.60    5.30
   1  -5 -11   -2.70    3.20
   1   5 -10    6.40    5.90
  -1   5  10   12.70    7.20
  -1   5  10   10.30    6.10
  -1  -5  10   11.70    6.70
  -1  -5  10   13.10    7.60
   1  -5 -10   13.90    5.40
   1  -5 -10   11.30    5.20
   1  -5 -10    4.90    6.20
  -1  -5  10    5.10    5.10
  -1  -5  10   15.00    6.20
  -1   5   9   22.60    8.40
  -1   5   9   14.50    5.80
   1   5  -9   12.30    5.60
   1   5  -9   33.00    9.20
  -1  -5   9   12.10    6.60
  -1  -5   9   12.50    6.40
  -1  -5   9   18.10    8.40
   1  -5  -9   19.30    5.10
   1  -5  -9   33.90    6.70
   1  -5  -9   20.90    7.00
  -1  -5   9   15.20    6.50
   1   5  -8   54.89   10.00
  -1   5   8   56.79   10.30
  -1   5   8   74.59   13.20
   1   5  -8   73.59   12.10
   1   5  -8   62.99   11.30
  -1  -5   8   44.20    9.70
   1  -5  -8   69.59    6.40
  -1  -5   8   68.59   11.50
  -1  -5   8   77.09   14.20
  -1  -5   8  107.89   16.20
   1  -5  -8   76.59    6.80
  -1   5   7   35.10    7.60
   1   5  -7   22.40    9.00
   1   5  -7   37.10    8.50
  -1   5   7   28.40    8.10
   1   5  -7   27.60    7.80
   1   5  -7   39.80    8.50
   1  -5  -7   42.30    5.80
   1  -5  -7   31.40    5.50
  -1  -5   7   18.90    7.10
  -1  -5   7   32.90    8.60
  -1  -5   7   28.70    7.20
   1  -5  -7   28.40    7.30
   1  -5  -7   32.50    8.70
  -1  -5   7   40.80    9.00
   1   5  -6    5.20    4.60
  -1   5   6    3.20    4.40
   1   5  -6    7.60    4.50
   1   5  -6    5.30    4.90
   1  -5  -6    1.50    2.00
   1  -5  -6   -2.90    3.80
   1  -5  -6   -1.70    2.90
  -1  -5   6   12.40    6.40
  -1  -5   6   -3.10    2.00
  -1  -5   6    6.40    4.70
   1  -5  -6    1.90    1.90
  -1  -5   6   -2.90    3.60
   1   5  -5   13.10    5.80
   1   5  -5    6.40    3.90
  -1   5   5   16.30    5.50
   1   5  -5   18.70    5.30
  -1   5   5   17.90    5.60
  -1  -5   5    8.10    4.20
  -1  -5   5   15.40    5.70
  -1  -5   5   20.50    7.20
   1  -5  -5   14.40    5.00
  -1  -5   5    6.30    3.80
   1  -5  -5   15.30    2.60
   1  -5  -5   23.60    6.70
   1  -5  -5   12.20    2.60
  -1   5   4   62.09   10.40
  -1   5   4   53.59    9.50
   1   5  -4   62.19    7.30
   1   5  -4   59.29    8.30
   1   5  -4   55.79    8.60
   1   5  -4   59.79   10.40
  -1  -5   4   69.09   10.10
   1  -5  -4   58.69    9.80
   1  -5  -4   48.00    8.90
  -1  -5   4   50.19    9.00
  -1  -5   4   48.20    9.50
  -1  -5   4   57.99    9.00
   1   5  -3   24.20    6.40
   1   5  -3   18.60    4.80
   1   5  -3   11.90    4.00
   1   5  -3   15.40    4.70
  -1   5   3   11.70    5.30
   1  -5  -3   15.50    5.00
   1  -5  -3    7.70    4.40
  -1  -5   3    9.60    4.50
   1  -5  -3   12.80    5.20
  -1  -5   3    8.20    5.70
  -1  -5   3   16.20    4.50
  -1  -5   3   15.10    5.00
   1  -5  -3   18.80    5.20
   1   5  -2    8.40    3.10
   1   5  -2   13.10    5.00
   1   5  -2   16.00    3.40
   1   5  -2   13.20    4.80
  -1  -5   2   19.60    6.30
   1  -5  -2   10.40    4.50
  -1  -5   2   17.50    4.90
   1  -5  -2    8.10    4.30
   1  -5  -2   12.00    4.60
  -1  -5   2   11.10    4.00
   1  -5  -2   23.80    6.10
   1   5  -1    6.60    2.30
   1   5  -1    7.70    3.60
   1   5  -1    7.50    2.20
   1   5  -1    6.30    3.70
   1  -5  -1   12.40    4.70
   1  -5  -1    6.40    2.20
   1  -5  -1    8.40    2.20
   1  -5  -1    9.10    3.80
  -1  -5   1    2.50    2.90
  -1  -5   1    0.60    3.20
  -1  -5   1    8.10    3.00
  -1  -5   1    6.70    2.70
   1  -5  -1    6.80    4.00
  -1  -5   1    6.50    4.40
   1  -5  -1    8.90    4.20
  -1   5   0  336.57   17.30
   1  -5   0  331.47   17.80
   1  -5   0  267.67   15.80
   1  -5   0  324.47   18.00
  -1  -5   0  306.87   12.60
   1  -5   0  317.07   13.20
  -1  -5   0  315.77   12.60
  -1  -5   0  293.07   16.80
   1  -5   0  298.17   16.70
  -1  -5   0  328.67   17.70
   1  -5   0  328.27   13.20
  -1  -5   0  329.47   16.20
  -1  -5   0  310.47   16.20
  -1   5  -1   10.40    3.60
  -1   5  -1    2.60    3.30
  -1   5  -1    7.80    4.40
  -1   5  -1    7.90    2.70
   1  -5   1    5.80    3.00
   1  -5   1   10.50    4.50
  -1  -5  -1    4.80    3.70
   1  -5   1    3.40    2.40
  -1  -5  -1    3.20    1.70
  -1  -5  -1    8.40    4.00
  -1  -5  -1    8.20    4.60
   1  -5   1    1.30    3.00
   1  -5   1   17.00    5.50
  -1  -5  -1    9.60    3.80
  -1   5  -2   50.89    5.10
  -1   5  -2   43.60    5.10
  -1   5  -2   42.70    8.00
  -1   5  -2   54.19    9.50
  -1  -5  -2   46.70    8.50
  -1  -5  -2   56.39    8.80
  -1  -5  -2   57.59    8.80
  -1  -5  -2   66.69    9.70
   1  -5   2   51.79    5.90
   1  -5   2   53.69    8.50
   1   5   3    4.70    2.90
  -1   5  -3    1.20    3.80
  -1   5  -3    3.80    3.70
  -1   5  -3    2.50    2.10
   1  -5   3    2.20    2.90
  -1  -5  -3   -0.30    2.40
  -1  -5  -3    2.40    3.50
   1  -5   3   -0.10    2.30
   1  -5   3    6.30    4.40
   1  -5   3   -1.60    2.90
  -1  -5  -3    8.20    3.60
  -1  -5  -3   -1.70    3.20
  -1   5  -4   66.39   10.40
  -1   5  -4   68.29    9.80
   1   5   4   48.00    8.30
  -1   5  -4   48.70    9.70
  -1   5  -4   42.80    7.50
   1   5   4   61.99   10.00
   1  -5   4   62.19   11.50
  -1  -5  -4   74.39   10.80
  -1  -5  -4   55.89    9.60
   1  -5   4   76.89   10.50
   1  -5   4   67.49   10.40
   1  -5   4   96.59   12.80
   1   5   5    4.40    3.10
  -1   5  -5    7.50    5.00
   1   5   5    5.70    4.00
  -1   5  -5    0.80    3.30
  -1   5  -5    8.40    4.80
  -1   5  -5   11.30    4.70
  -1  -5  -5    5.30    2.10
  -1  -5  -5    0.40    3.20
   1  -5   5    1.90    2.90
   1  -5   5    5.60    4.60
  -1  -5  -5    6.20    3.80
  -1  -5  -5    4.50    2.10
   1  -5   5    2.70    4.80
  -1   5  -6   49.60    9.60
   1   5   6   45.60    9.90
   1   5   6   61.69    9.70
  -1   5  -6   44.90    9.90
  -1   5  -6   47.60    8.90
  -1  -5  -6   45.10    8.20
  -1  -5  -6   50.89    4.50
   1  -5   6   53.89    9.50
   1  -5   6   30.80    8.50
  -1  -5  -6   39.60    4.40
   1  -5   6   38.90    8.50
  -1  -5  -6   45.30   10.50
   1  -5   6   28.50    7.30
  -1   5  -7    2.20    3.40
   1   5   7    1.30    4.60
   1   5   7   -0.60    3.80
  -1   5  -7    8.60    5.90
  -1   5  -7    0.40    2.90
  -1  -5  -7    1.80    2.50
   1  -5   7    5.00    5.60
  -1  -5  -7    8.00    4.70
   1  -5   7    2.20    3.40
  -1  -5  -7   -0.20    4.50
  -1  -5  -7    3.10    2.40
   1  -5   7    2.10    5.80
   1  -5   7   -5.80    2.40
   1   5   8   55.19    9.20
  -1   5  -8   53.19   10.50
  -1   5  -8   30.10    9.90
   1   5   8   46.90   11.30
  -1   5  -8   46.10    9.40
  -1  -5  -8   47.60    7.10
  -1  -5  -8   65.29   10.40
   1  -5   8   46.00   10.80
   1  -5   8   40.30    9.50
   1  -5   8   53.19   11.00
  -1  -5  -8   45.70    7.80
   1  -5   8   41.90    9.70
   1   5   9   13.20    6.00
   1   5   9    4.60    4.60
  -1   5  -9   -0.90    3.90
  -1  -5  -9    2.10    3.00
   1  -5   9    8.40    4.70
   1  -5   9   13.20    7.10
  -1  -5  -9   -1.80    2.90
   1  -5   9    6.30    6.20
   1   5  10   10.10    6.30
   1   5  10    1.70    4.70
  -1   5 -10    4.10    5.50
   1   5  10    0.10    3.70
  -1  -5 -10    3.70    4.10
   1  -5  10    5.50    7.00
   1  -5  10    4.00    5.30
   1  -5  10   -4.80    5.90
   1  -5  10   -5.80    3.40
  -1  -5 -10    1.40    3.20
  -1  -5 -10   11.80    7.70
  -1   5 -11    7.30    5.50
   1   5  11    0.80    3.80
   1   5  11    3.40    6.60
   1   5  11    9.10    5.80
  -1  -5 -11   11.80    5.40
   1  -5  11    0.30    6.40
  -1  -5 -11    4.60    6.10
   1  -5  11    8.20    7.80
  -1  -5 -11    6.70    6.50
   1  -5  11    1.00    6.40
   1  -5  11    1.60    6.10
  -1   5 -12   -7.00    5.60
   1   5  12    3.20    6.70
   1   5  12    0.60    4.70
   1   5  12   -0.50    4.10
  -1  -5 -12   -0.90    4.40
   1  -5  12   -9.80    5.50
  -1  -5 -12    6.20    4.90
   1  -5  12    0.70    4.80
   1  -5  12    9.50    9.10
   1   5  13   -7.50    4.10
   1   5  13   -2.20    6.80
   1   5  13   -3.70    4.70
  -1   5 -13    4.50    7.90
   1  -5  13   18.00   10.20
  -1  -5 -13    6.30    5.10
   1  -5  13    0.10    7.00
   1  -5  13    2.20    5.30
  -1  -5 -13   -2.50    3.00
   1  -5  13    8.20    6.90
  -1   5 -14   -4.30    5.80
   1   5  14    1.50    5.90
   1   5  14   -9.00    5.80
   1  -5  14    9.00    9.50
  -1  -5 -14    8.80    5.40
   1  -5  14   -2.40    6.10
  -1  -5 -14    0.40    5.10
   1  -5  14   -7.10    8.00
   1   6 -14   14.50    9.60
  -1   6  14   11.10    6.40
  -1   6  14    8.30    7.30
  -1  -6  14   17.60    9.50
   1  -6 -14    5.80    5.80
  -1  -6  14    4.80    8.30
   1  -6 -14   -2.00    5.00
  -1  -6  14   -1.70    5.80
  -1   6  13    9.70    7.60
  -1   6  13   -1.60    5.20
   1   6 -13   29.50    9.90
  -1  -6  13    3.00    6.20
  -1  -6  13   13.50    9.20
   1  -6 -13    5.90    6.20
  -1  -6  13    0.50    5.80
  -1  -6  13   10.50   10.10
   1  -6 -13    5.60    5.40
   1   6 -12    0.80    6.10
  -1   6  12    5.80    5.70
  -1   6  12   -1.70    6.40
  -1  -6  12    7.00    6.90
  -1  -6  12   -4.60    6.50
   1  -6 -12   10.50    7.10
   1  -6 -12    3.30    4.30
  -1  -6  12    0.20    5.90
  -1   6  11   -3.40    4.90
  -1   6  11   11.00    6.80
   1   6 -11   -0.60    5.80
  -1  -6  11    0.00    6.10
   1  -6 -11   -3.00    2.80
  -1  -6  11    9.30    8.40
  -1  -6  11    2.40    6.00
  -1  -6  11    5.10    5.20
  -1   6  10   14.30    6.40
   1   6 -10   20.50    7.70
  -1   6  10   12.20    5.40
   1  -6 -10    8.50    5.00
  -1  -6  10    8.30    6.70
  -1  -6  10    8.40    6.40
  -1   6   9    3.90    5.50
  -1   6   9    4.80    5.90
  -1  -6   9    2.50    7.80
  -1  -6   9    7.20    6.30
  -1  -6   9    2.30    5.30
   1  -6  -9   -2.90    3.10
  -1  -6   9   -1.00    3.60
  -1   6   8   11.20    5.50
   1   6  -8    1.90    4.60
   1   6  -8   -0.50    4.30
  -1   6   8   -0.70    3.60
  -1  -6   8    1.20    4.00
   1  -6  -8    5.90    3.00
   1  -6  -8    7.00    5.30
  -1  -6   8   -5.70    4.90
  -1  -6   8   12.80    6.50
  -1  -6   8    5.70    4.90
   1  -6  -8    4.70    3.50
  -1   6   7    5.70    5.00
  -1   6   7   10.90    5.30
   1   6  -7    8.60    4.70
   1   6  -7    1.50    4.20
  -1  -6   7    7.80    4.70
  -1  -6   7   13.00    7.10
  -1  -6   7    4.60    5.20
   1  -6  -7    6.50    2.90
  -1  -6   7    3.70    4.00
   1  -6  -7    1.10    2.40
   1  -6  -7    9.90    5.90
  -1   6   6   56.79   11.00
  -1   6   6   50.59    9.90
   1   6  -6   43.20    9.20
   1   6  -6   62.19    9.50
   1  -6  -6   61.39   11.10
  -1  -6   6   38.70    8.70
   1  -6  -6   43.40    3.80
  -1  -6   6   61.59   11.80
  -1  -6   6   55.39   11.50
  -1  -6   6   55.99   10.20
   1  -6  -6   78.79   13.30
  -1   6   5   16.20    6.30
  -1   6   5    9.90    5.20
   1   6  -5   14.20    4.60
   1   6  -5   25.60   12.50
   1   6  -5   23.40    7.00
   1   6  -5   15.60    5.70
  -1  -6   5   32.50    8.80
  -1  -6   5   17.70    6.20
   1  -6  -5   28.40    8.10
  -1  -6   5   15.30    5.30
   1  -6  -5   26.70    7.50
  -1  -6   5   25.00    7.00
   1   6  -4   -0.70    3.90
   1   6  -4    6.10    4.40
  -1   6   4    1.10    3.20
   1   6  -4    2.30    3.40
   1   6  -4    4.30    3.30
   1  -6  -4    7.40    5.50
   1  -6  -4    5.80    3.70
  -1  -6   4    7.80    4.10
  -1  -6   4    1.70    4.70
  -1  -6   4    2.40    3.40
   1  -6  -4    2.30    4.40
  -1  -6   4    4.50    3.40
   1  -6  -4    7.40    4.30
   1   6  -3    0.40    4.10
   1   6  -3    9.20    4.40
   1   6  -3    2.00    3.20
   1   6  -3   -1.40    2.10
   1  -6  -3    7.80    4.80
   1  -6  -3    0.90    3.30
   1  -6  -3    4.60    5.10
  -1  -6   3    0.60    2.30
  -1  -6   3    3.80    3.20
  -1  -6   3    0.30    3.50
   1  -6  -3   10.30    4.80
  -1  -6   3   -0.10    3.40
   1   6  -2    8.10    4.20
   1   6  -2   10.60    2.80
   1   6  -2    1.40    4.30
   1   6  -2    5.50    2.70
   1  -6  -2    3.30    3.90
  -1  -6   2    8.70    3.70
  -1  -6   2    2.80    3.70
   1  -6  -2    4.20    4.60
   1  -6  -2    7.10    4.40
  -1  -6   2    5.20    4.60
  -1  -6   2    0.70    2.60
   1   6  -1   33.10    3.60
   1   6  -1   30.80    7.30
  -1  -6   1   44.00    6.30
  -1  -6   1   48.20    9.40
  -1  -6   1   37.70    6.20
   1  -6  -1   30.40    3.60
   1  -6  -1   35.80    7.70
   1  -6  -1   34.10    7.40
  -1  -6   1   42.90    8.00
  -1  -6   1   34.70    7.50
   1  -6  -1   32.00    3.70
   1  -6  -1   50.99    9.60
  -1  -6   1   41.50    8.60
   1  -6  -1   41.70    8.90
   1  -6   0   36.90    4.30
  -1  -6   0   42.20    4.50
   1  -6   0   46.60    6.30
  -1  -6   0   41.20    8.10
   1  -6   0   41.80    8.10
   1  -6   0   58.79   10.30
   1  -6   0   34.90    8.00
   1  -6   0   56.19    9.20
  -1  -6   0   36.20    4.30
  -1  -6   0   68.39   10.60
  -1  -6   0   38.20    7.60
  -1  -6   0   36.90    8.00
  -1   6  -1  162.48   12.50
  -1   6  -1  164.18    8.40
   1  -6   1  171.98   13.00
  -1  -6  -1  165.18    7.90
  -1  -6  -1  187.18   13.40
  -1  -6  -1  193.18   13.80
   1  -6   1  179.38   10.50
  -1  -6  -1  153.78   12.00
   1  -6   1  174.58   14.10
   1  -6   1  177.78   10.60
  -1  -6  -1  171.18    8.00
   1  -6   1  170.08   27.80
  -1  -6  -1  172.78   12.60
  -1   6  -2    3.00    2.40
  -1   6  -2    4.30    2.60
  -1   6  -2   -2.20    3.70
  -1   6  -2    5.60    4.40
   1  -6   2    2.50    3.90
   1  -6   2   -0.70    3.10
  -1  -6  -2    0.40    3.40
  -1  -6  -2    3.20    3.80
  -1  -6  -2    9.30    4.60
   1  -6   2    2.40    2.50
  -1  -6  -2    3.10    3.50
   1  -6   2    2.10    4.00
   1  -6   2    4.00    3.20
  -1   6  -3    7.00    4.60
  -1   6  -3   14.40    4.30
  -1   6  -3   15.80    4.60
  -1   6  -3    8.80    4.50
   1  -6   3   12.20    4.00
  -1  -6  -3    8.00    5.10
   1  -6   3    6.80    5.80
  -1  -6  -3   13.50    5.50
  -1  -6  -3   14.90    5.60
   1  -6   3    9.00    4.00
  -1   6  -4    7.90    3.50
  -1   6  -4    8.30    5.70
  -1   6  -4    1.70    3.50
   1   6   4   15.30    5.10
  -1   6  -4    6.20    3.30
  -1  -6  -4   13.50    5.90
   1  -6   4    2.00    4.80
   1  -6   4   11.10    5.10
   1  -6   4   10.50    4.90
  -1  -6  -4    5.20    3.30
  -1  -6  -4    9.90    4.80
   1  -6   4    6.90    5.10
  -1  -6  -4    8.50    4.10
  -1   6  -5   96.89    9.70
   1   6   5   78.39    9.10
   1   6   5   87.89   10.00
   1  -6   5   81.19   13.20
  -1  -6  -5   84.19    9.30
  -1  -6  -5   90.49    9.30
   1  -6   5   82.29    9.30
   1  -6   5   57.59    9.10
   1  -6   5   81.59    9.60
  -1  -6  -5   81.59    9.90
   1   6   6    0.00    3.30
  -1   6  -6    0.10    3.40
   1   6   6    6.80    5.00
  -1   6  -6    1.80    4.80
   1  -6   6   -4.60    3.00
   1  -6   6    7.50    5.70
  -1  -6  -6    4.90    5.40
   1  -6   6    0.00    3.20
   1  -6   6    0.00    4.90
  -1  -6  -6    0.30    3.50
   1   6   7   27.50    7.60
  -1   6  -7   25.00    7.50
   1   6   7   22.50    7.60
  -1  -6  -7   30.30    4.90
   1  -6   7   20.70    7.30
   1  -6   7   36.90    9.30
  -1  -6  -7   38.40    5.40
   1  -6   7   19.20    7.90
   1  -6   7   48.40   11.10
   1   6   8    5.20    4.60
   1   6   8   -2.30    4.50
  -1   6  -8    1.20    4.40
   1  -6   8   -0.10    4.50
  -1  -6  -8   -1.30    3.00
  -1  -6  -8    5.70    4.40
  -1  -6  -8    1.20    2.80
   1  -6   8   -4.70    4.80
   1  -6   8   -0.60    3.40
   1  -6   8   -1.10    4.90
  -1   6  -9    0.60    5.00
   1   6   9   16.60    7.10
   1   6   9   15.40    7.60
   1  -6   9    4.70    5.90
   1  -6   9    1.00    7.20
   1  -6   9    0.70    4.70
   1  -6   9   27.40   10.20
  -1  -6  -9    9.60    3.30
  -1  -6  -9    5.00    4.00
  -1  -6  -9    9.90    6.50
   1   6  10    5.90    4.90
  -1   6 -10   -1.50    4.00
   1   6  10   10.70    7.40
   1  -6  10    3.20    5.50
  -1  -6 -10    5.60    4.10
  -1  -6 -10    1.30    3.60
   1  -6  10    4.60    6.20
   1  -6  10    5.60    6.90
  -1   6 -11    4.70    5.60
   1   6  11    7.50    6.20
   1   6  11    9.20    5.90
   1  -6  11    1.40    5.40
   1  -6  11    4.80    6.80
   1  -6  11    0.30    6.30
  -1  -6 -11   11.00    4.40
   1  -6  11   10.30    7.90
  -1   6 -12    5.70    8.00
   1   6  12    8.90    6.70
   1   6  12    3.80    4.00
   1  -6  12   13.70    8.90
   1  -6  12    2.10    4.80
   1  -6  12   -0.10    7.30
  -1  -6 -12    4.40    4.50
   1  -6  12    9.40    7.60
  -1  -6 -12   -6.40    3.50
   1   6  13   -1.00    5.40
   1   6  13   11.30    7.60
  -1   6 -13    2.70    6.00
  -1  -6 -13    3.00    4.00
   1  -6  13   10.90    9.10
  -1  -6 -13    0.60    4.70
   1  -6  13    4.90    6.10
   1  -6  13    5.90    6.50
   1  -6  13  -10.60    6.70
   1   6  14    0.80    6.70
   1   6  14  -11.90    6.90
  -1   6 -14    5.30    8.90
  -1  -6 -14    4.90    4.90
   1  -6  14    0.20    9.20
  -1   7  13    1.50    5.70
   1   7 -13   27.20    8.90
  -1   7  13   -0.40    7.80
  -1  -7  13    2.60    6.00
   1  -7 -13    1.50    4.50
  -1  -7  13   -5.40    6.00
   1  -7 -13    2.80    5.60
  -1  -7  13   -4.20    8.80
  -1   7  12    4.40    7.80
  -1   7  12    3.70    6.00
   1   7 -12    3.60    7.20
   1  -7 -12   11.20    5.20
  -1  -7  12    8.00    7.00
  -1  -7  12    4.80   10.20
   1  -7 -12    5.30    5.50
  -1  -7  12    8.30    7.80
  -1  -7  12   -3.40    7.60
  -1   7  11    7.20    8.60
   1   7 -11   -2.00    4.70
  -1   7  11   11.50    7.40
  -1  -7  11   10.50    6.70
   1  -7 -11    1.90    4.10
  -1  -7  11   -0.70    6.60
  -1  -7  11   12.20    8.50
  -1  -7  11   -2.00    5.80
   1  -7 -11   -1.10    3.60
   1   7 -10    0.20    4.60
  -1   7  10    3.00    5.60
  -1   7  10   23.90    8.90
   1  -7 -10    0.00    3.00
  -1  -7  10   -6.30    6.60
  -1  -7  10    0.60    5.40
  -1  -7  10    3.90    6.70
   1  -7 -10    7.10    3.50
  -1  -7  10    1.90    5.60
  -1   7   9    3.40    5.60
  -1   7   9    0.00    5.40
  -1  -7   9    7.20    5.30
  -1  -7   9   -0.20    5.20
  -1  -7   9    7.80    6.40
   1  -7  -9    2.20    2.80
   1  -7  -9    4.80    2.70
  -1  -7   9   -6.20    5.50
   1   7  -8    0.90    3.80
  -1   7   8   -4.50    4.20
  -1   7   8    2.20    4.20
   1  -7  -8   -1.00    2.20
  -1  -7   8   12.20    7.70
  -1  -7   8    1.70    4.20
  -1  -7   8   -6.20    3.60
  -1  -7   8    3.50    6.50
   1   7  -7   20.30    6.60
  -1   7   7   -0.20    5.90
   1   7  -7   15.70    7.50
  -1   7   7   18.60    7.00
  -1  -7   7   25.20    7.50
  -1  -7   7   28.40    8.20
  -1  -7   7    9.50    6.30
   1  -7  -7   10.60    7.60
  -1  -7   7   15.00    7.70
   1   7  -6   11.60    5.30
  -1   7   6   11.60    6.20
   1   7  -6   20.20    7.00
  -1  -7   6   24.10    8.90
  -1  -7   6   21.80    7.20
   1  -7  -6   10.80    6.60
  -1  -7   6   11.00    5.30
  -1  -7   6    5.50    3.90
   1  -7  -6   20.30    7.00
   1   7  -5   10.90    4.70
   1   7  -5   -1.60    4.20
   1  -7  -5   13.00    6.60
  -1  -7   5    6.10    5.80
   1  -7  -5    6.50    6.50
  -1  -7   5    4.10    5.10
   1  -7  -5    1.20    3.90
  -1  -7   5    2.80    3.90
  -1  -7   5    2.20    3.70
   1   7  -4   20.30    6.10
   1   7  -4   23.90    6.60
  -1  -7   4   29.40    7.10
   1  -7  -4   17.00    6.80
  -1  -7   4   22.60    8.10
   1  -7  -4   10.70    5.60
   1  -7  -4   17.10    7.60
  -1  -7   4   16.90    5.70
   1  -7  -4   26.00    7.10
  -1  -7   4   32.90    7.60
   1   7  -3    4.60    3.30
   1   7  -3    1.60    3.90
   1  -7  -3   -0.30    4.10
   1  -7  -3   -3.40    2.20
   1  -7  -3   -0.60    4.60
  -1  -7   3    7.40    5.40
   1  -7  -3    2.30    4.50
  -1  -7   3    7.20    4.10
  -1  -7   3    0.90    3.40
  -1  -7   3    1.70    3.80
   1   7  -2   19.00    6.60
   1   7  -2    7.80    3.10
  -1  -7   2    9.00    4.70
  -1  -7   2    6.00    3.60
  -1  -7   2   12.70    4.70
  -1  -7   2   23.50    8.20
   1  -7  -2    3.10    5.90
   1  -7  -2    3.20    4.50
   1  -7  -2    5.00    5.20
   1  -7  -2   22.50    6.60
  -1  -7   1   -6.20    3.40
   1  -7  -1    3.00    4.90
  -1  -7   1   -1.40    1.60
   1  -7  -1    3.00    4.10
  -1  -7   1   -0.60    3.60
   1  -7  -1    3.90    4.60
   1  -7  -1    3.00    2.00
   1  -7  -1    3.80    2.30
  -1  -7   1   -3.30    3.30
  -1  -7   1   -1.60    2.70
  -1  -7   1   -0.40    3.90
   1  -7   0   15.50    5.80
  -1  -7   0   10.20    5.10
   1  -7   0    2.10    4.80
  -1  -7   0    8.80    6.20
   1  -7   0    9.00    3.30
   1  -7   0   -1.90    4.70
   1  -7   0    7.30    2.30
  -1  -7   0    6.20    2.40
  -1  -7   0    4.80    2.50
   1  -7   0    4.70    3.10
  -1  -7   0   15.50    5.40
  -1  -7   0    4.10    5.20
  -1   7  -1   11.30    6.40
  -1  -7  -1   10.50    5.30
  -1  -7  -1   17.20    5.90
   1  -7   1   16.20    6.50
   1  -7   1   12.80    5.80
   1  -7   1   13.00    4.30
   1  -7   1   27.10    7.30
  -1  -7  -1   18.30    3.60
  -1  -7  -1   23.60    6.60
   1  -7   1   19.20    4.80
  -1  -7  -1   31.80    7.50
  -1  -7  -1   14.70    3.00
  -1   7  -2   10.00    3.90
  -1  -7  -2   16.50    5.00
   1  -7   2    7.70    3.40
   1  -7   2    4.20    2.80
  -1  -7  -2   10.60    5.90
  -1  -7  -2   -0.10    3.70
  -1  -7  -2   16.10    5.90
   1  -7   2   13.30    4.80
   1  -7   2    9.20    6.40
  -1   7  -3   42.50    7.30
  -1   7  -3   44.20    9.70
   1  -7   3   27.50    8.30
  -1  -7  -3   50.59    9.80
  -1  -7  -3   34.30   10.10
   1  -7   3   36.00    7.50
  -1  -7  -3   34.30    8.70
  -1  -7  -3   35.70    8.60
   1  -7   3   29.20    9.00
   1  -7   3   35.70    7.50
  -1   7  -4   11.50    4.60
  -1   7  -4    3.80    4.60
   1  -7   4    0.00    3.20
  -1  -7  -4    5.50    5.10
  -1  -7  -4   15.20    7.00
   1  -7   4   11.70    5.10
   1  -7   4    6.60    6.20
   1  -7   4    7.10    5.90
  -1  -7  -4    3.90    4.90
  -1  -7  -4    3.80    4.30
  -1   7  -5    3.50    5.30
  -1   7  -5   -0.30    3.50
   1  -7   5    4.50    4.80
  -1  -7  -5    7.20    5.40
  -1  -7  -5   -5.60    4.10
   1  -7   5   -0.10    4.00
  -1  -7  -5    8.00    5.10
  -1  -7  -5    7.00    5.30
   1  -7   5    4.70    3.90
   1  -7   5   11.70    6.70
   1   7   6   57.69   11.60
  -1   7  -6   76.59   12.50
   1   7   6   66.09   12.90
  -1  -7  -6   70.19   12.00
   1  -7   6   57.79   11.20
   1  -7   6   45.90   10.70
  -1  -7  -6   77.39   12.40
   1  -7   6   69.49   12.40
  -1  -7  -6   74.29   13.80
   1  -7   6   68.59   11.50
   1   7   7   -1.50    4.40
  -1   7  -7    7.60    5.50
   1   7   7    1.90    3.90
   1  -7   7    2.70    3.90
  -1  -7  -7   -3.80    4.70
   1  -7   7    4.00    5.90
   1  -7   7    4.80    4.70
  -1   7  -8   32.50    9.30
   1   7   8    9.10    7.30
   1   7   8   21.90    7.20
   1  -7   8   19.80    7.40
  -1  -7  -8   14.10    3.50
   1  -7   8   24.80    8.80
   1  -7   8   21.20    6.90
  -1  -7  -8   14.30    3.70
   1   7   9   11.10    6.80
   1   7   9    3.30    5.20
  -1  -7  -9    8.80    3.30
   1  -7   9    6.30    6.00
   1  -7   9    8.40    7.10
   1  -7   9   13.00    8.10
   1  -7   9   21.40    8.80
  -1   7 -10   12.70    7.00
   1   7  10   17.60    7.50
   1   7  10    1.90    5.50
  -1  -7 -10    3.10    3.50
  -1  -7 -10    4.60    3.30
   1  -7  10    5.20    7.10
   1  -7  10    2.50    4.80
   1  -7  10    9.30    6.30
   1  -7  10    1.60    6.10
   1   7  11    6.90    6.90
   1   7  11    3.20    6.00
  -1   7 -11    8.10    7.40
   1  -7  11    3.70    7.50
   1  -7  11    5.80    5.80
   1  -7  11    7.00    7.30
  -1  -7 -11    9.60    4.20
   1  -7  11   16.30    8.80
  -1  -7 -11    5.30    3.20
   1   7  12    3.50    5.70
   1   7  12   -1.70    6.40
  -1   7 -12   34.50   12.10
   1  -7  12   11.10   10.70
  -1  -7 -12   14.00    5.90
   1  -7  12   19.20    9.40
   1  -7  12    4.00    6.40
  -1  -7 -12   -0.80    3.50
   1  -7  12    3.80    7.90
  -1   8  11    2.50    8.50
  -1   8  11   -7.30    5.70
  -1  -8  11   13.30    9.10
  -1  -8  11   -9.30    7.00
   1  -8 -11   10.00    4.10
  -1  -8  11   -6.10    9.60
   1  -8 -11   -4.00    3.10
  -1  -8  11    4.20    7.90
  -1   8  10   -0.50    6.90
  -1   8  10   -0.90    6.30
   1   8 -10   -7.20    5.80
  -1  -8  10   -9.90    6.30
  -1  -8  10    4.00    6.90
  -1  -8  10    5.30    7.70
  -1  -8  10    1.40    5.40
  -1   8   9    5.10    7.60
   1   8  -9  -10.10    5.80
  -1   8   9   -1.80    4.70
   1  -8  -9   -6.60    5.60
  -1  -8   9   -4.30    6.00
  -1  -8   9    8.00    7.00
  -1  -8   9    6.50    8.40
  -1  -8   9    8.70    6.20
  -1   8   8   19.10    7.50
  -1   8   8    8.10    7.00
   1   8  -8    7.10    6.70
  -1  -8   8   21.80    8.80
   1  -8  -8    6.40    6.20
  -1  -8   8    3.80    4.30
  -1  -8   8    7.00    7.50
  -1  -8   8   11.10    6.70
   1   8  -7    1.30    5.20
  -1  -8   7   10.90    6.40
   1  -8  -7   -3.50    4.30
  -1  -8   7   -3.40    4.00
  -1  -8   7   14.20    8.00
  -1  -8   7   -2.90    4.10
   1  -8  -7    9.60    5.60
   1   8  -6    0.90    4.20
  -1  -8   6  -11.80    4.40
   1  -8  -6   -2.60    5.10
  -1  -8   6    2.20    5.40
   1  -8  -6    9.20    5.90
  -1  -8   6    7.80    4.30
   1   8  -5   15.00    5.70
  -1  -8   5   22.10    7.60
  -1  -8   5   24.30    7.70
  -1  -8   5   11.80    5.60
   1  -8  -5   25.00    8.80
  -1  -8   5   23.20    7.50
   1  -8  -5    6.60    5.50
   1   8  -4    5.80    6.80
   1   8  -4    8.20    4.10
  -1  -8   4    2.80    5.00
   1  -8  -4    1.50    5.30
  -1  -8   4    7.70    4.90
   1  -8  -4   -2.10    4.00
  -1  -8   4   -1.90    3.80
  -1  -8   4    0.40    6.00
   1   8  -3    3.60    6.10
   1   8  -3   10.10    4.00
   1  -8  -3    5.40    4.70
   1  -8  -3   11.00    5.90
  -1  -8   3   14.40    7.70
  -1  -8   3   11.30    5.00
  -1  -8   3    1.40    3.90
  -1  -8   3    8.70    4.60
   1   8  -2   20.90    3.80
  -1  -8   2   10.40    4.80
  -1  -8   2   14.30    5.00
   1  -8  -2    9.70    6.00
  -1  -8   2   14.20    6.40
  -1  -8   2   21.40    6.10
   1  -8  -2    9.70    5.90
  -1  -8   2   13.30    7.50
   1  -8  -1    1.60    5.30
  -1  -8   1    3.60    4.50
  -1  -8   1   -4.80    4.50
   1  -8  -1    0.90    4.00
  -1  -8   1    0.80    2.50
  -1  -8   1    2.90    4.60
   1  -8  -1    1.20    2.20
   1  -8  -1   -9.90    5.30
   1  -8  -1    4.80    2.50
  -1  -8   0   14.30    4.40
  -1  -8   0   13.80    5.60
   1  -8   0    7.50    3.30
   1  -8   0   12.40    5.70
  -1  -8   0   10.60    5.30
   1  -8   0   10.40    3.10
   1  -8   0   11.80    6.70
   1  -8   0   10.00    5.00
  -1  -8   0   11.60    4.70
  -1  -8   0   30.50    8.40
  -1  -8  -1   -2.60    2.00
   1  -8   1    4.90    3.30
   1  -8   1    3.20    4.80
  -1  -8  -1   -1.50    1.90
  -1  -8  -1    2.50    4.40
   1  -8   1    7.40    3.30
  -1  -8  -1    2.60    4.90
   1  -8   1    0.50    5.00
   1  -8   1   -7.40    4.00
  -1  -8  -1    4.40    4.90
  -1   8  -2   -6.60    4.60
   1  -8   2   -9.40    4.30
  -1  -8  -2   -5.50    5.50
   1  -8   2    7.70    4.40
   1  -8   2    5.10    5.20
   1  -8   2   -0.40    3.70
  -1  -8  -2    7.10    4.50
  -1  -8  -2    4.60    5.50
   1  -8   2    1.90    3.50
  -1   8  -3   -1.00    6.00
  -1   8  -3    4.50    3.40
   1  -8   3   14.70    7.50
   1  -8   3    4.90    3.30
  -1  -8  -3    0.10    4.50
  -1  -8  -3   -5.10    3.90
   1  -8   3    0.40    4.20
   1  -8   3    0.00    3.30
  -1  -8  -3    0.30    5.80
  -1   8  -4   18.60    5.60
  -1  -8  -4   26.20    7.90
  -1  -8  -4   23.60    8.30
   1  -8   4   12.00    6.10
   1  -8   4   20.00    6.60
   1  -8   4   24.00    6.40
   1  -8   4   30.30   10.00
  -1   8  -5   20.30    5.40
   1  -8   5    8.60    7.10
   1  -8   5   -0.60    4.70
  -1  -8  -5   14.40    7.00
  -1  -8  -5   16.70    8.10
   1  -8   5    8.50    7.50
   1  -8   5   24.90    6.60
   1  -8   6   16.70    9.00
  -1  -8  -6   10.40    5.60
  -1  -8  -6    2.00    6.30
   1  -8   6   17.00    8.20
  -1   8  -7    1.20    4.40
   1  -8   7   38.90    9.70
   1  -8   7   10.30    8.00
   1  -8   7    4.50    6.30
   1  -8   7    8.40    5.90
  -1  -8  -7   13.50    6.80
  -1  -8  -7   13.40    7.50
   1   8   8   -3.30    5.80
  -1   8  -8    9.90    6.20
   1  -8   8   10.80    8.10
   1  -8   8   -6.60    4.60
   1  -8   8    5.50    7.00
   1  -8   8    3.30    5.60
  -1  -8  -8    1.30    4.80
  -1  -8  -8    3.70    6.30
  -1   8  -9    7.80    5.80
   1   8   9    4.70    6.90
   1   8   9   -3.00    5.30
   1  -8   9   -6.30    6.20
  -1  -8  -9    4.50    5.50
   1  -8   9   -6.20    4.80
   1  -8   9   16.70    8.00
   1  -8   9    3.50    7.20
  -1   8 -10   -3.70    5.90
   1   8  10   11.10    6.00
   1   8  10   -2.60    6.80
   1  -8  10    1.60    7.20
   1  -8  10    0.70    7.70
   1  -8  10    1.80    6.60
   1  -8  10    4.40    7.90
   1   8  11   -1.00    6.00
   1   8  11   -1.80    8.00
   1  -8  11    7.10    5.40
   1  -8  11   -4.80    6.20
   1  -8  11   -1.40    6.80
  -1  -8 -11    8.50    3.40
   1   9  -9   -2.80    8.30
  -1  -9   9    4.10    7.60
  -1  -9   9   -7.80    8.60
  -1  -9   9   15.40    9.70
   1  -9  -9    1.30    6.50
  -1  -9   9   13.50    8.90
   1  -9  -9    5.00    7.50
   1   9  -8   -1.60    7.90
  -1  -9   8   32.20   11.60
   1  -9  -8    3.80    6.20
  -1  -9   8   12.70    9.10
   1  -9  -8   11.80    7.80
  -1  -9   8   -4.60    7.10
   1   9  -7    7.60    6.40
   1  -9  -7    4.20    7.50
  -1  -9   7    9.70    7.10
  -1  -9   7   -4.70    6.40
   1  -9  -7    4.60    6.30
  -1  -9   7    5.10    6.10
  -1  -9   7   -0.70    5.10
   1   9  -6    2.40    5.20
  -1  -9   6    1.90    4.80
  -1  -9   6   22.70   10.60
  -1  -9   6    5.50    6.40
  -1  -9   6   -2.10    5.50
   1  -9  -6    4.40    5.20
   1  -9  -6   -2.00    6.80
   1   9  -5   12.90    5.60
  -1  -9   5   -2.30    5.00
  -1  -9   5    6.00    5.40
   1  -9  -5    6.10    5.90
   1  -9  -5   -1.90    4.70
  -1  -9   5   15.70    9.20
  -1  -9   5   19.50    6.50
  -1  -9   4   23.60    8.70
   1  -9  -4   12.40    8.10
  -1  -9   4   21.70    7.20
  -1  -9   4   20.20    9.80
   1  -9  -4   17.50    7.60
  -1  -9   4   23.30    6.90
   1  -9  -3    8.20    6.50
  -1  -9   3    0.50    4.10
  -1  -9   3    3.90    5.40
   1  -9  -3    2.20    6.60
  -1  -9   3    3.30    3.90
  -1  -9   2    6.50    5.20
   1  -9  -2   -1.00    4.90
  -1  -9   2   14.10    4.90
  -1  -9   2    7.50    8.10
  -1  -9   2    1.90    3.40
   1  -9  -2   15.60    7.60
  -1  -9   1   18.20    7.20
  -1  -9   1   23.80    6.00
   1  -9  -1   23.60   10.60
   1  -9  -1   30.70    4.80
   1  -9  -1   13.20    3.70
   1  -9  -1   17.70    7.40
  -1  -9   1   19.20    8.10
  -1  -9   0    3.90    3.40
   1  -9   0   -1.80    2.20
  -1  -9   0   -1.40    5.50
  -1  -9   0   -5.20    3.80
   1  -9   0    4.30    5.20
   1  -9   0   11.50    5.10
   1  -9   0    3.90    3.40
  -1  -9   0    3.30    2.80
   1  -9   1    0.10    2.90
   1  -9   1    5.10    3.30
   1  -9   1    8.30    6.60
   1  -9   1    0.80    4.50
  -1  -9  -1    4.60    5.70
  -1  -9  -1    3.50    2.60
  -1  -9  -1    2.80    6.30
  -1  -9  -2   -4.70    4.20
  -1  -9  -2   -2.60    4.20
   1  -9   2    3.90    3.10
   1  -9   2    2.90    3.60
   1  -9   2   10.50    6.40
  -1   9  -3   16.40    4.40
   1  -9   3   13.60    5.90
  -1  -9  -3    9.20    6.50
  -1  -9  -3   11.50    6.00
   1  -9   3   12.20    6.40
   1  -9   3   11.30    4.80
   1  -9   3   17.80    7.60
  -1   9  -4    2.10    5.00
  -1  -9  -4   -1.10    4.30
   1  -9   4   -5.10    4.10
   1  -9   4   -6.20    5.00
   1  -9   4    2.60    7.70
   1  -9   4    4.10    5.00
  -1  -9  -4    0.20    5.10
  -1   9  -5   -2.00    4.30
  -1  -9  -5    7.60    6.10
   1  -9   5    5.50    5.60
  -1  -9  -5    8.50    6.10
   1  -9   5    1.40    5.20
   1  -9   5   -2.90    5.60
   1  -9   5    0.60    4.50
  -1   9  -6   -2.30    5.10
   1  -9   6    7.90    5.40
   1  -9   6   15.80    7.80
   1  -9   6    0.00    7.90
  -1  -9  -6   10.40    7.20
   1  -9   6    6.50    5.70
  -1  -9  -6    3.80    5.40
  -1   9  -7   -4.20    6.80
   1  -9   7   -6.00    3.90
  -1  -9  -7    6.00    7.20
   1  -9   7   13.00   10.50
   1  -9   7    7.30    8.50
   1  -9   7  -10.20    4.60
  -1  -9  -7   -5.70    5.10
  -1   9  -8   -5.20    7.60
   1  -9   8   20.70    9.80
   1  -9   8    0.90    5.70
  -1  -9  -8    8.10    7.60
  -1  -9  -8    6.10    7.20
   1  -9   8    5.20    5.30
   1  -9   8    5.00    8.20
  -1   9  -9  -14.10   10.10
   1  -9   9    5.50    9.00
   1  -9   9   -7.10    5.40
   1  -9   9   16.70    9.20
  -1  -9  -9    2.60    5.70
   1  -9   9   -8.00    5.30
  -1 -10   7    0.80    7.80
   1 -10  -7    1.50    6.90
   1 -10  -7    1.70    6.40
  -1 -10   7   -7.90    5.40
  -1 -10   7   -3.60    9.90
  -1 -10   7   -2.30    4.90
   1  10  -6   -8.40    7.20
  -1 -10   6   -0.10    5.20
  -1 -10   6   -7.00    7.60
  -1 -10   6    5.30    7.30
   1 -10  -6    3.80    7.30
   1 -10  -6   -2.10    5.70
  -1 -10   6   -0.20    5.30
  -1 -10   5   -0.10    6.70
  -1 -10   5    6.60    6.00
  -1 -10   5   -3.90    7.30
   1 -10  -5   -1.60    5.80
   1 -10  -5   -3.00    5.80
  -1 -10   5    5.40    6.00
  -1 -10   4    5.50    4.90
  -1 -10   4    2.60    5.30
  -1 -10   4    7.80    9.10
   1 -10  -4   -6.30    6.40
   1 -10  -4    5.40    7.70
  -1 -10   4    3.50    5.90
   1 -10  -3    6.20    7.30
  -1 -10   3    9.70    7.80
  -1 -10   3   10.70    5.60
  -1 -10   3    7.90    8.00
   1 -10  -3   14.00    6.10
  -1 -10   3    7.90    5.60
  -1 -10   2   19.60    8.90
  -1 -10   2   13.00    7.00
   1 -10  -2   -2.10    6.10
  -1 -10   2   12.70    5.00
  -1 -10   2   14.30    5.60
   1 -10  -2   -3.60    7.20
   1 -10  -1    5.00    6.90
  -1 -10   1    1.20    4.10
   1 -10  -1   -4.10    5.30
  -1 -10   1    5.20    7.10
  -1 -10   1   -0.40    5.90
   1 -10  -1    6.80    3.30
  -1 -10   1    2.10    3.50
  -1 -10   0    9.90    3.90
  -1 -10   0    1.30    6.90
   1 -10   0   -0.30    5.70
   1 -10   0    6.40    3.50
  -1 -10   0   -0.50    2.80
   1 -10   0    6.70    3.80
   1 -10   0    1.20    6.20
  -1 -10   0   -6.20    4.30
   1 -10   1    7.60    7.30
   1 -10   1    7.00    4.20
   1 -10   1    3.50    3.80
  -1 -10  -1   12.10    8.80
   1 -10   1   11.30    7.40
  -1 -10  -1   18.90    8.40
   1 -10   2   14.00    5.70
   1 -10   2    9.40    5.80
  -1 -10  -2    2.50    6.90
   1 -10   2    6.50    4.60
  -1 -10  -2    4.90    6.60
   1 -10   2    9.10   10.90
   1 -10   3   13.00    6.40
  -1 -10  -3   -0.50    6.10
  -1 -10  -3  -10.70    5.30
   1 -10   3    0.40    6.90
   1 -10   3   -3.60    5.90
   1 -10   3    0.60    4.00
   1 -10   4    9.60    5.80
   1 -10   4    2.00    5.50
   1 -10   4    4.40    6.90
  -1 -10  -4   -6.00    6.20
   1 -10   4   -8.20    5.80
  -1 -10  -4   21.20    7.70
   1 -10   5   -7.50    7.10
   1 -10   5   -2.70    4.40
   1 -10   5    8.90    5.60
  -1 -10  -5   -6.30    5.50
  -1 -10  -5    1.60    6.50
  -1  10  -6  -12.10    7.10
   1 -10   6    4.90    6.40
  -1 -10  -6   -8.00    6.20
   1 -10   6   19.10    9.20
   1 -10   6   20.50    9.00
  -1 -10  -6   -2.20    7.90
   1 -10   6    5.60    6.20
   1 -10   7    1.30    6.50
   1 -10   7   -1.80    8.70
  -1 -10  -7  -14.90    5.50
   1 -10   7    8.40    9.40
  -1 -10  -7   10.50    7.90
   1 -10   7    7.50    6.60
  -1 -11   2    9.90    5.40
  -1 -11   2    8.80    5.00
   1 -11  -2   -0.40    7.30
  -1 -11   2   -2.50   11.40
  -1 -11   2   10.10    8.30
   1 -11  -2   11.70    7.70
   1 -11  -1   -3.00    7.60
  -1 -11   1    9.30    4.70
  -1 -11   1   12.10    8.20
   1 -11  -1   10.10    8.60
  -1 -11   1    0.80    4.40
  -1 -11   1   10.80    8.00
  -1 -11   0   16.90   10.70
   1 -11   0    5.10    7.40
   1 -11   0   10.80    4.20
   1 -11   0   28.10   11.50
  -1 -11   0    2.30    2.80
   1 -11   1    6.30    3.70
  -1 -11  -1    5.60    6.60
   1 -11   1    5.30    4.10
  -1 -11  -1    2.50    6.80
   1 -11   1   24.80    9.60
   1 -11   1   -2.70    7.00
  -1 -11  -2    9.90    8.90
   1 -11   2   10.80    8.40
   2   0 -17   -4.90    6.20
  -2   0  17   -6.40    6.80
  -2   0  17    2.80    7.70
  -2   0  16   14.60    7.90
   2   0 -16   -7.20    5.50
   2   0 -16  -11.50    6.00
  -2   0  16   -1.90    7.40
  -2   0  16   -4.30    6.40
   2   0 -15    5.30    4.80
   2   0 -15    7.40    8.00
  -2   0  15    1.30    7.10
  -2   0  15   10.30    7.10
  -2   0  14    0.20    5.10
  -2   0  14    5.60    5.40
  -2   0  14   -1.30    5.50
   2   0 -14    0.20    5.60
   2   0 -14    0.90    3.50
  -2   0  13   -3.00    5.00
   2   0 -13    1.60    5.90
   2   0 -13    2.40    5.10
  -2   0  13    0.90    4.10
  -2   0  13   -7.60    3.90
  -2   0  12    1.20    3.50
   2   0 -12    0.40    3.30
  -2   0  12    7.50    4.40
  -2   0  12    1.00    4.70
   2   0 -12    0.40    4.10
   2   0 -11    5.60    4.40
  -2   0  11    2.20    3.50
   2   0 -11    3.60    5.40
   2   0 -11    1.80    4.50
  -2   0  11    3.20    3.00
  -2   0  11    6.80    5.00
  -2   0  11    2.50    4.80
  -2   0  10   21.80    7.00
   2   0 -10   15.70    6.80
  -2   0  10   10.10    4.80
  -2   0  10   10.20    6.50
   2   0 -10   23.00    7.40
  -2   0  10   11.20    5.10
   2   0 -10   26.60    7.60
  -2   0   9    2.20    3.10
   2   0  -9    7.30    4.90
  -2   0   9    8.00    3.70
  -2   0   9   -0.50    2.70
   2   0  -9   -4.40    2.80
  -2   0   9    5.30    5.00
   2   0  -9    0.30    2.70
   2   0  -9   -4.20    3.30
   2   0  -8  524.55   24.40
  -2   0   8  467.55   24.30
   2   0  -8  478.05   23.30
   2   0  -8  502.45   24.50
  -2   0   8  533.55   24.30
  -2   0   8  532.85   24.50
  -2   0   8  525.45   24.30
   2   0  -8  512.15   23.90
   2   0  -7    1.70    3.60
   2   0  -7    2.40    2.80
  -2   0   7   -0.90    2.70
  -2   0   7    0.90    3.10
   2   0  -7    1.00    3.80
   2   0  -7    0.60    3.30
  -2   0   7    3.90    4.30
  -2   0   7    0.40    3.60
  -2   0   6 1139.69   39.20
  -2   0   6 1120.49   39.00
  -2   0   6 1096.69   42.20
   2   0  -6 1139.69   38.90
   2   0  -6 1099.09   39.40
  -2   0   6 1179.78   40.30
   2   0  -5    2.10    3.50
   2   0  -5    0.80    2.10
   2   0  -5    2.30    3.20
  -2   0   5   -1.40    2.50
   2   0  -5   -1.00    2.20
  -2   0   5   -0.70    2.80
  -2   0   5   -3.80    2.10
  -2   0   5    0.30    2.00
   2   0  -4   43.20    6.00
  -2   0   4   29.10    4.20
   2   0  -4   43.10    6.10
  -2   0   4   33.90    5.50
   2   0  -4   43.20    5.90
  -2   0   4   44.30    6.20
  -2   0   4   30.10    4.50
   2   0  -4   43.40    6.00
  -2   0   3    2.60    2.40
   2   0  -3    2.10    1.60
  -2   0   3    0.00    1.70
   2   0  -3    1.40    2.60
  -2   0   3   -0.60    1.50
  -2   0   3    2.50    3.00
   2   0  -3   -0.50    1.50
   2   0  -3   -4.10    2.00
   2   0  -2 1105.79   32.20
  -2   0   2 1093.69   32.10
   2   0  -2 1045.50   32.00
   2   0  -2 1051.59   31.80
  -2   0  -1    1.60    1.80
   2   0   1    2.60    2.30
   2   0   2 3194.78   84.49
   2   0   2 2900.41   83.99
  -2   0  -2 3054.19   84.19
  -2   0  -2 3019.50   82.69
  -2   0  -2 2738.93   83.89
   2   0   2 3062.69   84.59
  -2   0  -2 3071.59   84.59
  -2   0  -3   -2.00    2.90
   2   0   3   -1.00    1.80
  -2   0  -3   -0.60    1.90
   2   0   3   -3.70    2.20
   2   0   3    1.70    2.30
   2   0   3   -0.90    1.70
  -2   0  -3   -1.00    1.60
  -2   0  -3   -0.10    1.60
   2   0   4  838.52   30.40
  -2   0  -4  926.51   29.60
  -2   0  -4  933.41   31.30
  -2   0  -4  944.31   34.50
   2   0   4  951.70   32.10
  -2   0  -4  892.51   30.90
   2   0   4  934.61   31.20
   2   0   4  901.41   29.60
  -2   0  -5   -0.10    2.90
   2   0   5   -0.10    2.20
   2   0   5   -1.70    2.20
  -2   0  -5    2.80    2.80
  -2   0  -5    1.00    2.60
   2   0   5   -3.40    1.60
   2   0   5   -0.10    2.70
  -2   0  -5    6.30    2.90
   2   0   6  405.26   17.90
  -2   0  -6  387.96   19.50
  -2   0  -6  409.96   17.80
   2   0   6  404.06   19.90
  -2   0  -6  398.56   19.10
   2   0   6  410.76   19.20
  -2   0  -6  403.36   19.20
   2   0   6  429.26   22.20
  -2   0  -7    1.50    2.80
  -2   0  -7    0.70    2.90
  -2   0  -7   -2.80    3.30
  -2   0  -7    4.20    3.30
   2   0   7    0.00    1.80
   2   0   7    8.70    3.80
   2   0   7   -0.30    3.30
   2   0   7    1.60    3.10
  -2   0  -8  841.12   35.70
   2   0   8  897.01   34.80
   2   0   8  829.42   34.20
   2   0   8  835.22   32.60
  -2   0  -8  884.31   35.10
   2   0   8  821.82   35.50
  -2   0  -8  826.32   32.40
  -2   0  -8  821.12   34.20
   2   0   9    2.70    3.50
   2   0   9   -1.50    2.00
  -2   0  -9    4.20    5.30
   2   0   9    9.50    5.50
   2   0   9    3.70    4.00
  -2   0  -9    0.10    2.90
  -2   0  -9    6.90    4.40
  -2   0 -10   -1.30    3.30
  -2   0 -10    3.80    4.10
   2   0  10    4.00    5.50
   2   0  10    8.90    5.20
   2   0  10    4.20    3.30
  -2   0 -10    5.30    4.80
   2   0  10    3.80    5.20
   2   0  11    0.90    5.50
  -2   0 -11    2.50    5.30
   2   0  11    1.20    4.70
   2   0  11    7.10    4.50
  -2   0 -11    4.30    5.00
   2   0  11   -8.60    4.00
  -2   0 -11   -0.90    4.30
  -2   0 -12    4.40    4.20
  -2   0 -12   13.20    5.90
  -2   0 -12   -1.70    5.40
   2   0  12    3.40    6.10
   2   0  12    2.20    5.30
   2   0  12   -0.70    5.20
   2   0  13    1.50    5.10
   2   0  13    4.70    6.00
  -2   0 -13    2.50    4.10
   2   0  13    1.40    5.00
  -2   0 -14    0.00    5.80
   2   0  14    2.30    6.90
  -2   0 -14   -4.20    5.20
   2   0  14   -1.60    5.30
   2   0  14   -0.80    5.50
   2   0  15    3.00    6.00
  -2   0 -15    4.90    7.10
   2   0  15   13.10    7.50
   2   0  15   25.60    9.10
  -2   0 -15   -1.40    6.50
  -2   0 -16   -4.30   13.80
   2   0  16    1.60    7.30
   2   0  16    5.00    8.20
   2   0  16  -10.80    5.90
  -2   0 -16    6.10    6.00
  -2   1  16    7.40    8.50
  -2   1  16    1.50    6.20
   2   1 -16    5.10    6.70
   2   1 -16   -2.80    6.60
  -2   1  16    0.20    5.80
  -2  -1  16   16.30    8.40
   2  -1 -16   -2.60    8.30
   2  -1 -16    3.20    6.80
  -2  -1  16    6.30    9.40
  -2  -1  16   19.50    9.10
  -2   1  15    7.80    8.30
   2   1 -15   14.20    7.10
  -2   1  15   12.80    8.30
  -2   1  15   -0.40    5.50
   2   1 -15    0.30    6.30
   2  -1 -15    4.70    5.20
  -2  -1  15   14.40    8.40
  -2  -1  15   10.30    8.30
  -2  -1  15    3.40    5.50
   2  -1 -15   14.80    7.50
  -2   1  14    0.20    4.70
  -2   1  14   -2.30    4.60
   2   1 -14    1.90    7.90
   2   1 -14    0.30    6.00
  -2   1  14    0.70    6.10
   2  -1 -14   -5.10    4.80
   2  -1 -14    7.40    6.20
  -2  -1  14    3.90    6.40
  -2  -1  14   -8.10    3.40
  -2  -1  14    7.30    7.00
   2   1 -13    0.90    5.50
  -2   1  13    3.30    4.60
  -2   1  13    2.30    5.10
  -2   1  13    9.60    6.60
   2   1 -13    0.10    4.80
  -2  -1  13    0.20    5.50
   2  -1 -13    3.40    5.20
  -2  -1  13   -1.50    5.20
  -2  -1  13    0.90    5.80
   2  -1 -13    5.70    5.00
  -2   1  12    4.60    5.60
  -2   1  12    6.10    4.30
   2   1 -12   -1.60    5.00
   2   1 -12   -3.80    9.50
  -2   1  12   -4.50    3.30
  -2  -1  12   -1.20    3.50
   2  -1 -12    0.70    4.20
  -2  -1  12    4.60    5.00
  -2  -1  12    4.80    6.40
  -2  -1  12   -1.90    5.30
   2  -1 -12    1.50    5.00
   2   1 -11   10.70    6.70
  -2   1  11   17.40    7.20
  -2   1  11   17.80    6.60
  -2   1  11   18.10    6.80
   2   1 -11   17.40    7.50
   2   1 -11   33.20    9.90
  -2  -1  11   23.70    8.00
  -2  -1  11   15.30    7.20
  -2  -1  11    5.60    6.00
   2  -1 -11   10.50    5.60
   2  -1 -11    9.40    4.00
  -2  -1  11   21.80    8.70
   2  -1 -11   22.70    7.50
  -2   1  10    8.70    4.30
   2   1 -10    5.90    5.00
   2   1 -10    4.00    3.80
   2   1 -10   11.20    6.80
  -2   1  10    4.60    5.30
  -2   1  10   14.80    5.70
  -2   1  10   13.70    5.00
   2   1 -10   18.00    6.70
   2  -1 -10   14.30    5.00
   2  -1 -10    5.90    5.20
   2  -1 -10   19.00    6.60
   2  -1 -10    8.90    4.90
  -2  -1  10   14.60    5.50
  -2  -1  10   12.60    5.20
  -2  -1  10   11.10    4.80
  -2  -1  10   11.50    6.70
   2   1  -9   81.99    9.50
   2   1  -9   92.59   10.10
  -2   1   9   90.09   13.40
   2   1  -9   84.49    9.30
  -2   1   9   81.29    9.00
   2   1  -9   85.49    9.70
  -2  -1   9   85.19   10.10
   2  -1  -9   93.49   12.60
   2  -1  -9  123.59   17.90
   2  -1  -9  102.39   10.00
   2  -1  -9   86.49    9.30
  -2  -1   9   83.59    9.90
  -2  -1   9   77.39    9.50
  -2  -1   9   84.49   10.20
  -2   1   8   39.20    9.60
   2   1  -8   56.49   10.20
  -2   1   8   31.30    7.60
  -2   1   8   32.80    6.60
   2   1  -8   24.50    5.90
   2   1  -8   44.90    8.80
   2   1  -8   44.20    8.90
  -2  -1   8   47.20    9.50
   2  -1  -8   46.70    8.50
  -2  -1   8   39.30    8.30
  -2  -1   8   39.90    8.20
   2  -1  -8   65.49   10.00
   2  -1  -8   55.19    9.60
  -2  -1   8   42.80    8.50
   2  -1  -8   49.90    8.40
   2   1  -7   71.89    8.10
  -2   1   7   44.60    8.50
  -2   1   7   71.29   10.30
   2   1  -7   70.59    8.30
  -2   1   7   65.79    7.40
   2   1  -7   70.69    8.20
   2  -1  -7   81.79   10.70
  -2  -1   7   49.10    7.90
   2  -1  -7   72.19    7.80
   2  -1  -7   76.09   10.40
  -2  -1   7   69.49    9.90
  -2  -1   7   70.99    8.20
   2  -1  -7   63.09   10.00
  -2  -1   7   70.59    8.40
  -2   1   6  158.88   10.40
  -2   1   6  183.78   11.50
   2   1  -6  177.48   11.80
   2   1  -6  161.78   11.10
  -2   1   6  171.78   12.10
   2   1  -6  185.78   11.80
  -2  -1   6  175.78   11.60
   2  -1  -6  181.78   11.20
   2  -1  -6  184.48   12.20
   2  -1  -6  167.48   10.90
  -2  -1   6  167.68   11.50
   2  -1  -6  177.78   10.90
  -2  -1   6  178.78   12.20
  -2  -1   6  162.88   11.60
   2   1  -5  268.57   14.20
  -2   1   5  276.17   12.90
  -2   1   5  260.67   13.40
   2   1  -5  265.47   13.60
   2   1  -5  266.87   13.40
   2   1  -5  272.67   14.00
  -2   1   5  269.27   14.30
   2  -1  -5  274.97   14.40
   2  -1  -5  240.88   12.60
  -2  -1   5  285.37   14.50
   2  -1  -5  256.17   12.70
  -2  -1   5  281.77   14.10
  -2  -1   5  279.07   13.70
   2  -1  -5  262.97   13.50
  -2   1   4    0.90    2.50
   2   1  -4    0.20    2.20
   2   1  -4   -0.90    2.50
  -2   1   4   -0.60    2.20
   2   1  -4   -0.60    1.60
  -2   1   4   -0.70    1.90
  -2   1   4    1.30    1.70
   2   1  -4    3.10    2.60
  -2  -1   4    1.90    2.60
  -2  -1   4    1.60    2.70
   2  -1  -4    1.40    2.00
   2  -1  -4    2.70    1.80
   2  -1  -4    1.80    3.10
   2  -1  -4   -1.70    2.70
  -2  -1   4    0.80    2.00
  -2  -1   4    2.50    3.00
   2   1  -3  162.18    8.70
   2   1  -3  151.88    8.50
  -2   1   3  151.98    8.80
   2   1  -3  159.38   10.20
  -2   1   3  156.38    7.40
  -2   1   3  157.88    7.60
   2   1  -3  152.68    8.00
  -2   1   3  168.58    8.70
  -2  -1   3  160.88    8.90
  -2  -1   3  151.18    8.50
  -2  -1   3  144.29    7.80
   2  -1  -3  159.18    7.70
   2  -1  -3  163.58    7.80
   2  -1  -3  154.08    8.80
   2  -1  -3  156.18    8.50
   2   1  -2  267.37    9.90
  -2   1   2  273.07   11.30
  -2   1   2  278.37    9.80
   2   1  -2  277.87   11.00
   2   1  -2  254.67   10.70
  -2   1   2  262.27   11.00
  -2   1   2  261.57    9.70
   2   1  -2  283.87   11.30
  -2  -1   2  277.07   11.10
   2  -1  -2  263.57    9.80
   2  -1  -2  280.47   11.30
  -2  -1   2  251.47    9.80
  -2  -1   2  289.07   11.40
   2  -1  -2  267.27   11.00
   2  -1  -2  239.88    9.60
  -2   1   1  579.74   16.50
   2   1  -1  497.05   17.10
  -2   1   1  475.75   17.60
   2   1  -1  579.24   16.00
   2  -1  -1  584.04   18.30
   2  -1  -1  558.24   18.00
  -2  -1   1  544.45   17.40
   2  -1   0  428.26   13.80
   2   1   1  681.53   20.50
   2   1   1  699.33   20.20
   2   1   1  704.83   20.60
   2   1   1  710.23   22.50
  -2   1  -1  661.23   22.00
  -2   1  -1  685.83   22.10
   2  -1   1  721.43   22.70
   2  -1   1  730.53   22.40
   2  -1   1  694.83   22.10
  -2  -1  -1  697.83   20.70
   2   1   2 1428.56   40.80
  -2   1  -2 1340.77   42.20
   2   1   2 1389.36   42.00
  -2   1  -2 1266.37   42.30
  -2   1  -2 1425.76   42.00
  -2   1  -2 1399.56   42.30
   2   1   2 1395.76   40.60
   2   1   2 1515.95   40.70
   2  -1   2 1326.37   42.50
  -2  -1  -2 1440.36   40.80
   2  -1   2 1375.96   41.90
   2  -1   2 1415.26   42.50
  -2  -1  -2 1502.45   40.90
  -2  -1  -2 1410.56   42.10
  -2  -1  -2 1438.16   40.00
   2  -1   2 1449.46   42.50
  -2   1  -3  669.43   24.50
  -2   1  -3  717.63   24.60
  -2   1  -3  676.73   23.60
   2   1   3  644.14   22.40
   2   1   3  710.63   24.50
   2   1   3  700.13   22.00
   2   1   3  698.43   22.70
  -2  -1  -3  711.03   23.00
   2  -1   3  734.13   24.80
   2  -1   3  665.33   23.60
  -2  -1  -3  712.33   22.00
  -2  -1  -3  693.53   24.40
   2  -1   3  659.93   24.50
   2  -1   3  721.43   24.90
  -2  -1  -3  666.03   22.80
  -2   1  -4    4.80    2.90
  -2   1  -4    2.10    3.20
   2   1   4    4.90    2.50
  -2   1  -4    3.40    2.90
   2   1   4    4.60    2.70
   2   1   4   -0.80    1.50
   2   1   4    5.30    3.50
  -2   1  -4    4.30    2.70
  -2  -1  -4   -0.30    2.20
  -2  -1  -4    0.70    2.00
   2  -1   4    1.20    2.70
   2  -1   4    1.70    2.30
   2  -1   4    2.50    3.00
  -2  -1  -4    4.30    2.80
   2  -1   4    0.70    2.40
   2   1   5  106.89    9.00
  -2   1  -5   89.39    7.50
   2   1   5   98.69    7.10
  -2   1  -5   98.09    8.50
   2   1   5  101.59    7.40
  -2   1  -5   92.99    8.30
  -2   1  -5   91.09    8.50
   2  -1   5   93.39    8.20
  -2  -1  -5   96.79    6.90
  -2  -1  -5  100.09    8.70
   2  -1   5   97.89    8.70
   2  -1   5  102.49    8.00
  -2  -1  -5   89.49    7.30
  -2  -1  -5  104.79    7.70
  -2   1  -6    6.50    4.50
   2   1   6   -1.60    2.50
   2   1   6    1.70    2.40
   2   1   6    0.40    2.90
  -2   1  -6    6.70    3.50
  -2   1  -6   14.10    7.20
  -2   1  -6    2.20    3.60
  -2  -1  -6   -2.10    2.80
   2  -1   6    2.70    3.60
  -2  -1  -6   -3.20    2.30
   2  -1   6    1.30    3.60
   2  -1   6    2.90    3.60
  -2  -1  -6    1.60    2.70
   2  -1   6   -0.10    2.50
  -2   1  -7    6.30    4.20
   2   1   7    5.90    3.70
  -2   1  -7    1.40    3.40
   2   1   7    6.90    4.40
  -2   1  -7    5.20    3.50
   2   1   7    2.50    3.40
  -2   1  -7    9.80    4.10
   2  -1   7    7.80    4.50
  -2  -1  -7    6.20    3.70
  -2  -1  -7    5.50    3.40
   2  -1   7    3.60    3.10
   2  -1   7    0.50    3.10
   2  -1   7    1.90    3.10
  -2  -1  -7    1.20    4.00
  -2  -1  -7    0.50    3.50
   2   1   8   59.49    9.50
  -2   1  -8   42.40    8.20
   2   1   8   44.40    8.60
  -2   1  -8   57.19    9.70
  -2   1  -8   48.60    8.50
  -2   1  -8   52.29   10.10
   2   1   8   50.99    8.70
   2  -1   8   53.29   13.10
  -2  -1  -8   46.80   10.40
  -2  -1  -8   52.39   10.40
  -2  -1  -8   29.40    6.10
   2  -1   8   44.80    9.20
   2  -1   8   36.70    8.20
   2  -1   8   41.30    9.10
  -2  -1  -8   49.30    8.70
  -2   1  -9   84.89   16.00
  -2   1  -9   47.00    9.90
   2   1   9   54.49    8.80
  -2   1  -9   43.30    8.70
   2   1   9   62.09   12.10
   2   1   9   59.69   10.30
  -2   1  -9   41.80    8.50
   2  -1   9   51.29   10.90
  -2  -1  -9   32.40    8.50
  -2  -1  -9   44.50    8.00
   2  -1   9   77.19   12.70
  -2  -1  -9   38.90    8.70
   2  -1   9   31.60    8.60
  -2  -1  -9   58.49   10.50
   2   1  10  215.98   17.60
  -2   1 -10  249.38   17.70
   2   1  10  228.88   16.40
   2   1  10  232.68   18.40
  -2   1 -10  194.08   19.30
   2  -1  10  259.57   18.10
  -2  -1 -10  221.78   14.90
  -2  -1 -10  231.18   16.70
   2  -1  10  241.68   17.50
   2  -1  10  232.68   16.60
   2  -1  10  224.78   17.80
  -2  -1 -10  221.78   16.20
  -2   1 -11   63.59   11.70
  -2   1 -11   77.09   13.60
   2   1  11   64.89   11.40
   2   1  11   38.90   10.20
   2   1  11   33.40    9.30
  -2   1 -11   42.40   10.10
  -2  -1 -11   37.90    8.90
   2  -1  11   54.79   10.30
   2  -1  11   66.29   12.90
  -2  -1 -11   73.29   13.50
   2  -1  11   62.29   12.40
   2  -1  11   59.09   13.20
   2   1  12    7.00    5.30
  -2   1 -12    5.80    5.80
  -2   1 -12   -2.70    4.10
   2   1  12    6.40    6.20
   2   1  12   -3.20    4.00
  -2  -1 -12   -6.70    3.60
  -2  -1 -12  -11.20    5.10
  -2  -1 -12    4.00    4.60
   2  -1  12    6.20    4.40
   2  -1  12   -4.50    5.20
   2  -1  12   -5.20    4.20
   2   1  13   -5.10    3.80
  -2   1 -13    4.50    6.50
  -2   1 -13   -2.60    4.90
   2   1  13    6.90    5.70
   2  -1  13   -0.10    4.00
   2  -1  13    9.20    5.50
  -2  -1 -13   -1.80    4.90
  -2  -1 -13   -3.10    3.30
   2  -1  13   -4.70    4.30
   2   1  14   -0.10    4.70
   2   1  14  -10.50    4.90
  -2   1 -14   -9.20    5.00
   2   1  14    5.50    6.10
  -2   1 -14   -5.00    5.40
   2  -1  14   -2.40    7.20
  -2  -1 -14   -4.10    3.90
  -2  -1 -14   -4.80    4.00
   2  -1  14   -0.40    5.50
  -2   1 -15   -5.10    4.70
  -2   1 -15   -4.40    3.80
   2   1  15    7.60    7.30
   2   1  15    1.70    7.10
  -2  -1 -15   15.50    7.90
  -2  -1 -15   -2.60    4.80
   2  -1  15    5.00    5.50
   2  -1  15    0.80    6.70
   2   1  16    4.30    8.40
  -2   1 -16   11.00    8.30
   2   1  16   -1.70    7.30
   2  -1  16    1.00    6.30
   2  -1  16    6.00    9.60
  -2  -1 -16    5.30    6.90
  -2  -1 -16   18.00   11.60
   2  -1  16    3.60    6.80
   2   2 -16   24.20   10.80
  -2   2  16    5.90    8.60
  -2   2  16    0.90    8.70
  -2   2  16    7.40    9.50
   2   2 -16    4.20    6.40
  -2  -2  16    3.10    7.60
  -2  -2  16    4.80    8.90
   2  -2 -16   11.10    6.60
   2  -2 -16    0.00    8.00
  -2  -2  16   18.60    9.30
  -2   2  15    1.30    5.10
  -2   2  15    0.20    6.10
   2   2 -15   16.50    7.30
   2   2 -15   21.10    8.10
  -2  -2  15    0.50    7.50
  -2  -2  15   -5.10    6.80
   2  -2 -15   -0.10    5.70
   2  -2 -15   -2.60    5.00
  -2  -2  15   -2.00    5.20
   2   2 -14   -7.40    4.20
  -2   2  14    3.50    6.40
  -2   2  14    1.40    4.60
   2   2 -14   -6.30    5.50
  -2   2  14   15.20    7.20
  -2  -2  14   11.30    7.90
   2  -2 -14    6.50    5.70
  -2  -2  14    3.30    7.40
  -2  -2  14   -2.80    4.00
   2   2 -13   -1.90    4.20
  -2   2  13    8.50    6.90
  -2   2  13   -4.90    4.10
  -2   2  13   14.60    6.40
  -2  -2  13    9.40    7.20
  -2  -2  13   10.80    6.40
   2  -2 -13   -0.10    4.40
  -2  -2  13    6.30    6.30
   2  -2 -13    7.10    4.30
  -2   2  12    6.20    4.70
   2   2 -12   -3.60    3.50
  -2   2  12    5.30    4.00
   2   2 -12   -1.30    3.60
  -2   2  12    4.80    4.30
   2  -2 -12    4.20    4.70
  -2  -2  12    0.80    3.80
  -2  -2  12   13.30    6.40
  -2  -2  12    8.10    4.90
  -2  -2  12   -4.70    6.10
   2   2 -11    2.60    4.60
  -2   2  11    5.00    2.90
  -2   2  11    1.30    5.10
  -2   2  11   -1.30    3.50
   2   2 -11    0.50    3.40
  -2  -2  11    4.00    5.40
   2  -2 -11   -5.80    3.40
  -2  -2  11   -1.40    4.10
  -2  -2  11    1.30    4.60
   2  -2 -11    0.90    5.90
   2  -2 -11    3.20    4.50
  -2  -2  11    5.50    5.00
   2   2 -10   22.40    7.80
  -2   2  10   17.30    6.70
   2   2 -10   42.80    8.90
  -2   2  10   11.10    5.60
   2   2 -10   24.10   11.90
   2   2 -10   14.80    7.30
  -2   2  10   15.20    5.10
  -2   2  10   14.90    6.30
   2  -2 -10   15.80    5.20
  -2  -2  10   15.70    4.80
  -2  -2  10   16.80    6.90
  -2  -2  10   12.10    6.90
   2  -2 -10   16.40    6.30
  -2  -2  10   11.60    6.50
   2  -2 -10   15.60   10.80
  -2   2   9    4.80    3.70
   2   2  -9   -1.80    2.80
  -2   2   9    1.10    2.60
  -2   2   9    0.80    2.80
   2   2  -9    3.00    4.20
   2   2  -9    5.40    3.60
   2   2  -9   -1.30    3.50
  -2   2   9    8.80    4.70
   2  -2  -9    1.80    5.20
   2  -2  -9   -3.90    3.20
   2  -2  -9    2.80    2.80
  -2  -2   9    1.60    3.70
  -2  -2   9   -1.10    2.20
  -2  -2   9   -5.10    2.20
   2  -2  -9    1.70    2.80
  -2  -2   9   15.50    6.10
  -2   2   8  214.68   13.10
   2   2  -8  238.38   15.90
   2   2  -8  227.88   15.30
   2   2  -8  206.08   14.90
  -2   2   8  230.88   14.90
  -2   2   8  219.08   13.30
  -2   2   8  206.58   15.50
   2   2  -8  249.58   15.40
   2  -2  -8  207.48   14.00
  -2  -2   8  263.17   16.30
  -2  -2   8  219.38   15.70
  -2  -2   8  217.08   15.30
   2  -2  -8  251.17   14.40
   2  -2  -8  198.28   15.10
   2  -2  -8  231.98   14.20
  -2  -2   8  234.88   15.90
   2   2  -7  691.03   29.90
  -2   2   7  736.53   26.80
  -2   2   7  709.03   28.80
   2   2  -7  658.93   28.20
   2   2  -7  755.22   30.20
   2   2  -7  725.03   29.80
  -2   2   7  666.23   26.40
  -2   2   7  745.43   31.20
  -2  -2   7  761.22   34.80
   2  -2  -7  724.43   27.70
  -2  -2   7  670.53   30.00
   2  -2  -7  673.43   28.20
   2  -2  -7  702.53   27.30
  -2  -2   7  684.43   29.10
   2  -2  -7  640.14   29.50
  -2  -2   7  708.13   29.80
   2   2  -6   10.10    4.60
  -2   2   6    3.30    3.00
  -2   2   6    0.00    2.20
   2   2  -6    0.20    3.60
  -2   2   6   -1.00    3.10
  -2   2   6    3.70    3.50
   2   2  -6    0.50    2.70
   2   2  -6    1.50    3.30
   2  -2  -6    3.80    3.80
  -2  -2   6   -1.80    3.10
   2  -2  -6    6.20    3.10
  -2  -2   6    3.90    4.80
  -2  -2   6    2.20    5.70
   2  -2  -6    3.50    3.80
  -2  -2   6    0.90    3.50
  -2   2   5  450.65   21.10
  -2   2   5  480.45   17.90
  -2   2   5  489.95   18.00
  -2   2   5  498.95   20.60
   2   2  -5  485.75   21.10
   2   2  -5  445.56   20.50
   2   2  -5  463.55   19.80
   2   2  -5  487.25   27.50
   2  -2  -5  470.85   21.00
   2  -2  -5  495.85   18.70
  -2  -2   5  510.55   21.50
  -2  -2   5  457.85   19.80
  -2  -2   5  464.95   20.80
   2  -2  -5  454.05   18.20
   2  -2  -5  440.76   19.80
   2   2  -4   54.49    6.00
   2   2  -4   47.00    5.30
  -2   2   4   44.50    3.90
   2   2  -4   30.70    5.10
  -2   2   4   36.70    3.90
  -2   2   4   43.50    6.60
  -2   2   4   63.59    8.50
   2  -2  -4   39.30    4.10
   2  -2  -4   67.49    9.10
  -2  -2   4   38.90    6.70
  -2  -2   4   41.20    6.30
   2  -2  -4   41.40    4.10
  -2  -2   4   38.60    5.90
   2  -2  -4   42.40    6.70
  -2  -2   4   44.70    7.20
   2   2  -3   90.99    7.20
  -2   2   3   99.79    5.00
   2   2  -3   94.79    6.50
  -2   2   3   90.09    4.90
   2   2  -3   95.49    6.90
   2   2  -3  102.49    7.10
  -2   2   3   94.89    7.00
  -2   2   3   98.19    7.40
  -2  -2   3   90.99    6.90
   2  -2  -3   99.39    7.20
  -2  -2   3   84.09    6.60
   2  -2  -3   98.19    5.30
  -2  -2   3   92.69    7.40
   2  -2  -3   88.79    7.20
   2  -2  -3   95.59    5.20
  -2  -2   3   97.79    6.50
  -2   2   2  146.39    8.60
  -2   2   2  144.59    5.50
   2   2  -2  141.79    7.10
  -2   2   2  153.58    8.50
  -2   2   2  139.59    5.50
   2   2  -2  137.09    7.60
   2   2  -2  131.69    8.30
  -2  -2   2  134.09    7.80
  -2  -2   2  152.88    7.20
   2  -2  -2  147.69    8.30
   2  -2  -2  141.39    6.00
   2  -2  -2  148.09    6.00
  -2  -2   2  145.89    7.90
   2  -2  -2  148.59    8.60
  -2  -2   2  155.28    8.70
   2   2  -1    2.70    2.70
  -2   2   1   10.80    3.40
   2   2  -1   12.30    2.60
   2   2  -1    5.40    2.00
  -2   2   1    8.50    1.60
   2   2  -1    6.60    2.10
   2  -2  -1    1.10    2.40
   2  -2  -1    8.90    1.90
   2  -2  -1   12.30    3.60
   2  -2  -1    3.00    1.40
  -2  -2   1    6.40    2.20
  -2  -2   1    6.70    2.10
   2  -2  -1    7.30    3.00
  -2  -2   1    5.40    2.00
  -2  -2   1    3.60    3.10
  -2   2   0   22.10    3.10
   2   2   0   16.50    1.90
  -2   2   0   19.80    3.90
   2   2   0   19.40    2.30
  -2   2   0   15.70    2.80
   2   2   0   17.50    3.30
   2  -2   0   14.60    3.90
  -2  -2   0   17.40    3.60
  -2  -2   0   13.80    2.70
  -2  -2   0   22.10    2.70
   2  -2   0   17.80    4.30
   2  -2   0   22.30    4.40
  -2  -2   0   22.20    3.20
  -2  -2   0   17.90    2.40
   2  -2   0   11.90    2.40
   2  -2   0   19.20    3.00
  -2   2  -2 5958.40  158.68
  -2   2  -2 6073.59  159.58
   2   2   2 5658.53  156.58
   2   2   2 5732.13  158.18
   2   2   2 5762.02  154.18
  -2   2  -2 5628.54  159.28
   2  -2   2 5461.15  159.08
  -2  -2  -2 5973.80  154.98
   2  -2   2 5438.66  158.28
  -2  -2  -2 5678.73  156.58
  -2  -2  -2 5889.61  158.18
   2  -2   2 5607.64  158.38
   2  -2   2 5521.95  159.28
  -2   2  -3 5809.62  177.58
   2   2   3 6385.16  172.28
  -2   2  -3 6239.18  174.98
   2   2   3 6472.75  170.78
   2   2   3 6628.94  175.28
   2   2   3 6228.58  172.38
  -2   2  -3 6504.15  175.38
  -2   2  -3 6364.56  178.18
  -2  -2  -3 6361.96  171.48
  -2  -2  -3 6477.25  174.88
   2  -2   3 5703.43  174.98
  -2  -2  -3 6177.48  171.28
   2  -2   3 6396.96  175.58
   2  -2   3 6287.67  175.18
  -2  -2  -3 6260.87  172.28
   2   2   4   41.60    4.00
  -2   2  -4   61.89    8.40
   2   2   4   52.79    7.60
  -2   2  -4   60.19    8.70
  -2   2  -4   56.99    8.60
   2   2   4   42.40    4.60
   2   2   4   36.10    3.80
  -2   2  -4   54.99    7.80
  -2  -2  -4   44.00    4.60
  -2  -2  -4   54.09    7.50
   2  -2   4   49.40    7.40
   2  -2   4   52.69    6.10
  -2  -2  -4   39.30    4.40
   2  -2   4   50.19    7.50
   2  -2   4   56.09    7.90
  -2  -2  -4   39.70    4.30
  -2   2  -5   13.50    4.80
   2   2   5   10.70    3.80
   2   2   5   12.50    3.30
  -2   2  -5   17.10    5.10
   2   2   5   16.30    5.40
   2   2   5   14.50    3.40
  -2   2  -5   15.50    4.50
   2  -2   5   15.40    5.30
   2  -2   5   14.10    5.60
  -2  -2  -5   23.60    4.50
   2  -2   5   18.50    6.00
  -2  -2  -5   13.80    3.90
  -2  -2  -5   21.60    4.50
   2  -2   5   11.60    4.20
  -2  -2  -5   19.40    4.70
  -2   2  -6  168.18   12.50
   2   2   6  174.38   10.30
   2   2   6  174.88   10.10
   2   2   6  173.98   12.60
  -2   2  -6  158.68   11.40
  -2   2  -6  171.98   12.30
  -2   2  -6  174.08   12.30
   2   2   6  169.18   10.40
  -2  -2  -6  187.38   10.80
  -2  -2  -6  182.98   11.00
   2  -2   6  171.38   12.00
   2  -2   6  162.98   12.10
  -2  -2  -6  171.48   12.40
   2  -2   6  173.98   12.50
   2  -2   6  159.88   12.30
  -2   2  -7   19.50    5.30
   2   2   7   25.40    5.70
   2   2   7   35.30    6.60
  -2   2  -7   31.80    6.90
  -2   2  -7   25.90    6.40
   2   2   7   25.00    5.70
   2   2   7   22.40    6.90
  -2   2  -7   21.50    6.50
   2  -2   7   26.00    6.80
   2  -2   7   11.60    5.50
  -2  -2  -7   26.00    6.00
   2  -2   7   25.40    7.30
   2  -2   7   33.90    7.50
  -2  -2  -7   18.60    4.50
  -2  -2  -7   23.50    6.10
  -2  -2  -7   17.20    5.90
   2   2   8    8.80    3.10
   2   2   8   13.00    4.60
  -2   2  -8   13.30    5.00
  -2   2  -8    5.50    4.30
  -2   2  -8   12.10    5.20
   2   2   8   10.10    5.10
  -2   2  -8    4.70    4.60
   2  -2   8    5.50    5.60
  -2  -2  -8    9.50    4.90
  -2  -2  -8    5.50    2.80
  -2  -2  -8   22.90    5.80
   2  -2   8    5.90    6.90
  -2  -2  -8    6.30    4.90
   2  -2   8   13.40    4.90
  -2   2  -9  139.79   12.80
   2   2   9  139.69   11.10
  -2   2  -9  166.48   13.60
   2   2   9  141.69   11.30
  -2   2  -9  130.19   12.80
  -2   2  -9  123.59   13.30
   2   2   9  107.29   11.90
   2   2   9  126.89   10.40
   2  -2   9  103.09   11.20
  -2  -2  -9  126.29   12.40
   2  -2   9  151.08   13.20
  -2  -2  -9  125.59   10.30
  -2  -2  -9  138.79   11.40
   2  -2   9  101.79   11.40
   2  -2   9  120.69   12.30
  -2  -2  -9  114.29   11.20
   2   2  10   30.30    9.20
  -2   2 -10   57.79   11.50
  -2   2 -10   36.70    9.00
  -2   2 -10   49.40    9.90
   2   2  10   41.40    8.50
  -2  -2 -10   88.89   14.30
   2  -2  10   44.70    9.90
  -2  -2 -10   49.90    9.00
   2  -2  10   39.20   10.30
  -2  -2 -10   49.40    9.30
   2  -2  10   52.49   11.00
   2  -2  10   33.70    9.70
   2   2  11   18.40    6.70
  -2   2 -11   11.60    8.20
  -2   2 -11   12.30    6.90
   2   2  11   16.30    5.90
   2   2  11   19.20    8.30
   2  -2  11   18.80    7.80
   2  -2  11   20.70    8.10
   2  -2  11   17.20    8.00
  -2  -2 -11   13.00    6.20
  -2  -2 -11   14.50    7.20
  -2  -2 -11   11.80    4.10
   2   2  12    4.10    4.80
  -2   2 -12   22.40    8.00
   2   2  12   13.30    5.30
  -2   2 -12   16.90    7.60
   2   2  12   -1.20    4.10
  -2  -2 -12   14.90    6.50
   2  -2  12    4.10    5.80
  -2  -2 -12   14.30    7.00
   2  -2  12   -5.50    5.40
  -2  -2 -12    5.20    6.60
   2  -2  12    5.40    4.80
   2  -2  12    4.10    6.30
   2   2  13   11.50    4.80
  -2   2 -13   17.00    7.30
  -2   2 -13    8.70    7.60
   2   2  13   14.90    9.20
   2   2  13    5.00    5.40
   2  -2  13   -3.90    3.80
  -2  -2 -13    7.80    6.50
   2  -2  13   -2.20    6.50
  -2  -2 -13    2.10    5.00
   2   2  14    6.80    5.50
  -2   2 -14  -11.60    6.40
   2   2  14   -5.30    4.80
  -2   2 -14    8.30    6.80
   2   2  14    6.00    7.20
  -2  -2 -14    6.40    6.10
  -2  -2 -14    2.90    5.40
   2  -2  14   17.20    8.20
   2  -2  14    2.20    6.50
   2  -2  14    2.60    6.70
   2   2  15    3.10    6.50
  -2   2 -15    7.90    9.00
   2   2  15   13.00    8.60
   2   2  15  -11.50    5.50
  -2   2 -15    1.10    6.90
   2  -2  15    1.40    6.80
  -2  -2 -15   -0.30    6.80
   2  -2  15    2.30    6.30
  -2  -2 -15   12.90    5.80
   2  -2  15   -0.90    6.10
   2   2  16   -1.10    8.80
  -2   2 -16    9.30    9.90
   2   2  16    0.70    7.80
  -2  -2 -16   -5.00    5.50
   2  -2  16   -8.00    7.90
   2  -2  16    4.00    9.70
   2  -2  16    0.30    8.60
   2   3 -16   20.60   11.40
  -2   3  16   -7.40    6.40
  -2   3  16    3.20    8.50
  -2   3  16   -9.80    9.10
  -2  -3  16   -1.90    7.40
   2  -3 -16    9.80    7.00
   2  -3 -16    0.70    7.10
  -2  -3  16    2.90    7.10
  -2  -3  16   21.10   11.40
   2   3 -15    9.10    7.70
  -2   3  15    8.00    7.70
  -2   3  15   -0.90    4.50
  -2   3  15    2.20    6.30
   2  -3 -15   26.70    8.10
  -2  -3  15   15.20    9.80
  -2  -3  15   11.70    9.00
  -2  -3  15    1.40    5.70
   2  -3 -15    6.70    7.70
  -2   3  14    1.10    6.60
   2   3 -14   13.40    6.70
   2   3 -14   -3.60    5.10
  -2   3  14    3.10    5.90
   2  -3 -14    4.90    5.20
   2  -3 -14   -0.30    4.70
  -2  -3  14   14.60    8.50
  -2  -3  14    1.90    5.90
  -2  -3  14   10.90    7.00
   2   3 -13    1.60    4.70
  -2   3  13   -2.60    4.10
  -2   3  13    0.40    5.10
   2   3 -13   -6.30    4.70
  -2   3  13   -2.60    4.40
  -2  -3  13    2.10    3.60
  -2  -3  13    3.60    5.10
  -2  -3  13   -7.40    5.40
   2  -3 -13    1.80    5.00
  -2  -3  13   -2.90    5.30
   2   3 -12   34.00   10.20
  -2   3  12   24.00    7.10
  -2   3  12   15.50    7.80
  -2   3  12   23.90    7.90
  -2  -3  12   23.10    9.70
  -2  -3  12    5.10    9.30
   2  -3 -12   14.50    6.00
   2  -3 -12   20.50    6.20
  -2  -3  12   17.00    7.40
  -2  -3  12    3.20    6.00
  -2   3  11   10.20    7.30
  -2   3  11   -4.20    3.40
   2   3 -11   -1.30    3.30
   2   3 -11    5.50    3.90
  -2   3  11    6.70    4.90
  -2  -3  11    8.70    7.50
  -2  -3  11    4.00    5.20
   2  -3 -11    0.70    3.70
   2  -3 -11    6.80    6.20
   2  -3 -11    4.70    5.30
  -2  -3  11    0.80    3.60
  -2  -3  11   -3.10    5.20
  -2   3  10    7.10    4.20
   2   3 -10    9.70    8.00
   2   3 -10   12.30    7.20
   2   3 -10    4.60    5.70
  -2   3  10   13.30    6.90
  -2   3  10   14.30    5.80
  -2  -3  10    6.30    5.30
   2  -3 -10   10.50    4.70
  -2  -3  10   12.80    6.90
  -2  -3  10   10.40    6.10
  -2  -3  10    8.30    6.10
   2  -3 -10   18.30    5.40
   2  -3 -10   16.20    7.00
  -2   3   9   -0.50    3.50
   2   3  -9   -2.10    2.90
   2   3  -9    0.40    2.90
  -2   3   9    2.00    3.10
   2   3  -9    6.70    6.00
  -2   3   9   -2.50    3.80
  -2   3   9    0.70    3.30
   2   3  -9    3.90    8.60
   2  -3  -9    0.60    4.40
   2  -3  -9    5.30    3.30
  -2  -3   9   13.90    6.10
  -2  -3   9    0.70    4.10
  -2  -3   9    6.40    4.50
  -2  -3   9   -2.40    3.90
   2  -3  -9    6.20    3.20
   2  -3  -9    6.20    5.10
   2   3  -8   20.20    6.90
  -2   3   8   27.00    5.10
  -2   3   8   12.60    5.50
  -2   3   8   24.20    5.50
   2   3  -8   12.20    5.60
   2   3  -8   31.30    7.60
  -2   3   8   20.90    7.10
   2   3  -8    8.60    5.20
  -2  -3   8    8.60    5.70
   2  -3  -8   19.80    6.60
  -2  -3   8   16.60    6.60
  -2  -3   8   18.90    6.40
   2  -3  -8   18.70    4.70
   2  -3  -8   11.60    5.30
   2  -3  -8   12.30    4.20
  -2  -3   8    5.80    5.10
   2   3  -7  129.49   11.50
   2   3  -7  149.88   12.40
  -2   3   7  143.69    8.90
  -2   3   7  128.39    8.60
   2   3  -7  134.09   11.80
  -2   3   7  127.09   10.90
  -2   3   7  140.99   12.60
   2   3  -7  116.29   10.30
   2  -3  -7  148.39    9.80
  -2  -3   7  128.89   11.40
   2  -3  -7  124.89   10.50
  -2  -3   7  133.79   11.90
   2  -3  -7  133.79    9.60
  -2  -3   7  141.79   11.40
  -2  -3   7  133.89   12.20
   2  -3  -7  131.49   11.60
  -2   3   6  304.17   16.90
  -2   3   6  293.47   17.70
   2   3  -6  313.17   17.50
   2   3  -6  333.27   18.10
   2   3  -6  322.67   16.40
  -2   3   6  312.97   13.20
   2   3  -6  305.17   17.30
  -2   3   6  311.87   13.20
   2  -3  -6  340.97   18.30
   2  -3  -6  305.27   14.30
   2  -3  -6  313.27   16.80
   2  -3  -6  335.17   14.80
  -2  -3   6  309.27   16.80
  -2  -3   6  324.57   17.70
  -2  -3   6  307.57   18.00
  -2  -3   6  300.67   17.60
   2   3  -5  292.07   16.00
  -2   3   5  259.07   15.50
  -2   3   5  261.67   10.60
   2   3  -5  252.37   14.60
  -2   3   5  245.98   14.40
   2   3  -5  275.97   15.20
   2   3  -5  271.17   14.20
  -2   3   5  261.17   10.60
   2  -3  -5  265.87   14.60
  -2  -3   5  254.77   15.00
  -2  -3   5  268.87   14.30
   2  -3  -5  268.77   15.50
   2  -3  -5  256.17   11.70
   2  -3  -5  284.97   12.00
  -2  -3   5  252.77   15.50
  -2  -3   5  253.87   14.80
   2   3  -4   76.79    7.20
   2   3  -4   82.09    8.00
   2   3  -4   87.89    7.50
  -2   3   4   80.79    4.10
  -2   3   4   83.89    4.30
  -2   3   4   83.79    8.20
  -2   3   4   73.19    7.20
   2  -3  -4   72.19    7.40
   2  -3  -4   87.09    5.30
  -2  -3   4   86.99    7.20
  -2  -3   4   77.99    8.20
  -2  -3   4   79.09    7.60
   2  -3  -4   89.49    5.40
   2  -3  -4   77.69    7.20
  -2  -3   4   80.39    7.50
   2   3  -3  200.98   10.40
   2   3  -3  208.38   11.00
   2   3  -3  241.48   13.00
  -2   3   3  209.38   12.10
  -2   3   3  209.68   11.80
   2  -3  -3  185.68   11.20
  -2  -3   3  196.58   10.40
   2  -3  -3  185.58    7.80
  -2  -3   3  230.48   12.80
  -2  -3   3  177.88   10.60
   2  -3  -3  213.18    8.10
  -2  -3   3  190.48   10.90
   2  -3  -3  201.78   11.90
  -2   3   2  227.68   12.50
   2   3  -2  260.67   11.40
   2   3  -2  224.98   10.90
   2   3  -2  246.48   11.30
   2   3  -2  257.57   13.20
  -2   3   2  241.18   12.90
   2  -3  -2  233.08   12.70
   2  -3  -2  243.98   12.70
   2  -3  -2  264.17   13.40
   2  -3  -2  246.68    8.70
  -2  -3   2  254.77   13.10
   2  -3  -2  236.18    8.60
  -2  -3   2  235.68   11.50
  -2  -3   2  240.08   11.30
  -2  -3   2  266.67   11.50
  -2   3   1  287.27   14.10
   2   3  -1  279.97   11.00
   2   3  -1  292.27   11.10
   2   3  -1  252.17   13.10
   2   3  -1  283.87   12.00
   2  -3  -1  282.47   10.10
   2  -3  -1  275.07   13.70
   2  -3  -1  285.07   13.70
  -2  -3   1  280.67   11.90
  -2  -3   1  287.67   11.50
   2  -3  -1  281.87   14.00
  -2  -3   1  288.37   11.60
  -2  -3   1  277.47   13.40
  -2   3   0 1240.28   36.00
   2   3   0 1266.17   34.90
  -2   3   0 1270.77   36.20
  -2   3   0 1139.89   39.70
   2   3   0 1256.57   39.60
   2  -3   0 1139.49   40.10
  -2  -3   0 1234.48   38.00
   2  -3   0 1195.38   40.70
  -2  -3   0 1283.57   39.70
   2  -3   0 1258.97   36.80
   2  -3   0 1234.08   40.30
  -2  -3   0 1255.47   38.00
   2  -3   0 1211.58   36.80
  -2  -3   0 1236.58   35.80
  -2  -3   0 1209.18   35.90
  -2   3  -1   55.19    4.70
  -2   3  -1   60.39    8.10
   2   3   1   53.39    5.30
  -2   3  -1   52.59    5.80
  -2   3  -1   65.09    5.00
  -2  -3  -1   53.99    5.40
   2  -3   1   57.69    5.10
   2  -3   1   77.59    7.00
   2  -3   1   66.19    6.30
  -2  -3  -1   57.89    3.20
  -2  -3  -1   45.40    4.90
  -2  -3  -1   56.79    3.10
   2  -3   1   57.39    5.10
  -2  -3  -1   61.79    5.40
  -2  -3  -1   61.79    5.80
   2   3   2  615.34   22.80
  -2   3  -2  574.14   23.80
   2   3   2  642.34   23.50
  -2   3  -2  636.24   23.10
  -2   3  -2  643.34   22.90
  -2   3  -2  647.44   25.10
  -2  -3  -2  657.33   18.80
   2  -3   2  628.74   25.10
   2  -3   2  640.54   23.30
  -2  -3  -2  621.54   23.20
   2  -3   2  622.24   24.40
  -2  -3  -2  662.03   22.90
   2  -3   2  639.94   23.30
   2   3   3   47.30    5.80
  -2   3  -3   53.39    6.50
   2   3   3   49.99    5.40
  -2   3  -3   54.49    5.80
  -2   3  -3   64.49    9.20
  -2  -3  -3   56.89    3.80
  -2  -3  -3   52.09    3.60
  -2  -3  -3   60.19    8.10
   2  -3   3   54.69    6.00
   2  -3   3   66.69    9.40
  -2  -3  -3   46.00    5.00
   2  -3   3   53.99    6.50
   2  -3   3   53.29    7.50
   2   3   4  127.89    8.30
   2   3   4  122.59    5.60
  -2   3  -4  104.19    9.30
  -2   3  -4  110.79    9.10
   2   3   4  151.18   10.40
  -2   3  -4  122.29    9.70
  -2   3  -4  107.99    9.00
   2   3   4  120.69    5.50
   2  -3   4  127.99   10.30
   2  -3   4  117.19    9.40
   2  -3   4  117.39    9.50
   2  -3   4  111.39    9.70
  -2  -3  -4  108.49    6.40
  -2  -3  -4  120.69    6.80
  -2  -3  -4  113.09    7.80
  -2  -3  -4  131.69    9.50
  -2   3  -5   73.59    8.50
   2   3   5   88.19    8.80
  -2   3  -5   90.99    8.60
   2   3   5   86.79    7.30
  -2   3  -5  103.19    9.30
   2   3   5   87.19    5.40
  -2   3  -5   88.99    8.60
   2   3   5   78.69    5.40
  -2  -3  -5   92.19    7.40
  -2  -3  -5   80.69    6.30
   2  -3   5   84.09    8.50
  -2  -3  -5   80.19    8.20
   2  -3   5   99.29    9.30
   2  -3   5   75.29    8.40
  -2  -3  -5   89.19    6.40
   2  -3   5  103.89    9.50
  -2   3  -6    4.10    4.00
  -2   3  -6   12.20    4.50
   2   3   6    3.70    4.20
   2   3   6    4.70    3.20
   2   3   6    4.60    2.20
   2   3   6    9.40    2.70
  -2   3  -6    6.40    4.50
  -2   3  -6    8.30    5.00
   2  -3   6   12.60    5.40
  -2  -3  -6    7.70    3.20
   2  -3   6    6.80    3.40
  -2  -3  -6   11.60    4.60
   2  -3   6    8.10    5.10
  -2  -3  -6    8.00    5.20
  -2  -3  -6    2.10    3.50
   2  -3   6   13.10    6.00
  -2   3  -7   -3.90    3.00
  -2   3  -7   -2.30    2.90
  -2   3  -7   -1.40    3.70
   2   3   7    1.70    2.50
   2   3   7   -5.40    3.30
   2   3   7   -2.80    1.80
   2   3   7    2.40    2.10
  -2  -3  -7   -3.00    2.50
   2  -3   7    0.50    4.30
  -2  -3  -7    0.60    2.50
   2  -3   7    0.80    2.50
   2  -3   7    0.40    3.80
  -2  -3  -7    4.10    3.70
   2  -3   7    1.40    3.20
  -2  -3  -7   -0.60    3.40
   2   3   8   10.40    5.10
   2   3   8   16.50    5.20
  -2   3  -8   24.10    7.60
   2   3   8   14.90    4.50
  -2   3  -8   18.10    5.50
   2   3   8   10.30    3.60
  -2   3  -8   12.70    6.00
  -2  -3  -8   18.70    7.30
  -2  -3  -8   17.40    5.10
  -2  -3  -8   11.50    3.70
  -2  -3  -8   10.80    4.90
   2  -3   8    4.50    4.80
   2  -3   8    8.20    4.60
   2  -3   8   15.20    6.30
   2  -3   8   20.20    7.60
  -2   3  -9   43.10    9.20
  -2   3  -9   67.39   12.40
   2   3   9   67.99   10.30
  -2   3  -9   46.90   10.80
  -2   3  -9   65.39   12.40
   2   3   9   68.49    7.70
   2   3   9   53.59   11.10
   2  -3   9   38.60    9.20
   2  -3   9   51.99   11.80
  -2  -3  -9   59.49   11.90
  -2  -3  -9   44.40    8.30
   2  -3   9   43.10    8.80
  -2  -3  -9   63.59   10.10
   2  -3   9   41.50    9.10
  -2  -3  -9   80.39   11.40
   2   3  10   13.90    6.60
  -2   3 -10   16.60    6.10
   2   3  10    5.70    4.70
   2   3  10   15.70    5.30
  -2   3 -10   18.40    7.30
   2  -3  10   -2.00    4.20
  -2  -3 -10   10.00    4.70
  -2  -3 -10    8.20    4.30
   2  -3  10    8.70    4.50
   2  -3  10    4.00    5.60
  -2  -3 -10   14.00    5.90
   2  -3  10    4.90    5.00
   2   3  11   -1.20    3.70
   2   3  11    1.10    4.50
  -2   3 -11   -5.70    6.70
  -2   3 -11    7.00    5.90
   2   3  11    8.00    4.30
   2  -3  11   -1.80    4.80
  -2  -3 -11    8.10    5.70
   2  -3  11   12.10    8.80
   2  -3  11    1.30    6.00
  -2  -3 -11   -1.20    3.40
   2  -3  11    6.30    5.20
   2   3  12    7.60    5.60
  -2   3 -12    7.00    6.50
   2   3  12    1.80    4.20
  -2   3 -12    7.30    6.10
   2   3  12    3.30    4.50
   2  -3  12    3.00    6.50
   2  -3  12    4.30    5.60
  -2  -3 -12   -1.40    3.20
   2  -3  12   -0.50    6.50
  -2  -3 -12    4.20    4.60
   2  -3  12   -3.60    5.30
  -2  -3 -12    2.30    6.00
  -2   3 -13    1.90    4.70
  -2   3 -13  -12.10    4.90
   2   3  13    2.50    6.90
   2   3  13    8.90    6.00
   2  -3  13   13.20    7.40
   2  -3  13    4.10    6.60
  -2  -3 -13    0.60    3.80
   2  -3  13    3.90    4.50
  -2   3 -14    4.90    8.10
  -2   3 -14   -4.90   10.20
   2   3  14   16.80    9.50
   2   3  14    8.00    6.70
   2   3  14    5.30    6.20
   2  -3  14   13.30    6.50
  -2  -3 -14    9.30    6.70
   2  -3  14    9.50    8.10
  -2  -3 -14    3.50    5.30
   2  -3  14    5.10    6.70
   2   3  15    2.20    7.60
   2   3  15    1.80    8.60
  -2   3 -15   -0.40    7.10
   2   3  15    5.70    6.30
   2  -3  15  -14.10    6.20
   2  -3  15    0.30    8.40
   2  -3  15    0.40    6.70
  -2  -3 -15    6.90    6.80
  -2  -3 -15    6.00    5.00
  -2   4  15   -2.20    7.60
  -2   4  15    1.20    7.30
   2   4 -15   -4.10    6.20
  -2   4  15    2.90    7.60
   2  -4 -15    5.70    5.00
  -2  -4  15    3.10    7.90
   2  -4 -15   -5.30    4.90
  -2  -4  15   15.50    9.10
  -2  -4  15    7.00    7.90
  -2   4  14   10.80    8.20
  -2   4  14    6.10    5.80
   2   4 -14    6.20    7.00
  -2   4  14   -3.30    5.70
  -2  -4  14   -0.80    7.00
   2  -4 -14    3.10    5.80
   2  -4 -14    2.00    4.80
  -2  -4  14    5.50    5.30
  -2  -4  14    7.90    7.90
   2   4 -13    3.50   10.90
  -2   4  13    8.60    5.00
  -2   4  13    3.80    4.80
  -2   4  13   -4.50    6.10
   2  -4 -13    5.90    5.60
  -2  -4  13    4.30    7.30
  -2  -4  13    6.10    6.60
  -2  -4  13   -8.60    5.90
   2  -4 -13    3.70    3.80
  -2  -4  13   -0.90    6.20
   2   4 -12   19.40    8.60
  -2   4  12    1.50    4.90
  -2   4  12   -2.50    4.20
  -2   4  12   23.70    7.70
  -2  -4  12   12.10    8.20
  -2  -4  12    7.20    5.70
  -2  -4  12   19.60    7.70
  -2  -4  12    4.60    4.40
   2  -4 -12    0.10    3.70
   2  -4 -12    5.60    4.50
   2   4 -11   -3.10    5.40
   2   4 -11   -1.40    5.70
  -2   4  11    9.20    4.80
  -2   4  11   11.40    7.00
  -2   4  11   -4.50    3.20
   2  -4 -11   -2.30    3.90
   2  -4 -11   -0.20    3.50
  -2  -4  11    3.60    6.60
  -2  -4  11    1.10    3.10
  -2  -4  11    3.60    5.60
  -2  -4  11    2.10    5.10
   2   4 -10   18.90    8.20
   2   4 -10   15.80    7.80
   2   4 -10   10.50    6.50
  -2   4  10   10.40    5.30
  -2   4  10   17.80    7.80
  -2   4  10   24.60    5.70
  -2  -4  10   21.50    8.70
  -2  -4  10   10.80    5.80
  -2  -4  10   18.50    8.00
  -2  -4  10   27.40    8.80
   2  -4 -10   27.10    8.20
   2  -4 -10   18.00    5.50
   2  -4 -10   18.40    5.50
  -2   4   9   20.20    6.70
   2   4  -9   11.80    5.80
  -2   4   9   12.60    4.00
   2   4  -9    7.00    4.30
  -2   4   9   15.20    7.70
   2   4  -9   10.30    6.70
  -2  -4   9   11.40    6.60
   2  -4  -9   10.00    4.50
   2  -4  -9   23.20    7.70
  -2  -4   9    9.30    5.60
  -2  -4   9   -0.60    5.10
   2  -4  -9    6.00    3.80
  -2  -4   9   19.40    7.10
   2   4  -8   20.50    6.80
   2   4  -8   12.00    5.20
   2   4  -8   15.30    6.00
  -2   4   8   17.10    4.10
  -2   4   8   17.70    6.30
   2   4  -8   27.90    7.80
  -2   4   8   24.30    7.70
  -2   4   8   14.70    3.60
  -2  -4   8   20.80    6.10
   2  -4  -8   17.40    5.00
   2  -4  -8   22.90    8.00
   2  -4  -8   20.30    6.90
  -2  -4   8   12.60    5.80
   2  -4  -8   17.10    4.80
  -2  -4   8    6.70    4.60
  -2  -4   8   24.20    7.90
  -2   4   7   33.00    8.90
   2   4  -7   22.20    5.30
  -2   4   7   28.30    7.10
  -2   4   7   39.50    4.50
   2   4  -7   31.20    7.20
   2   4  -7   39.40    9.10
   2   4  -7   36.70    7.70
  -2   4   7   29.60    3.50
  -2  -4   7   47.30    9.50
  -2  -4   7   32.80    7.50
   2  -4  -7   27.20    6.50
  -2  -4   7   43.30    9.00
   2  -4  -7   33.00    9.70
   2  -4  -7   31.60    5.70
   2  -4  -7   41.10    6.40
  -2  -4   7   31.10    8.00
   2   4  -6  113.69   10.20
   2   4  -6  106.39    9.40
  -2   4   6   95.69   10.10
  -2   4   6   91.89    4.80
   2   4  -6  101.59   10.50
  -2   4   6   97.59    9.60
   2   4  -6   83.59    9.10
  -2   4   6   94.99    4.80
   2  -4  -6   90.19    6.50
   2  -4  -6   94.19    9.20
  -2  -4   6   97.89    9.40
   2  -4  -6   90.99    6.70
  -2  -4   6   92.89    9.60
   2  -4  -6   89.69    9.90
  -2  -4   6   90.89    9.60
  -2  -4   6   87.89   10.10
  -2   4   5    0.10    2.90
  -2   4   5   -0.20    2.60
   2   4  -5   -0.80    2.50
   2   4  -5   -0.20    2.90
   2   4  -5   -1.30    1.80
  -2  -4   5    4.00    3.70
   2  -4  -5    1.20    1.80
   2  -4  -5    0.00    1.60
  -2  -4   5    6.90    5.30
   2  -4  -5    3.10    3.20
   2  -4  -5    6.80    3.50
  -2  -4   5    2.40    3.30
  -2  -4   5   -1.60    2.30
   2   4  -4   -1.70    2.60
   2   4  -4   -0.70    2.00
   2   4  -4    3.40    3.20
  -2   4   4   -0.40    2.80
   2   4  -4   -2.70    2.00
  -2   4   4    5.30    4.20
   2  -4  -4    1.60    3.00
   2  -4  -4    2.10    1.50
  -2  -4   4   -2.20    2.60
  -2  -4   4   -2.90    2.90
   2  -4  -4   -2.20    3.20
   2  -4  -4    1.60    1.30
  -2  -4   4    7.00    4.20
  -2  -4   4    0.10    3.10
  -2   4   3   66.69    9.50
   2   4  -3   54.29    5.90
   2   4  -3   54.19    5.80
  -2   4   3   60.89    7.30
   2   4  -3   50.89    5.90
   2   4  -3   59.39    7.20
  -2  -4   3   61.59    6.30
   2  -4  -3   66.39    3.70
  -2  -4   3   68.99    9.90
  -2  -4   3   68.19    6.80
   2  -4  -3   62.49    3.60
   2  -4  -3   60.39    6.80
  -2  -4   3   56.49    7.70
   2  -4  -3   68.29    7.50
   2  -4  -3   73.69    7.80
   2   4  -2   47.30    5.20
  -2   4   2   46.30    7.80
   2   4  -2   43.30    6.00
   2   4  -2   53.99    8.30
   2   4  -2   46.80    4.90
  -2  -4   2   53.29    6.90
  -2  -4   2   68.49    9.80
   2  -4  -2   41.60    3.10
   2  -4  -2   42.00    7.00
   2  -4  -2   38.50    3.00
  -2  -4   2   44.20    5.40
   2  -4  -2   49.70    8.10
   2  -4  -2   50.99    8.10
  -2  -4   2   50.29    6.80
   2   4  -1   69.39    7.20
   2   4  -1   68.19    4.80
   2   4  -1   62.99    4.60
   2  -4  -1   64.99    4.40
  -2  -4   1   65.79    5.40
   2  -4  -1   63.39    7.10
  -2  -4   1   56.09    5.90
   2  -4  -1   67.89    4.50
   2  -4  -1   73.49    7.90
  -2  -4   1   58.19    6.90
  -2  -4   1   62.99    5.30
   2  -4  -1   66.29    7.30
   2  -4  -1   64.79    6.80
   2   4   0   83.99    8.00
  -2   4   0   99.59    8.70
  -2   4   0  101.29    5.60
  -2   4   0   98.49    5.50
   2  -4   0   98.59    6.40
  -2  -4   0  102.59    7.40
   2  -4   0  110.89    9.10
  -2  -4   0  111.39    6.00
   2  -4   0  102.59    9.20
  -2  -4   0  119.49    8.10
  -2  -4   0  109.49    8.70
  -2  -4   0  106.99    8.40
   2  -4   0   97.19    6.40
  -2  -4   0  109.99    6.00
   2  -4   0  106.29    9.10
  -2   4  -1    0.00    3.10
  -2   4  -1    0.20    2.40
  -2   4  -1    1.30    2.10
  -2   4  -1    3.50    2.90
  -2  -4  -1   -0.30    1.20
   2  -4   1    3.10    3.40
   2  -4   1    2.70    3.50
   2  -4   1    2.10    3.30
   2  -4   1   -0.10    2.10
  -2  -4  -1    4.10    3.10
  -2  -4  -1    2.50    3.30
  -2  -4  -1    0.50    2.70
  -2  -4  -1    1.90    1.50
   2  -4   1    2.50    2.20
  -2  -4  -1    2.00    2.90
  -2   4  -2  777.82   28.10
  -2   4  -2  785.32   28.00
  -2   4  -2  795.82   30.60
  -2   4  -2  738.53   31.10
   2   4   2  785.62   29.40
  -2  -4  -2  792.92   29.10
  -2  -4  -2  830.42   29.80
   2  -4   2  805.92   29.30
   2  -4   2  840.82   32.10
  -2  -4  -2  782.72   29.30
   2  -4   2  854.61   31.10
   2  -4   2  818.82   29.10
   2   4   3  504.65   21.10
  -2   4  -3  493.15   22.40
  -2   4  -3  496.95   21.00
  -2   4  -3  494.95   23.30
  -2   4  -3  508.45   21.20
   2   4   3  530.85   22.20
   2  -4   3  497.85   21.50
   2  -4   3  486.55   22.50
  -2  -4  -3  502.25   21.70
   2  -4   3  499.75   23.70
   2  -4   3  503.45   21.50
  -2  -4  -3  481.55   20.60
  -2   4  -4   14.30    4.90
  -2   4  -4    9.60    3.80
   2   4   4   12.20    4.60
  -2   4  -4   25.50    6.30
   2   4   4    9.20    4.20
  -2  -4  -4   15.40    2.80
   2  -4   4   17.60    4.70
  -2  -4  -4   12.70    2.50
  -2  -4  -4   12.00    4.80
  -2  -4  -4   14.20    4.00
   2  -4   4   20.80    5.90
   2  -4   4   11.60    4.00
   2  -4   4   12.50    5.70
  -2   4  -5    8.40    4.30
   2   4   5    6.70    4.30
   2   4   5   11.80    3.80
  -2   4  -5   11.30    5.10
  -2   4  -5   12.30    4.30
  -2   4  -5   10.30    4.90
   2  -4   5   12.00    5.00
  -2  -4  -5   10.00    5.00
   2  -4   5    2.90    4.80
   2  -4   5    6.60    4.10
  -2  -4  -5    7.50    2.70
   2  -4   5    4.80    2.90
  -2  -4  -5    6.70    3.90
   2   4   6   44.90    3.40
   2   4   6   40.40    3.20
  -2   4  -6   47.80    9.20
  -2   4  -6   74.29   12.10
   2   4   6   55.79    8.40
  -2   4  -6   45.10    9.40
  -2   4  -6   39.80    8.10
   2  -4   6   41.20    8.90
  -2  -4  -6   44.10    7.90
   2  -4   6   65.79   11.00
   2  -4   6   69.59   11.20
  -2  -4  -6   49.30    5.00
  -2  -4  -6   41.90    4.80
  -2  -4  -6   48.80    9.50
   2  -4   6   45.20    9.00
  -2   4  -7   34.40    8.30
   2   4   7   29.30    4.70
   2   4   7   36.60    7.20
   2   4   7   37.40    9.00
  -2   4  -7   26.80    6.30
   2   4   7   39.60    5.20
  -2   4  -7   30.70    7.50
  -2  -4  -7   36.80    7.20
  -2  -4  -7   34.60    6.30
   2  -4   7   18.90    6.90
  -2  -4  -7   39.60   14.10
   2  -4   7   47.70   10.20
  -2  -4  -7   38.80    6.60
   2  -4   7   30.40    7.90
   2   4   8   84.59    9.40
  -2   4  -8  106.09   12.00
  -2   4  -8   96.79   11.30
  -2   4  -8   94.49   14.20
   2   4   8  100.19    7.30
   2   4   8  102.49    7.30
  -2   4  -8   82.79   12.30
   2   4   8  131.69   13.00
  -2  -4  -8  105.69   11.80
   2  -4   8   94.99   14.20
   2  -4   8  124.89   12.50
  -2  -4  -8   80.49    9.00
  -2  -4  -8  103.99    9.00
   2  -4   8   73.89   11.80
  -2  -4  -8  113.29    9.30
   2  -4   8  114.39   12.30
   2   4   9    9.70    6.60
   2   4   9   16.60    7.10
  -2   4  -9   10.20    6.30
  -2   4  -9   15.90    7.30
   2   4   9   25.70    5.30
  -2  -4  -9   30.50    7.70
   2  -4   9   36.90    9.60
   2  -4   9   13.00    7.00
  -2  -4  -9   26.40    5.60
  -2  -4  -9   27.70    6.20
   2  -4   9   24.40    8.20
   2  -4   9   19.90    8.60
  -2   4 -10   -2.30    4.70
   2   4  10    3.10    6.80
   2   4  10    0.80    3.30
  -2   4 -10    2.30    5.60
   2   4  10   -1.40    2.60
  -2  -4 -10    1.90    4.50
   2  -4  10    6.50    5.80
  -2  -4 -10    2.00    3.20
  -2  -4 -10    3.90    3.40
   2  -4  10    0.90    4.60
   2  -4  10    3.30    4.90
   2  -4  10   -3.40    4.60
   2   4  11   10.50    4.70
  -2   4 -11   14.50    7.80
   2   4  11   -0.60    4.90
  -2   4 -11   12.60    6.00
   2   4  11    9.60    5.50
   2  -4  11    0.10    6.40
  -2  -4 -11    2.80    4.50
  -2  -4 -11    6.30    5.10
  -2  -4 -11   -0.60    5.60
   2  -4  11    3.30    5.50
   2  -4  11   -1.70    5.60
   2  -4  11   -2.40    4.50
   2   4  12    5.00    5.10
   2   4  12   -4.40    3.40
  -2   4 -12    7.20    5.70
  -2  -4 -12    5.30    4.40
   2  -4  12    1.20    5.30
   2  -4  12   -3.50    5.30
   2  -4  12    0.40    8.70
   2  -4  12   -4.80    5.90
  -2  -4 -12    5.20    3.70
  -2  -4 -12  -14.90    5.20
  -2   4 -13    0.10    5.50
   2   4  13   -4.70    4.60
   2   4  13   -1.40    4.20
   2   4  13   -0.10    7.20
   2  -4  13   10.20    6.80
   2  -4  13    2.10    6.60
   2  -4  13    2.40   12.40
  -2  -4 -13    6.80    5.20
   2  -4  13   -0.40    5.80
  -2  -4 -13    4.40    4.00
  -2   4 -14    9.10    6.50
   2   4  14   13.00    7.30
   2   4  14   16.60    7.90
   2   4  14    1.80    6.10
  -2  -4 -14   -2.10    4.90
  -2  -4 -14    3.00    5.90
   2  -4  14   -3.50    7.00
   2  -4  14   10.40    7.90
   2  -4  14   -1.80    5.90
   2   4  15    5.00    9.00
   2   4  15   11.40    8.20
   2   4  15    1.20    6.20
  -2   4 -15    0.70    5.70
   2  -4  15   14.80    9.30
   2  -4  15   -3.70    7.40
   2  -4  15   13.10   11.00
  -2  -4 -15    3.40    6.10
  -2  -4 -15    5.70    6.00
   2   5 -15   14.80   12.10
  -2   5  15    1.00    8.60
  -2   5  15   -3.90    5.60
  -2  -5  15    3.60    6.60
  -2  -5  15    0.00    6.20
  -2  -5  15    8.90   10.80
   2  -5 -15    8.00    6.50
   2  -5 -15   12.10    8.10
  -2   5  14   -6.80    6.30
  -2   5  14    3.30    6.20
  -2   5  14    3.00    7.30
  -2  -5  14    8.40   10.00
  -2  -5  14    3.60    7.70
  -2  -5  14    6.40    7.90
  -2  -5  14   -0.60    6.60
   2  -5 -14   -6.90    4.80
   2  -5 -14    1.50    4.70
  -2   5  13   12.00    5.50
  -2   5  13   -3.40    4.90
  -2   5  13    3.00    6.20
   2   5 -13    1.20    6.80
  -2  -5  13    3.80    7.60
   2  -5 -13    9.00    5.40
  -2  -5  13   -3.40    6.30
  -2  -5  13    2.10    7.60
   2  -5 -13    2.70    4.60
  -2  -5  13   -2.20    5.30
   2   5 -12    4.60    7.20
  -2   5  12    3.90    3.90
  -2   5  12   10.60    6.80
  -2   5  12    4.60    5.70
  -2  -5  12    7.70    7.60
   2  -5 -12    1.40    4.00
  -2  -5  12   -4.50    4.40
  -2  -5  12   -4.90    4.20
  -2  -5  12   16.10    7.70
   2  -5 -12    3.10    3.50
  -2   5  11   -0.60    4.40
  -2   5  11    6.10    5.70
   2   5 -11   -0.40    4.10
  -2   5  11    2.00    4.90
  -2  -5  11    0.30    6.10
   2  -5 -11    5.20    4.00
  -2  -5  11   16.10    7.00
  -2  -5  11   -0.80    4.60
  -2  -5  11    7.20    5.10
   2  -5 -11   -1.70    3.40
  -2   5  10   12.80    7.60
  -2   5  10    4.60    5.40
  -2   5  10    8.60    5.70
   2   5 -10    2.80    4.80
  -2  -5  10   14.20    7.00
  -2  -5  10    6.20    5.20
   2  -5 -10   17.50    5.90
  -2  -5  10    3.20    4.80
  -2  -5  10   14.00    7.20
   2  -5 -10    1.20    3.20
  -2   5   9    8.60    5.50
   2   5  -9    4.40    4.60
   2   5  -9   10.20    5.50
  -2   5   9    4.10    5.10
   2  -5  -9    1.60    2.60
  -2  -5   9    5.10    4.50
   2  -5  -9    4.50    5.50
  -2  -5   9    4.40    4.70
  -2  -5   9    7.10    6.10
  -2  -5   9    1.50    4.10
   2  -5  -9    3.00    2.30
  -2   5   8   33.30    9.30
   2   5  -8   38.40    8.00
  -2   5   8   43.30    9.70
   2   5  -8   44.40    9.50
   2   5  -8   38.70   10.20
  -2  -5   8   29.20    7.60
   2  -5  -8   31.20    5.80
   2  -5  -8   40.20    6.40
  -2  -5   8   47.90   10.00
  -2  -5   8   39.80    9.90
  -2  -5   8   36.00    9.90
   2  -5  -8   47.80    9.50
  -2   5   7   13.20    5.70
   2   5  -7   17.50    6.40
   2   5  -7    5.20    5.80
   2   5  -7   18.60    6.20
   2   5  -7   16.30    5.20
  -2   5   7   19.40    6.20
   2  -5  -7   16.90    4.20
   2  -5  -7   11.90    5.70
   2  -5  -7   14.90    3.70
  -2  -5   7   15.30    6.30
  -2  -5   7    7.80    5.00
   2  -5  -7   13.00    6.90
  -2  -5   7   19.40    8.30
  -2  -5   7    9.10    4.70
   2   5  -6   19.70    6.10
  -2   5   6   24.40    7.00
   2   5  -6   28.30    5.90
   2   5  -6   11.50    5.30
  -2   5   6   26.20    7.60
  -2  -5   6   35.40    7.60
   2  -5  -6   35.70    4.90
  -2  -5   6   40.80    9.60
  -2  -5   6   22.40    6.10
   2  -5  -6   29.00    8.10
  -2  -5   6   36.70    9.10
   2  -5  -6   31.80    8.10
   2  -5  -6   27.00    4.30
   2   5  -5   -2.50    2.30
  -2   5   5    2.00    3.50
   2   5  -5   -1.20    2.90
   2   5  -5    1.50    3.80
  -2  -5   5   -0.40    3.00
   2  -5  -5    1.80    1.50
   2  -5  -5    4.10    3.00
  -2  -5   5   -0.10    2.60
  -2  -5   5    0.80    4.40
   2  -5  -5   -0.20    3.70
  -2  -5   5    2.70    2.90
   2  -5  -5    1.50    1.70
   2   5  -4  104.49    8.70
   2   5  -4   94.69   10.20
  -2   5   4  109.99   11.70
  -2   5   4   86.39    8.80
   2   5  -4   90.39    8.10
   2  -5  -4   81.99    8.70
  -2  -5   4   83.59    9.30
  -2  -5   4   74.69    8.10
   2  -5  -4   84.69    9.00
  -2  -5   4   88.59    8.90
   2  -5  -4   87.39    6.70
  -2  -5   4   86.79    8.40
   2   5  -3    2.70    2.70
   2   5  -3    7.30    3.00
  -2   5   3    6.00    4.30
   2   5  -3   10.80    3.70
   2   5  -3    5.50    3.90
   2  -5  -3    5.70    4.40
   2  -5  -3   17.20    5.40
  -2  -5   3    6.40    3.80
   2  -5  -3   11.70    4.80
  -2  -5   3    5.60    3.20
  -2  -5   3   10.20    4.00
   2   5  -2   23.10    4.00
   2   5  -2   31.70    6.40
   2   5  -2   26.90    4.70
   2   5  -2   40.00    7.60
   2  -5  -2   25.20    6.30
   2  -5  -2   30.60    7.10
  -2  -5   2   24.20    5.10
   2  -5  -2   21.30    2.50
   2  -5  -2   15.40    5.30
  -2  -5   2   20.00    4.80
   2  -5  -2   25.50    2.60
  -2  -5   2   25.60    6.80
   2  -5  -2   24.20    6.50
   2   5  -1   23.50    6.20
   2   5  -1   17.70    3.20
   2   5  -1   19.80    3.40
   2   5  -1   15.00    4.60
  -2  -5   1   13.20    4.00
   2  -5  -1   14.80    5.80
   2  -5  -1   14.50    2.80
   2  -5  -1   19.00    5.60
  -2  -5   1   14.90    3.60
   2  -5  -1   11.80    5.40
   2  -5  -1   14.40    5.00
   2  -5  -1   20.80    3.60
  -2  -5   1    5.10    4.20
  -2  -5   1   26.20    4.60
  -2   5   0    6.80    1.90
  -2   5   0    3.90    1.50
  -2   5   0    2.90    3.50
   2  -5   0    2.50    2.20
  -2  -5   0    3.50    2.90
  -2  -5   0    7.80    4.10
  -2  -5   0    3.40    2.30
   2  -5   0    9.50    3.10
   2  -5   0   10.40    4.90
   2  -5   0    4.10    4.30
  -2  -5   0    3.00    3.20
  -2  -5   0    4.80    2.30
  -2  -5   0    3.00    2.70
   2  -5   0    3.40    2.70
  -2   5  -1   72.69    7.80
  -2   5  -1   68.99    5.40
  -2  -5  -1   57.69    6.70
  -2  -5  -1   63.39    4.20
  -2  -5  -1   68.09    7.50
   2  -5   1   69.99    6.50
  -2  -5  -1   69.99    4.30
  -2  -5  -1   59.89    7.20
  -2  -5  -1   63.99    7.20
   2  -5   1   56.09    5.90
   2  -5   1   68.29    7.60
   2  -5   1   59.89   10.10
   2  -5   1   71.39   10.60
  -2   5  -2   46.10    5.20
  -2   5  -2   45.20    9.00
  -2   5  -2   54.89    7.30
  -2   5  -2   54.89    9.00
   2  -5   2   28.20    8.00
  -2  -5  -2   42.20    7.50
   2  -5   2   57.19    9.10
  -2  -5  -2   44.00    7.90
  -2  -5  -2   56.79    8.60
  -2  -5  -2   39.90    7.10
   2  -5   2   51.19    7.40
   2  -5   2   55.29    8.30
  -2   5  -3   11.10    3.70
  -2   5  -3   23.00    5.20
  -2   5  -3   15.40    6.10
   2   5   3   11.40    4.90
  -2   5  -3   13.80    5.00
  -2  -5  -3   10.20    4.10
  -2  -5  -3   10.50    4.30
  -2  -5  -3   12.10    4.70
   2  -5   3   19.00    6.50
   2  -5   3   14.60    4.20
   2  -5   3    9.90    5.30
   2  -5   3   17.90    5.90
  -2   5  -4   -2.20    3.00
   2   5   4   -0.10    2.30
  -2   5  -4   -1.80    1.90
   2   5   4    1.70    2.90
  -2   5  -4    4.20    3.20
   2  -5   4   -7.00    3.10
  -2  -5  -4    3.40    3.60
  -2  -5  -4   -4.40    4.30
   2  -5   4    1.40    2.20
   2  -5   4   -1.50    3.80
  -2  -5  -4    6.20    3.80
   2  -5   4    0.70    2.70
  -2   5  -5   72.19   11.80
  -2   5  -5   67.39   10.70
  -2   5  -5   56.79    9.30
  -2   5  -5   80.79    8.30
   2   5   5   81.89    8.20
   2  -5   5   83.89   12.10
  -2  -5  -5   75.79    8.70
   2  -5   5   80.49    9.30
   2  -5   5   82.19   11.90
  -2  -5  -5   77.99    5.00
  -2  -5  -5   63.59    4.60
   2  -5   5   87.29   13.00
  -2  -5  -5   72.19    7.60
   2   5   6   27.90    6.40
   2   5   6   35.20    8.70
  -2   5  -6   29.60    6.80
  -2   5  -6   34.80    7.10
  -2   5  -6   42.70    9.20
   2  -5   6   22.90    7.30
  -2  -5  -6   24.40    7.40
  -2  -5  -6   39.80    5.80
   2  -5   6   19.20    5.30
   2  -5   6   29.30    7.90
  -2  -5  -6   35.80    5.10
   2  -5   6   27.80    8.50
  -2  -5  -6   31.40    7.00
   2   5   7   39.40    7.90
  -2   5  -7   58.59   11.50
   2   5   7   38.30    9.20
  -2   5  -7   46.60    8.60
  -2   5  -7   46.70    9.60
   2  -5   7   39.20   10.20
  -2  -5  -7   36.60    8.90
  -2  -5  -7   35.60    7.80
   2  -5   7   31.80    8.50
  -2  -5  -7   49.50    7.00
  -2  -5  -7   44.10    5.20
   2  -5   7   67.99   12.80
   2  -5   7   49.30   10.80
  -2   5  -8   -0.30    3.60
   2   5   8    1.40    5.60
   2   5   8    7.70    4.50
  -2   5  -8   -4.30    5.20
  -2   5  -8    7.10    6.50
   2  -5   8    1.10    3.80
  -2  -5  -8    2.10    3.70
   2  -5   8   -1.30    4.90
  -2  -5  -8    4.70    3.60
   2  -5   8   -1.00    5.40
  -2  -5  -8    3.10    2.80
   2  -5   8    3.20    5.10
  -2   5  -9    4.60    5.10
   2   5   9   11.70    5.20
   2   5   9   16.30    7.00
   2  -5   9   25.10    8.40
  -2  -5  -9   14.20    6.40
   2  -5   9   14.50    8.30
   2  -5   9    3.70    5.30
  -2  -5  -9   17.60    5.70
  -2  -5  -9   10.90    3.80
   2  -5   9   30.50    8.70
   2   5  10   12.40    7.00
   2   5  10    6.10    3.70
   2   5  10    6.60    5.60
  -2   5 -10   13.70    6.50
   2  -5  10    2.50    5.90
   2  -5  10   14.70    7.10
  -2  -5 -10   19.00    5.60
   2  -5  10   26.30    8.30
  -2  -5 -10   12.90    5.90
   2  -5  10   10.80    7.30
  -2  -5 -10    9.30    5.80
   2   5  11    0.50    4.20
   2   5  11   -0.10    3.90
   2   5  11    1.60    4.50
  -2   5 -11    1.80    4.90
   2  -5  11   -1.60    5.90
   2  -5  11   15.90    8.10
  -2  -5 -11    1.40    4.10
  -2  -5 -11   -9.20    5.20
  -2  -5 -11    3.40    4.30
   2  -5  11   -2.50    5.10
   2  -5  11   -1.80    3.90
   2   5  12    7.60    5.30
   2   5  12   -6.30    3.70
  -2   5 -12    0.40    5.50
   2   5  12   -4.60    4.00
   2  -5  12    0.90    6.00
   2  -5  12   11.00    7.70
   2  -5  12   -4.70    6.60
   2  -5  12    7.80    6.10
  -2  -5 -12   15.40    5.90
  -2  -5 -12    0.10    4.30
   2   5  13   15.60    7.70
   2   5  13    3.80    6.40
   2   5  13   -7.10    5.00
  -2   5 -13    2.40    7.30
  -2  -5 -13    4.70    5.00
   2  -5  13    1.90    5.70
   2  -5  13   11.80    7.60
   2  -5  13    2.40    8.20
   2  -5  13   11.10    8.30
  -2  -5 -13   16.60    5.90
   2   5  14   -7.90    5.00
   2   5  14   -2.30    5.50
  -2   5 -14   13.50    8.20
   2  -5  14    6.00    6.50
  -2  -5 -14   -7.20    4.40
  -2  -5 -14    5.70    5.80
   2  -5  14    6.90    8.40
   2  -5  14    4.20    8.80
  -2   6  14    8.10    7.80
   2   6 -14    6.40    6.90
  -2   6  14    8.40   10.10
  -2  -6  14   -3.40    7.30
   2  -6 -14   -4.00    4.90
  -2  -6  14  -10.20    5.40
   2  -6 -14    4.10    5.10
  -2  -6  14    0.60    7.20
  -2   6  13    8.20    8.00
  -2   6  13    3.10    6.80
   2   6 -13    2.00    8.00
   2  -6 -13   -1.50    4.20
  -2  -6  13    8.30    6.40
  -2  -6  13    0.00    7.50
  -2  -6  13    4.80    7.30
   2  -6 -13    7.60    5.60
  -2  -6  13   -4.40    6.00
  -2   6  12   -2.10    5.50
  -2   6  12   -5.60    4.20
   2   6 -12    1.30    6.10
   2  -6 -12    1.40    4.50
  -2  -6  12   -1.00    5.20
  -2  -6  12    9.20    7.70
  -2  -6  12    3.50    7.50
  -2  -6  12    9.60    6.50
  -2   6  11    7.70    7.20
   2   6 -11   -3.60    4.40
  -2   6  11   -4.10    4.20
  -2  -6  11    0.60    8.30
  -2  -6  11    5.50    5.60
   2  -6 -11    5.50    3.90
  -2  -6  11    9.30    6.50
  -2  -6  11   12.60    8.80
  -2   6  10    0.20    6.50
  -2   6  10    0.50    4.60
   2   6 -10    7.50    5.20
  -2  -6  10    7.40    5.80
   2  -6 -10    7.10    4.80
  -2  -6  10   12.30    7.00
  -2  -6  10    0.90    5.10
  -2   6   9   40.70    9.40
   2   6  -9   33.20    9.10
  -2   6   9   42.50    9.80
  -2  -6   9   39.60   10.80
  -2  -6   9   51.39   11.20
  -2  -6   9   27.40    7.60
  -2  -6   9   40.10   10.80
   2  -6  -9   39.90    7.60
  -2   6   8   20.90    7.00
   2   6  -8    4.80    7.60
  -2   6   8   21.00    7.90
  -2  -6   8   23.00    7.10
   2  -6  -8   12.20    7.50
  -2  -6   8    4.00    5.00
  -2  -6   8   11.80    6.30
   2  -6  -8   19.60    4.50
  -2  -6   8   18.80    7.20
  -2   6   7    8.90    6.30
  -2   6   7    5.30    6.10
   2   6  -7   12.30    5.30
   2   6  -7    4.80    4.80
   2  -6  -7   20.40    4.60
  -2  -6   7   30.10    9.90
  -2  -6   7   14.90    6.10
  -2  -6   7   -0.80    4.90
  -2  -6   7   14.70    5.80
   2  -6  -7    0.80    4.50
  -2   6   6    4.70    5.50
   2   6  -6   -2.00    2.90
  -2   6   6    1.00    4.00
   2   6  -6    3.20    4.40
   2  -6  -6   -0.10    1.60
   2  -6  -6    7.70    5.10
  -2  -6   6    4.20    4.80
  -2  -6   6    2.10    5.10
  -2  -6   6    1.60    5.00
   2  -6  -6   -2.60    4.40
  -2  -6   6    2.20    3.10
   2  -6  -6    1.20    2.70
   2   6  -5   80.79    8.70
   2   6  -5   81.79    8.60
  -2   6   5  118.29   11.70
   2   6  -5   99.19   14.40
   2   6  -5   60.19   11.30
  -2   6   5   76.99   12.60
  -2  -6   5   96.79   14.70
  -2  -6   5   97.39    9.60
   2  -6  -5   85.29   12.50
  -2  -6   5   81.79    9.30
  -2  -6   5   87.09    9.70
   2  -6  -5   96.89   14.60
   2  -6  -5  100.59   14.70
  -2   6   4   14.80    6.10
   2   6  -4    4.80    3.40
   2   6  -4    2.20    2.90
   2   6  -4    0.50    3.00
   2   6  -4    5.10    3.90
  -2  -6   4    2.50    3.90
  -2  -6   4    0.50    3.10
   2  -6  -4    3.60    4.00
   2  -6  -4    2.80    4.30
  -2  -6   4    0.90    2.60
   2  -6  -4    6.70    4.70
  -2  -6   4    1.40    3.70
   2   6  -3   24.80    6.70
   2   6  -3   35.30    7.20
   2   6  -3   29.70    5.80
   2   6  -3   23.90    6.40
   2  -6  -3   29.40    7.50
   2  -6  -3   29.70    6.80
  -2  -6   3   36.60    7.30
   2  -6  -3   38.10    9.80
  -2  -6   3   29.30    6.70
  -2  -6   3   24.70    5.80
   2  -6  -3   33.00    7.90
  -2  -6   3   21.00    7.10
   2   6  -2   40.10    5.90
   2   6  -2   33.90    7.50
   2   6  -2   22.90    4.50
  -2  -6   2   28.50    6.20
   2  -6  -2   35.80    8.60
  -2  -6   2   21.80    5.10
   2  -6  -2   42.10    8.60
  -2  -6   2   38.80    8.50
   2  -6  -2   27.00    3.80
   2  -6  -2   25.40    2.90
   2  -6  -2   30.00    7.00
   2  -6  -2   20.10    6.60
  -2  -6   2   24.90    6.40
   2   6  -1   89.99    5.20
   2   6  -1   89.49    5.20
   2   6  -1   94.49   10.10
   2  -6  -1   89.69    9.30
  -2  -6   1   95.19   10.00
   2  -6  -1   86.39    6.10
  -2  -6   1   86.19    7.10
  -2  -6   1   88.69    7.10
  -2  -6   1   82.89    8.20
   2  -6  -1   97.69   10.30
   2  -6  -1  105.49   15.90
   2  -6  -1   87.59    6.00
  -2  -6   1   98.89   10.10
  -2  -6   1   87.39    8.80
  -2   6   0    4.90    3.50
   2  -6   0    5.30    2.50
  -2  -6   0    4.30    3.20
   2  -6   0    2.20    2.60
  -2  -6   0    5.30    2.60
  -2  -6   0   12.50    4.30
  -2  -6   0    3.70    4.20
  -2  -6   0    6.10    2.60
   2  -6   0    9.30    4.70
  -2  -6   0    4.00    3.90
   2  -6   0   -2.40    3.10
  -2   6  -1   20.10    3.80
  -2   6  -1   25.70    4.40
  -2   6  -1   13.70    5.30
  -2  -6  -1   16.00    2.80
  -2  -6  -1   24.90    3.90
   2  -6   1   19.10    4.60
  -2  -6  -1   27.20    6.50
  -2  -6  -1   16.30    6.20
   2  -6   1   26.20    7.00
  -2  -6  -1   25.10    6.40
   2  -6   1   17.50    6.20
  -2  -6  -1   27.30    6.00
   2  -6   1   17.80    4.70
  -2   6  -2   19.30    6.00
  -2   6  -2   18.20    4.60
  -2   6  -2   16.20    5.90
  -2   6  -2   25.10    5.20
  -2  -6  -2    9.80    5.30
  -2  -6  -2   17.80    5.70
   2  -6   2   17.90    7.00
   2  -6   2   12.70    5.70
  -2  -6  -2   18.20    5.70
   2  -6   2   19.00    6.30
   2  -6   2   11.00    3.70
   2  -6   2   10.10    3.80
  -2   6  -3    3.60    2.90
  -2   6  -3   -2.20    4.00
  -2   6  -3    2.00    3.80
  -2   6  -3    1.20    2.60
  -2  -6  -3    0.80    3.20
   2  -6   3    1.50    3.60
   2  -6   3    1.70    2.80
   2  -6   3   -4.80    2.90
   2  -6   3    2.40    2.90
  -2  -6  -3   -3.60    2.70
  -2  -6  -3    4.70    4.20
  -2   6  -4   -5.70    4.30
  -2   6  -4   -2.80    1.90
  -2   6  -4    6.90    4.10
  -2   6  -4    4.70    4.30
   2   6   4   -0.20    3.80
   2  -6   4   -0.70    4.30
  -2  -6  -4    1.10    3.70
   2  -6   4   -1.30    2.70
   2  -6   4    2.80    4.20
  -2  -6  -4   -2.10    3.10
  -2  -6  -4   -5.20    3.00
   2   6   5   59.39   11.20
  -2   6  -5   70.49   12.30
   2   6   5   70.29   12.20
  -2   6  -5   63.99   10.70
   2  -6   5   40.70    8.70
   2  -6   5   61.59   11.80
   2  -6   5   63.39   10.70
  -2  -6  -5   62.29   10.40
  -2  -6  -5   53.99    9.80
   2  -6   5   76.29   12.20
   2   6   6   24.50    7.60
  -2   6  -6   10.50    6.70
  -2   6  -6   19.90    6.10
   2   6   6    4.40    3.90
  -2  -6  -6   15.30    5.40
   2  -6   6   13.50    7.00
   2  -6   6    8.40    5.60
   2  -6   6    9.50    5.70
  -2  -6  -6   11.50    5.90
  -2  -6  -6   11.10    2.90
   2  -6   6   13.30    6.00
   2   6   7    1.00    4.70
   2   6   7   10.50    5.00
  -2  -6  -7    5.40    4.30
   2  -6   7   15.70    6.20
  -2  -6  -7    3.80    2.10
   2  -6   7   -3.90    5.20
   2  -6   7   -1.70    3.30
   2  -6   7    5.70    6.30
  -2  -6  -7    0.70    2.30
  -2   6  -8   12.30    6.50
   2   6   8   22.80    7.20
   2   6   8   23.90    8.40
   2  -6   8   12.30    8.30
   2  -6   8   24.40    8.70
   2  -6   8   20.00    7.90
  -2  -6  -8   19.90    4.50
   2  -6   8   29.40    8.90
  -2  -6  -8   20.10    4.70
  -2  -6  -8   25.30    7.10
   2   6   9   -4.30    4.30
   2   6   9   -5.10    4.20
  -2   6  -9    8.00    5.20
  -2  -6  -9    8.90    5.60
   2  -6   9   -1.70    4.90
  -2  -6  -9    1.10    2.80
   2  -6   9   -3.50    3.60
   2  -6   9    0.90    6.40
  -2  -6  -9    2.10    3.00
   2  -6   9    3.20    6.90
   2   6  10    6.40    5.30
   2   6  10   22.90    9.70
  -2   6 -10   -0.60    3.80
   2  -6  10    9.30    9.20
  -2  -6 -10   -2.20    3.00
   2  -6  10    9.30    7.80
   2  -6  10    3.70    5.60
   2  -6  10   10.00    7.10
  -2  -6 -10    2.70    3.30
  -2   6 -11    1.40    5.70
   2   6  11   13.20    6.00
   2   6  11    9.10    7.80
   2  -6  11   15.10    7.70
   2  -6  11   -1.40    5.40
  -2  -6 -11    7.90    4.40
   2  -6  11    6.10    6.40
  -2   6 -12    8.40    5.60
   2   6  12   -1.40    7.20
   2   6  12    6.30    6.20
   2  -6  12    0.70    4.10
  -2  -6 -12   -1.20    4.30
  -2  -6 -12    3.80    4.80
   2  -6  12   13.20    8.20
   2  -6  12   -1.00    6.00
   2  -6  12   10.90    6.70
   2   6  13    2.30    5.30
  -2   6 -13   -1.80    5.80
   2   6  13    2.40    8.00
   2  -6  13   14.30    8.80
   2  -6  13   -9.30    7.50
  -2  -6 -13   -1.50    3.90
  -2  -6 -13   -2.30    4.70
   2  -6  13   -2.30    5.90
   2  -6  13   12.00   13.60
  -2   7  13   -8.30    5.60
   2   7 -13    1.80    7.30
  -2   7  13   -5.30    7.40
  -2  -7  13   16.80    8.30
  -2  -7  13   -4.00    8.90
   2  -7 -13   -2.00    4.60
  -2  -7  13    6.70    6.50
   2  -7 -13    0.30    3.90
  -2   7  12    5.40    6.50
   2   7 -12   -5.60    7.40
  -2   7  12    4.00    9.60
  -2  -7  12   -2.30    9.10
  -2  -7  12    7.50    6.90
   2  -7 -12   -4.40    4.20
  -2  -7  12    2.10    5.20
  -2  -7  12   -2.10    7.90
   2  -7 -12    1.40    4.60
  -2   7  11    9.50    6.10
  -2   7  11    5.10    6.80
   2   7 -11    9.70    6.70
  -2  -7  11   12.00    7.00
   2  -7 -11   -1.00    3.70
  -2  -7  11    0.70    6.70
  -2  -7  11    8.20    6.80
  -2   7  10    3.10    5.50
   2   7 -10   -3.60    5.40
  -2   7  10    1.30    6.30
  -2  -7  10    5.10    6.00
  -2  -7  10    6.90    6.30
  -2  -7  10    6.70    6.40
   2  -7 -10   -2.90    3.00
  -2  -7  10    1.40    5.50
   2  -7 -10    0.60    3.10
  -2   7   9   11.30    6.50
  -2   7   9   10.80    6.60
  -2  -7   9    1.00    4.80
  -2  -7   9   -1.00    5.10
  -2  -7   9    1.00    5.60
   2  -7  -9    0.00    3.00
   2  -7  -9    5.80    3.10
  -2  -7   9    4.70    6.50
  -2   7   8    1.40    4.90
  -2   7   8    9.10    6.30
   2   7  -8    0.60    4.30
   2  -7  -8    1.70    2.40
  -2  -7   8    0.20    6.20
  -2  -7   8    1.20    5.60
  -2  -7   8    6.00    5.50
   2  -7  -8    2.50    2.40
  -2  -7   8   15.00    6.30
   2   7  -7   11.10    6.30
  -2   7   7   16.60    6.70
  -2   7   7    7.70    5.70
   2   7  -7    4.60    4.10
  -2  -7   7   13.10    7.40
  -2  -7   7    9.30    6.00
  -2  -7   7   37.30    9.40
  -2  -7   7   14.80    6.80
   2  -7  -7   13.60    6.80
   2   7  -6   80.39   12.30
  -2   7   6   77.99   13.40
   2   7  -6   49.70    9.30
  -2  -7   6   58.79   10.90
  -2  -7   6   69.79   10.80
   2  -7  -6   38.70    9.50
  -2  -7   6   40.70    7.20
  -2  -7   6   48.70   12.00
   2   7  -5    5.90    5.10
   2   7  -5    1.30    3.20
  -2   7   5   -1.20    3.30
  -2  -7   5    3.80    3.60
  -2  -7   5   -2.50    3.90
  -2  -7   5    6.60    4.70
   2  -7  -5    6.00    4.70
   2  -7  -5    6.50    5.10
  -2  -7   5    6.30    5.20
   2   7  -4   34.70    7.10
   2   7  -4   36.10    8.10
  -2  -7   4   35.80    8.10
   2  -7  -4   39.00    8.60
  -2  -7   4   37.10    8.00
  -2  -7   4   21.80    7.70
   2  -7  -4   28.90    8.80
  -2  -7   4   37.00    7.70
   2   7  -3    0.20    2.30
   2   7  -3    7.50    4.00
   2  -7  -3    0.40    3.60
   2  -7  -3    6.30    4.80
  -2  -7   3    2.90    3.20
   2  -7  -3   -2.30    4.30
  -2  -7   3   -4.00    3.90
   2  -7  -3   -1.20    3.60
  -2  -7   3    0.90    2.50
   2   7  -2    3.30    5.00
   2   7  -2   11.90    3.10
   2   7  -2    7.10    4.20
  -2  -7   2    3.70    4.40
  -2  -7   2    3.40    3.50
  -2  -7   2    5.40    3.50
  -2  -7   2    4.60    4.80
   2  -7  -2   -1.90    5.50
   2  -7  -2    1.90    4.50
   2  -7  -2    5.60    2.20
   2  -7  -2    2.50    4.80
   2  -7  -2    8.40    4.90
  -2  -7   2   -2.00    4.70
  -2  -7   2    8.50    4.40
  -2  -7   1    1.80    4.90
   2  -7  -1   -4.90    3.60
  -2  -7   1    4.10    5.00
  -2  -7   1    5.30    2.30
  -2  -7   1    4.80    3.80
  -2  -7   1   -2.90    2.00
   2  -7  -1   -1.60    5.00
   2  -7  -1   -1.00    3.90
   2  -7  -1    1.70    1.90
  -2  -7   1    0.80    4.00
   2  -7  -1    7.70    2.60
   2  -7  -1    1.80    4.20
   2  -7   0    3.30    4.50
  -2  -7   0    5.30    2.50
  -2  -7   0    3.70    2.50
  -2  -7   0    7.10    4.80
  -2  -7   0    4.50    4.80
   2  -7   0    6.40    5.50
   2  -7   0    4.30    2.90
  -2  -7   0    3.40    3.70
   2  -7   0    2.90    4.00
   2  -7   0    0.00    4.60
   2  -7   0    3.40    2.30
  -2  -7   0    7.00    5.50
  -2   7  -1   -1.60    2.10
  -2   7  -1    7.90    5.80
  -2   7  -1    4.30    2.30
   2  -7   1   -0.90    4.30
  -2  -7  -1    7.70    4.30
   2  -7   1    3.20    4.70
  -2  -7  -1   -2.40    3.90
   2  -7   1    2.90    3.60
   2  -7   1    8.50    2.90
  -2  -7  -1    0.30    4.60
  -2  -7  -1    1.10    2.10
  -2  -7  -1    0.60    4.40
  -2  -7  -1    3.00    2.10
   2  -7   1    3.20    2.40
  -2   7  -2   -1.80    2.10
  -2   7  -2    7.40    5.40
   2  -7   2   -0.80    2.50
  -2  -7  -2    4.70    5.00
   2  -7   2   -2.60    3.00
  -2  -7  -2    0.90    3.80
  -2  -7  -2   -0.40    3.20
   2  -7   2    3.00    3.70
   2  -7   2    1.70    3.10
  -2  -7  -2   10.50    5.20
  -2   7  -3   28.60    8.00
  -2   7  -3   42.50    7.60
   2  -7   3   30.30    6.90
   2  -7   3   31.50    6.90
   2  -7   3   42.20   11.20
  -2  -7  -3   27.30    8.40
  -2  -7  -3   38.20    8.90
  -2  -7  -3   35.90    8.90
   2  -7   3   42.70    9.10
  -2  -7  -3   35.70    8.50
  -2   7  -4    4.80    5.60
  -2   7  -4   13.20    7.20
   2  -7   4   16.10    7.60
   2  -7   4   19.60    8.00
  -2  -7  -4    2.60    4.60
   2  -7   4   19.40    6.80
   2  -7   4   13.40    5.00
  -2  -7  -4   13.30    6.30
  -2  -7  -4   15.90    7.10
  -2  -7  -4    2.60    4.70
  -2   7  -5    6.60    4.40
  -2   7  -5   -4.30    4.80
  -2  -7  -5   12.00    6.10
  -2  -7  -5   -3.30    5.00
   2  -7   5   20.20    7.80
   2  -7   5    3.90    5.60
  -2  -7  -5    9.00    5.40
  -2  -7  -5   12.60    5.90
   2  -7   5   14.80    5.60
   2  -7   5   18.20    6.90
   2   7   6   38.20   10.20
  -2   7  -6   31.70    7.80
  -2  -7  -6   46.90    9.90
   2  -7   6   26.50    8.10
   2  -7   6   21.50    7.60
  -2  -7  -6   28.30    7.70
   2  -7   6   19.40    7.50
   2  -7   6   25.90    7.90
   2   7   7   26.30    8.40
   2   7   7   15.30    6.70
  -2   7  -7   13.80    6.00
   2  -7   7   22.70    7.80
   2  -7   7   13.40    7.20
  -2  -7  -7   35.70    9.80
   2  -7   7   11.10    6.50
  -2  -7  -7   11.80    5.90
   2  -7   7   20.60    7.80
  -2   7  -8    5.40    5.30
   2   7   8    2.20    5.80
   2   7   8    4.60    5.30
   2  -7   8    1.90    4.80
   2  -7   8    3.90    4.70
  -2  -7  -8    3.30    2.50
   2  -7   8    4.50    6.80
  -2  -7  -8    1.60    5.20
   2   7   9    2.40    4.70
   2   7   9   -4.50    4.30
   2  -7   9    6.70    6.00
   2  -7   9    5.40    6.30
   2  -7   9    2.60    6.00
  -2  -7  -9    4.20    2.90
  -2  -7  -9    4.30    2.60
   2  -7   9   -2.00    4.70
  -2   7 -10    1.50    5.70
   2   7  10    2.30    4.90
   2   7  10   11.50    7.50
  -2  -7 -10    2.80    3.20
   2  -7  10    0.30    6.00
  -2  -7 -10    4.10    2.90
   2  -7  10   13.10    8.20
  -2   7 -11   10.90    8.80
   2   7  11    8.50    7.10
   2   7  11   14.90    8.40
  -2  -7 -11   28.30    6.70
   2  -7  11   15.20    8.70
   2  -7  11   27.60   10.00
  -2  -7 -11   21.70    5.20
   2  -7  11    4.10    7.90
   2  -7  11    6.00    6.80
   2   7  12    7.80    6.30
  -2   7 -12   -4.90    7.50
   2   7  12    4.50    7.00
   2  -7  12    7.50   11.10
  -2  -7 -12    3.20    4.50
  -2  -7 -12    0.30    4.00
   2  -7  12    9.50    7.80
   2  -7  12   -0.50    8.00
   2  -7  12    2.50    6.40
  -2   8  11   15.20    8.40
  -2   8  11   -1.70    7.30
  -2  -8  11    7.50    9.30
   2  -8 -11    4.90    3.90
  -2  -8  11   -1.70    6.60
  -2  -8  11   -5.40    5.20
  -2  -8  11   11.90    8.90
   2   8 -10    2.90    8.00
  -2   8  10    6.80    7.30
  -2   8  10   11.80    9.10
  -2  -8  10   -1.30    7.10
  -2  -8  10   10.60    8.90
  -2  -8  10   12.10    8.40
   2  -8 -10   -3.20    5.60
  -2   8   9    3.40    6.90
  -2   8   9   13.50    9.10
   2   8  -9   -7.00    5.10
  -2  -8   9   -4.00    5.90
  -2  -8   9    5.60    5.90
   2  -8  -9   10.20    8.10
  -2  -8   9    7.00    6.70
  -2  -8   9    7.30    5.70
  -2   8   8    4.40    4.80
   2   8  -8    0.00    5.70
  -2  -8   8    5.90    5.70
  -2  -8   8    0.90    3.90
   2  -8  -8    9.00   11.80
  -2  -8   8   10.80    9.10
  -2  -8   8   -3.70    4.00
   2   8  -7    5.70    5.70
  -2   8   7   -5.40    5.00
   2  -8  -7   -0.90    4.50
  -2  -8   7    9.20    5.20
   2  -8  -7    6.90    5.80
  -2  -8   7    8.40    5.30
  -2  -8   7    6.60    6.30
  -2  -8   7    7.10    5.40
   2   8  -6    5.30    4.90
   2   8  -6   -9.80    5.20
  -2  -8   6    3.80    3.90
  -2  -8   6    2.10    4.80
   2  -8  -6   -7.10    5.20
   2  -8  -6   -1.00    5.50
  -2  -8   6   10.40   12.80
  -2  -8   6   -5.20    5.00
   2   8  -5   50.69    8.90
   2   8  -5   41.60    9.80
   2  -8  -5   27.30    9.10
   2  -8  -5   39.60   10.60
  -2  -8   5   17.50    7.70
  -2  -8   5   42.90    9.80
  -2  -8   5   30.80    8.50
  -2  -8   5   34.20    8.30
   2   8  -4   -3.60    4.30
   2   8  -4   -2.10    2.80
  -2  -8   4   -0.40    3.30
  -2  -8   4   -2.90    5.40
   2  -8  -4    9.60    6.00
  -2  -8   4    4.90    4.60
  -2  -8   4    3.50    4.50
   2  -8  -4    2.70    4.10
   2   8  -3    6.20    5.80
   2   8  -3    4.00    3.20
  -2  -8   3   -1.60    4.00
   2  -8  -3    5.60    5.80
   2  -8  -3   15.20    6.40
  -2  -8   3    5.00    5.10
  -2  -8   3    4.50    4.00
  -2  -8   3   18.30    7.30
  -2  -8   2   22.70    5.30
   2  -8  -2    7.10    2.80
  -2  -8   2   -1.20    5.50
   2  -8  -2    6.30    2.30
   2  -8  -2   12.20    4.80
  -2  -8   2    6.50    3.70
  -2  -8   2   11.40    5.50
   2  -8  -2   13.10    6.70
  -2  -8   2   11.40    7.00
  -2  -8   1    3.00    4.70
   2  -8  -1    7.00    5.30
  -2  -8   1    7.10    4.60
   2  -8  -1    4.40    2.50
   2  -8  -1   -3.60    3.50
  -2  -8   1    0.00    2.70
  -2  -8   1    2.90    2.10
   2  -8  -1    5.00    2.80
   2  -8   0    0.60    2.70
  -2  -8   0    8.80    4.60
  -2  -8   0    7.20    3.50
  -2  -8   0    6.90    6.00
  -2  -8   0    1.20    3.80
   2  -8   0    6.10    4.80
   2  -8   0   -0.60    5.30
  -2  -8   0    2.80    2.80
   2  -8   0    3.30    3.10
   2  -8   0    4.60    6.10
  -2  -8  -1   16.80    6.70
   2  -8   1   15.20    7.40
  -2  -8  -1   30.80    4.70
  -2  -8  -1   25.40    3.90
   2  -8   1   19.90    6.80
  -2  -8  -1   32.00    8.40
   2  -8   1   20.70    8.50
  -2  -8  -1   14.90    6.60
   2  -8   1   19.60    5.40
   2  -8   1   18.10    5.20
  -2   8  -2    0.50    3.00
   2  -8   2    3.50    3.20
  -2  -8  -2    0.60    3.90
   2  -8   2   -1.20    4.10
  -2  -8  -2    7.30    6.30
   2  -8   2    0.00    3.40
  -2  -8  -2   -5.30    3.00
   2  -8   2   -0.70    3.10
  -2   8  -3    5.60    3.50
   2  -8   3    3.30    5.50
   2  -8   3    1.90    4.90
  -2  -8  -3    6.00    4.60
   2  -8   3    3.40    4.10
   2  -8   3    5.40    4.50
  -2  -8  -3    3.80    5.70
  -2  -8  -3   -1.10    4.10
  -2   8  -4   54.69    9.20
  -2  -8  -4   45.80   10.50
   2  -8   4   50.39   11.70
   2  -8   4   81.29   13.30
   2  -8   4   54.49    9.80
  -2  -8  -4   32.20    9.00
   2  -8   4   44.90    9.50
  -2   8  -5   21.40    5.80
   2  -8   5   11.90    8.60
  -2  -8  -5   26.90    8.30
   2  -8   5   25.30    8.30
   2  -8   5   17.70    6.40
   2  -8   5   21.50    6.10
  -2  -8  -5   33.50    9.50
  -2   8  -6    5.90    6.20
   2  -8   6    6.20    7.30
  -2  -8  -6   11.40    6.40
   2  -8   6    8.90    7.40
   2  -8   6    5.20    4.50
  -2  -8  -6    6.20    5.70
  -2   8  -7   -2.80    4.10
   2   8   7   11.10    6.50
   2  -8   7   11.20    7.80
  -2  -8  -7    9.50    5.80
   2  -8   7    0.60    4.90
   2  -8   7    4.60    7.40
   2  -8   7    6.70    5.70
  -2   8  -8    3.90    5.50
   2   8   8   -0.10    6.10
  -2  -8  -8   -2.60    6.30
   2  -8   8   -1.20    6.10
   2  -8   8    2.60    5.00
  -2  -8  -8    7.70    5.50
   2  -8   8    1.40    5.70
   2  -8   8    5.80    7.40
  -2   8  -9    9.00    7.80
   2   8   9   -2.40    6.20
   2  -8   9    7.90    5.20
   2  -8   9    2.10    5.80
   2  -8   9    6.60    7.40
  -2  -8  -9   19.10    6.70
   2  -8   9   -4.80    6.60
   2   8  10    5.30    7.40
  -2   8 -10   -1.60    7.60
   2   8  10    3.50    6.30
   2  -8  10    4.90    8.80
  -2  -8 -10    1.80    2.90
   2  -8  10    6.30    8.80
   2  -8  10   11.20    8.80
   2  -8  10   -1.40    6.80
   2   8  11   11.90    7.60
   2   8  11    7.00    6.60
  -2   8 -11    2.40    8.80
   2  -8  11   18.80    9.20
  -2  -8 -11    5.80    3.50
   2  -8  11    4.40    6.90
   2  -8  11   -2.40    6.10
   2  -9 -10   -0.20    6.80
  -2  -9  10   -0.40    6.70
   2   9  -9    6.00    8.60
   2  -9  -9   13.80    8.10
   2  -9  -9    0.20    7.80
  -2  -9   9   -0.80    5.70
  -2  -9   9   -0.70    7.30
  -2  -9   9   -4.30    7.40
  -2  -9   9   10.80    8.30
   2   9  -8    8.10    8.50
  -2  -9   8   -6.00    8.30
   2  -9  -8    3.10    7.90
  -2  -9   8   25.90   10.40
   2  -9  -8    9.40    7.60
  -2  -9   8   13.60    7.10
  -2  -9   8    8.60    7.70
   2   9  -7    2.80    6.00
   2  -9  -7    3.70    6.50
  -2  -9   7   -4.70    6.10
  -2  -9   7    7.40    6.20
   2  -9  -7    4.90    6.20
  -2  -9   7   -3.60    5.90
   2   9  -6   12.40    7.50
  -2  -9   6   15.80    6.40
  -2  -9   6   17.90    8.30
  -2  -9   6   25.40    9.30
   2  -9  -6   26.80   11.00
  -2  -9   6   27.10    9.10
   2   9  -5    3.70    5.20
   2  -9  -5    4.70    6.70
   2  -9  -5   -0.40    5.50
  -2  -9   5   -1.70    3.90
  -2  -9   5    1.60    5.90
  -2  -9   5   -5.30    3.40
  -2  -9   5   -0.40    5.80
   2   9  -4   10.00    5.60
  -2  -9   4   25.90    7.40
   2  -9  -4   20.70    9.70
  -2  -9   4   15.80    5.50
  -2  -9   4   41.70   12.20
  -2  -9   4   24.30    8.20
   2  -9  -4   21.40    8.60
  -2  -9   3    4.40    4.30
  -2  -9   3    5.60    3.80
   2  -9  -3    4.20    6.70
   2  -9  -3    8.00    6.00
  -2  -9   3    6.80    5.10
  -2  -9   2    8.10    6.00
  -2  -9   2    5.40    4.40
   2  -9  -2   -5.20    5.10
  -2  -9   2   -7.90    5.10
  -2  -9   2    6.00    4.40
   2  -9  -2   -2.10    4.50
  -2  -9   2   16.40    7.10
   2  -9  -1   19.50    3.90
   2  -9  -1   14.80    4.50
   2  -9  -1   30.20    9.50
   2  -9  -1   16.40    7.80
  -2  -9   1   28.40    9.80
  -2  -9   1   13.10    6.80
  -2  -9   1   23.80    5.90
  -2  -9   1   14.80    7.00
  -2  -9   1   14.10    7.00
  -2  -9   0    2.80    4.50
   2  -9   0    1.90    4.70
  -2  -9   0   -3.40    2.30
   2  -9   0    3.10    2.50
   2  -9   0    8.70    6.70
  -2  -9   0    3.70    7.50
  -2  -9   0    7.20    3.40
  -2  -9   0   14.60    7.70
   2  -9   1   11.00    4.50
  -2  -9  -1    3.20    5.10
   2  -9   1   -7.70    4.40
   2  -9   1    0.50    3.80
  -2  -9  -1    4.50    4.40
   2  -9   2    6.90    7.10
   2  -9   2    3.70    3.90
   2  -9   2   13.90    5.00
  -2  -9  -2    6.70    5.90
   2  -9   2    3.90    7.00
  -2  -9  -2   -4.30    5.00
  -2   9  -3   13.40    4.60
  -2  -9  -3   30.70    9.00
  -2  -9  -3   13.10    7.90
   2  -9   3    5.20    4.30
   2  -9   3   10.00    6.60
   2  -9   3    6.30    6.70
   2  -9   3   20.20    5.70
  -2  -9  -4   10.10    7.50
   2  -9   4    1.40    4.10
   2  -9   4   -7.90    3.40
  -2  -9  -4   -3.80    5.20
   2  -9   4   12.90    8.40
   2  -9   4    0.90    6.10
  -2   9  -5    5.40    5.50
   2  -9   5   17.10    8.70
   2  -9   5    9.70    5.60
   2  -9   5    0.50    4.40
  -2  -9  -5   -7.00    4.80
  -2  -9  -5    0.80    5.90
   2  -9   5    1.30    7.20
  -2   9  -6    4.20    5.90
  -2  -9  -6   -4.40    6.80
   2  -9   6    6.00    4.80
   2  -9   6    2.90    6.00
  -2  -9  -6   -4.70    4.20
   2  -9   6    0.50    5.60
   2  -9   6   -4.00    6.40
  -2   9  -7   -3.20    6.80
   2  -9   7   12.60    9.70
   2  -9   7   -1.70    6.20
   2  -9   7    6.70    5.80
  -2  -9  -7   22.20    8.90
  -2   9  -8   -1.40    8.50
  -2  -9  -8    7.40    6.70
   2  -9   8   -4.70    5.50
   2  -9   8    2.40    7.20
  -2  -9  -8   21.20    7.60
   2  -9   8   -5.30    6.20
   2  -9   8    1.50    5.60
  -2   9  -9  -15.90    9.70
  -2  -9  -9    5.50    6.90
   2  -9   9   -7.30    6.30
  -2  -9  -9  -11.60    6.70
   2  -9   9   -2.70    7.30
   2  -9   9    1.20    6.90
   2  -9   9    1.00    5.30
   2 -10  -7    4.70    7.50
   2 -10  -7   -9.20    6.60
  -2 -10   7   -2.70    7.30
  -2 -10   7    3.40    7.70
  -2 -10   7   -5.10    7.00
  -2 -10   7    3.00    5.30
  -2 -10   6    6.10    6.70
  -2 -10   6    5.70    7.00
  -2 -10   6    4.30    6.10
   2 -10  -6   -5.90    5.90
   2 -10  -6    8.40    6.40
  -2 -10   5    1.70    6.90
  -2 -10   5   14.10    6.40
  -2 -10   5    1.90    4.90
   2 -10  -5   15.00    8.60
   2 -10  -5   17.00    8.50
  -2 -10   5   13.50    7.80
  -2 -10   4   -9.80    4.60
  -2 -10   4   -2.40    7.10
  -2 -10   4   -9.50    5.90
   2 -10  -4   -3.00    6.50
   2 -10  -4   -1.70    6.00
  -2 -10   4    3.40    3.90
  -2 -10   3    9.50    5.30
   2 -10  -3   13.10    8.20
  -2 -10   3   11.10    6.40
  -2 -10   3    1.50    7.00
  -2 -10   3    4.60    4.20
   2 -10  -3   13.80    7.50
  -2 -10   2    6.80    6.90
  -2 -10   2   -4.50    3.30
  -2 -10   2    1.10    6.20
  -2 -10   2    3.30    4.10
   2 -10  -2    2.10    5.30
   2 -10  -2    5.20    7.80
  -2 -10   1    7.60    4.20
  -2 -10   1    8.20    4.00
   2 -10  -1   14.00    8.10
   2 -10  -1    1.70    2.40
  -2 -10   1    5.70    6.20
   2 -10  -1    6.40    3.10
  -2 -10   1   10.50    7.60
   2 -10  -1   -1.20    5.70
  -2 -10   0   13.00    3.70
   2 -10   0   11.60    7.60
  -2 -10   0   11.80    7.40
   2 -10   0    7.00    4.00
  -2 -10   0    9.30    5.90
   2 -10   0    1.30    6.00
  -2 -10   0    5.20    3.10
   2 -10   0    4.50    3.90
   2 -10   1    5.60    4.00
  -2 -10  -1    4.60    6.50
   2 -10   1   11.10    8.00
  -2 -10  -1    3.50    6.30
   2 -10   1    0.70    3.30
   2 -10   1  -10.20    5.40
   2 -10   2    2.60    7.60
  -2 -10  -2    2.00    5.80
  -2 -10  -2   -6.30    5.30
   2 -10   2    3.30    4.70
   2 -10   2    3.10    3.80
   2 -10   2    7.30    7.30
   2 -10   3    5.80    4.90
   2 -10   3   12.60    6.70
  -2 -10  -3    0.60    5.90
   2 -10   3  -14.40    5.40
  -2 -10  -3   -0.60    6.40
  -2 -10  -4    1.80    6.40
   2 -10   4    1.80    7.10
   2 -10   4    7.60    6.10
   2 -10   4    6.40    5.20
  -2 -10  -4    5.70    6.90
   2 -10   5    2.10    6.60
   2 -10   5   17.60    9.80
   2 -10   5    0.20    4.40
  -2 -10  -5    3.00    5.00
  -2  10  -6   -7.80    7.50
  -2 -10  -6   -9.90    5.90
   2 -10   6   11.20    9.10
   2 -10   6   -0.50    5.50
  -2 -10  -6    9.80    8.80
   2 -10   6   -5.50    3.90
   2 -10   6   21.00   10.50
  -2 -11   2   -3.60    6.70
   2 -11  -2    5.50    8.30
  -2 -11   1    5.20    7.30
   2 -11  -1    1.80    8.20
  -2 -11   1    0.20    3.50
   2 -11  -1   -5.20    8.00
  -2 -11   1    7.50    6.80
  -2 -11   1    8.90    4.70
   2 -11   0   -1.40    7.40
   2 -11   0   -5.20    3.30
  -2 -11   0   13.70    8.80
   2 -11   0    3.60    3.40
  -2 -11   0   -2.20    6.60
   2 -11   0    5.60    8.00
   2 -11   1   -3.40    7.80
   2 -11   1    3.70    4.40
   2 -11   1   12.00    8.50
  -2 -11  -1   13.60    9.00
  -2 -11  -1    6.50    7.60
   2 -11   1    5.00    4.80
   3   0 -17    6.20    6.80
  -3   0  17    6.30    6.90
  -3   0  17    2.20    7.90
  -3   0  17   -7.00    7.40
  -3   0  16    4.10    8.10
   3   0 -16    9.70    9.00
  -3   0  16    6.20    6.80
  -3   0  16   -4.30    7.30
   3   0 -16    4.00    6.00
   3   0 -15   -3.40    7.50
  -3   0  15   22.10    9.80
  -3   0  15    0.00    6.20
   3   0 -15   -3.40    5.20
  -3   0  15    4.10   10.80
   3   0 -14   14.40    6.40
  -3   0  14    6.20    7.00
   3   0 -14   15.40    7.80
  -3   0  14    8.80    6.40
  -3   0  14   11.80    7.70
   3   0 -13   -0.60    3.90
  -3   0  13    3.20    7.00
   3   0 -13    5.90    5.10
  -3   0  13    5.90    5.40
  -3   0  13    4.20    5.40
  -3   0  12    2.00    4.80
   3   0 -12   -4.30    3.60
   3   0 -12    3.30    4.50
  -3   0  12   -3.40    4.30
  -3   0  12   13.70    5.70
  -3   0  11    6.40    4.70
  -3   0  11    3.20    4.60
  -3   0  11    2.70    3.50
   3   0 -11    3.50    4.10
   3   0 -11   -9.40    4.80
   3   0 -11    1.50    3.10
  -3   0  11    6.10    6.00
  -3   0  10   25.00    7.00
   3   0 -10   45.80    9.30
  -3   0  10   57.39   11.60
   3   0 -10   45.50    9.50
   3   0 -10   35.80    7.80
   3   0 -10   21.20    7.20
  -3   0  10   30.40    7.60
  -3   0  10   41.00    9.40
  -3   0   9   -1.60    2.80
  -3   0   9   -5.60    2.40
  -3   0   9   -2.00    4.00
   3   0  -9   -1.00    2.80
   3   0  -9   -0.90    2.90
   3   0  -9   -1.50    4.10
  -3   0   9   -0.70    2.50
   3   0  -9    0.90    2.90
   3   0  -8   35.60    8.10
   3   0  -8   43.80    6.90
   3   0  -8   56.79    9.20
   3   0  -8   60.39    9.90
  -3   0   8   46.90    8.00
  -3   0   8   53.69    9.70
  -3   0   8   37.50    6.70
  -3   0   8   41.60    8.10
   3   0  -7   -0.30    2.70
  -3   0   7    1.20    3.50
   3   0  -7    8.70    3.60
   3   0  -7    0.60    3.90
  -3   0   7    5.80    4.10
   3   0  -7    6.70    3.70
  -3   0   7    5.70    4.50
  -3   0   6   20.10    6.30
   3   0  -6   20.10    5.30
  -3   0   6   17.40    5.60
   3   0  -6   18.60    5.30
   3   0  -6   18.60    5.40
  -3   0   6   12.70    4.60
   3   0  -6    8.50    4.40
  -3   0   5   -3.40    2.50
  -3   0   5   -0.30    2.00
  -3   0   5    0.50    2.40
   3   0  -5    3.30    3.20
  -3   0   5   -0.30    2.60
   3   0  -5   -3.40    1.80
   3   0  -5   -0.40    2.20
   3   0  -5    2.00    2.50
   3   0  -4  130.69    8.20
   3   0  -4  128.79    8.20
  -3   0   4  120.99    7.90
  -3   0   4  115.49    8.00
  -3   0   4  126.49    8.10
  -3   0   4  117.09    7.80
   3   0  -4  138.29    8.40
   3   0  -4  116.39    7.80
  -3   0   3   -0.10    1.90
   3   0  -3   -1.40    1.80
   3   0  -3    2.60    1.80
   3   0  -3   -0.50    1.80
  -3   0   3   -1.80    1.70
  -3   0   3    3.80    2.90
  -3   0   3    1.70    2.10
   3   0  -3    0.00    2.80
   3   0  -2  739.83   23.90
  -3   0   2  773.72   24.00
   3   0  -2  771.32   23.40
   3   0  -2  754.42   23.90
  -3   0   2  750.42   23.90
  -3   0   2  735.53   24.00
  -3   0   1   -0.40    1.20
   3   0  -1   -0.70    1.20
  -3   0   1    0.00    0.70
  -3   0   1    0.40    1.20
  -3   0  -1    2.00    1.80
  -3   0  -1   -0.40    0.60
   3   0   1    3.00    2.10
   3   0   1    0.60    1.30
  -3   0  -1    0.80    1.80
  -3   0  -1   -0.10    0.90
   3   0   1    1.20    1.10
   3   0   1   -0.60    1.40
  -3   0  -3    2.20    2.40
   3   0   3   -4.00    2.30
   3   0   3    2.40    2.20
   3   0   3    2.30    1.80
  -3   0  -3    0.90    1.90
   3   0   3    3.40    4.30
  -3   0  -3    1.00    2.00
  -3   0  -3    2.20    2.90
  -3   0  -4  295.17   14.00
  -3   0  -4  292.17   13.90
  -3   0  -4  294.97   12.30
   3   0   4  285.57   13.90
   3   0   4  285.37   12.30
   3   0   4  298.27   13.80
   3   0   4  270.57   13.90
  -3   0  -5   -1.90    1.90
   3   0   5   -3.40    2.20
  -3   0  -5   -1.60    2.40
  -3   0  -5    3.90    2.80
   3   0   5    3.60    2.80
   3   0   5    1.70    2.40
  -3   0  -5    3.30    3.90
   3   0   5   -1.40    2.10
  -3   0  -6  276.47   15.30
  -3   0  -6  258.37   13.40
  -3   0  -6  288.07   15.60
  -3   0  -6  268.07   15.80
   3   0   6  287.27   16.30
   3   0   6  257.57   14.70
   3   0   6  283.47   14.00
  -3   0  -7    2.40    2.90
   3   0   7   -2.30    2.80
  -3   0  -7   -2.00    1.80
   3   0   7    3.20    3.40
   3   0   7   -1.80    2.60
  -3   0  -7    3.70    3.90
  -3   0  -7    0.70    3.60
   3   0   7    3.40    3.80
   3   0   8   89.29    8.60
  -3   0  -8   85.89    9.50
   3   0   8   84.39    9.40
  -3   0  -8   79.49    9.70
  -3   0  -8   95.19   10.20
   3   0   8  104.99   11.00
   3   0   8   83.89    9.10
  -3   0  -8   83.89    8.50
   3   0   9    0.80    2.40
   3   0   9    5.10    3.80
  -3   0  -9    2.30    3.90
  -3   0  -9   -3.60    2.70
  -3   0  -9   -3.30    3.30
  -3   0  -9    2.70    4.50
   3   0   9    3.00    4.40
   3   0   9    0.80    3.80
  -3   0 -10    8.60    5.30
  -3   0 -10    6.70    4.80
  -3   0 -10    6.30    4.00
   3   0  10    2.30    4.70
   3   0  10    3.60    3.90
   3   0  10    5.80    4.60
   3   0  10   -1.20    4.20
   3   0  11    2.40    3.80
  -3   0 -11    2.30    4.50
  -3   0 -11    6.20    5.30
  -3   0 -11    9.40    5.60
   3   0  11    4.30    5.80
   3   0  11    1.40    4.60
  -3   0 -12    1.30    4.10
  -3   0 -12    1.60    5.60
   3   0  12    8.20    6.90
  -3   0 -12    1.40    5.70
   3   0  12    8.10    4.90
   3   0  12    6.60    6.20
   3   0  13    4.10    4.80
  -3   0 -13    5.50    6.40
  -3   0 -13    4.30    5.30
   3   0  13    2.90    4.90
   3   0  14   -2.10    4.50
  -3   0 -14   -4.20    3.60
   3   0  14    8.80    7.50
  -3   0 -14  -14.90    5.20
   3   0  14   15.50    7.30
  -3   0 -15   -3.60    5.20
   3   0  15   13.10    7.30
   3   0  15  -10.70    5.80
   3   0  15    0.60    7.40
  -3   0 -15    1.50    5.90
  -3   0 -16    5.20    7.30
   3   0  16   14.10    9.90
   3   0  16   -5.70    7.40
   3   0  16    2.20    9.50
  -3   1  17   13.70    9.50
  -3   1  17    9.00   10.40
   3   1 -17   -3.40    7.00
  -3  -1  17    2.50    8.30
   3  -1 -17    0.10    4.90
  -3  -1  17    6.00    8.60
  -3   1  16   11.70    8.20
  -3   1  16    0.00    7.50
  -3   1  16   -3.10    5.50
   3   1 -16   -3.10    6.30
   3  -1 -16   11.60    8.20
   3  -1 -16    7.90    7.70
  -3  -1  16    6.50    7.30
  -3  -1  16    4.00    8.00
  -3  -1  16    9.70    8.30
  -3   1  15    2.90    6.80
  -3   1  15    4.20    6.80
   3   1 -15   -0.30    4.80
   3   1 -15    2.40    6.50
  -3   1  15    9.90    6.70
   3  -1 -15   -0.80    5.50
   3  -1 -15   13.20    6.90
  -3  -1  15   14.60    8.00
  -3  -1  15    6.40    6.40
  -3  -1  15    0.30    6.30
  -3   1  14    3.90    6.20
  -3   1  14    7.80    6.70
  -3   1  14   16.30    7.70
   3   1 -14   50.69   14.30
   3   1 -14   19.80    9.50
  -3  -1  14    8.40    7.00
  -3  -1  14    6.50    7.30
   3  -1 -14   -2.40    4.50
   3  -1 -14    2.60    4.20
  -3   1  13    1.00    4.50
  -3   1  13    0.20    3.80
   3   1 -13    3.00    5.10
  -3   1  13    9.40    7.00
  -3  -1  13    3.10    6.30
   3  -1 -13   -2.60    4.90
  -3  -1  13    1.70    4.00
   3  -1 -13    5.40    5.00
  -3  -1  13    2.20    5.50
  -3   1  12    6.20    5.80
   3   1 -12    3.20    5.80
  -3   1  12    9.60    5.90
  -3   1  12    4.50    3.70
   3   1 -12    7.00    6.40
  -3  -1  12    6.60    4.10
  -3  -1  12   -0.60    5.10
  -3  -1  12    5.10    6.40
  -3  -1  12    1.80    6.10
   3  -1 -12   -1.40    3.90
   3  -1 -12   -3.30    4.30
   3   1 -11    4.00    4.30
   3   1 -11    7.70    5.80
  -3   1  11   10.50    6.30
  -3   1  11    5.90    5.70
  -3   1  11    0.30    3.30
   3   1 -11    1.80    5.80
  -3   1  11    2.70    7.70
   3  -1 -11   -4.80    4.10
  -3  -1  11    4.10    5.50
   3  -1 -11    3.30    4.20
  -3  -1  11    0.30    3.80
  -3  -1  11    7.40    5.40
   3  -1 -11    8.90    5.50
  -3  -1  11    1.20    5.10
  -3   1  10    6.80    4.50
   3   1 -10    3.30    2.60
  -3   1  10    7.20    4.30
   3   1 -10   12.70    5.40
  -3   1  10    9.30    6.00
  -3   1  10    8.10    5.30
   3   1 -10    0.00    5.80
   3   1 -10    5.70    5.90
  -3  -1  10    6.60    4.00
  -3  -1  10   15.70    6.90
  -3  -1  10   10.40    5.70
   3  -1 -10   11.00    6.00
  -3  -1  10   16.50    6.60
   3  -1 -10   13.40    5.30
   3  -1 -10    9.30    4.50
  -3   1   9    5.20    4.00
   3   1  -9    9.10    4.30
   3   1  -9    3.30    5.10
   3   1  -9   16.70    6.20
   3   1  -9    8.70    3.90
  -3   1   9    0.10    3.90
  -3   1   9    4.40    3.60
  -3   1   9    6.60    5.00
  -3  -1   9   -1.70    3.80
  -3  -1   9   -0.50    3.70
   3  -1  -9    5.60    3.70
   3  -1  -9   14.30    6.30
  -3  -1   9    9.00    5.60
   3  -1  -9    0.20    2.70
  -3  -1   9    3.60    2.90
  -3   1   8   20.20    6.80
   3   1  -8   36.60    8.30
  -3   1   8   18.20    5.30
   3   1  -8   19.20    6.30
   3   1  -8   42.50   10.60
   3  -1  -8   30.90    7.50
   3  -1  -8   27.90    6.70
  -3  -1   8   28.90    7.30
  -3  -1   8   19.20    6.10
   3  -1  -8   24.30    6.20
  -3  -1   8   20.80    6.30
   3  -1  -8   32.80    7.30
  -3  -1   8   10.10    3.80
   3   1  -7  114.89    9.90
   3   1  -7  107.39   10.00
  -3   1   7   93.39    9.20
  -3   1   7   92.89    9.40
   3   1  -7   72.59    8.60
   3   1  -7   72.09    8.00
  -3   1   7  111.19    9.00
   3  -1  -7   84.39    8.30
  -3  -1   7   86.59    9.20
   3  -1  -7   80.99    8.40
   3  -1  -7   75.09    8.60
   3  -1  -7  100.79    9.10
  -3  -1   7  104.69    9.90
  -3  -1   7   85.09    9.00
  -3  -1   7   83.39    8.50
  -3   1   6   49.99    8.20
   3   1  -6   53.69    8.20
   3   1  -6   65.29    9.10
   3   1  -6   72.19    9.30
   3   1  -6   59.29    7.10
  -3   1   6   61.19    6.90
  -3   1   6   55.89    6.50
  -3  -1   6   62.69    7.30
   3  -1  -6   68.29    7.30
  -3  -1   6   66.09    7.50
   3  -1  -6   61.39    8.90
  -3  -1   6   80.79   11.20
  -3  -1   6   81.59   10.30
   3  -1  -6   55.39    6.60
   3  -1  -6   54.49    6.40
  -3   1   5  652.83   26.30
  -3   1   5  721.53   25.00
   3   1  -5  636.94   25.60
   3   1  -5  669.73   25.80
   3   1  -5  685.43   26.50
  -3   1   5  657.73   25.70
   3  -1  -5  690.83   26.30
   3  -1  -5  691.93   25.80
  -3  -1   5  673.13   25.40
   3  -1  -5  702.83   25.20
  -3  -1   5  672.83   26.00
   3  -1  -5  699.93   25.20
  -3  -1   5  701.33   26.30
  -3  -1   5  675.73   26.30
  -3   1   4   41.50    6.40
   3   1  -4   40.70    6.30
  -3   1   4   44.00    5.80
   3   1  -4   24.10    4.50
   3   1  -4   33.90    5.70
   3   1  -4   42.80    6.40
  -3   1   4   30.70    5.50
   3  -1  -4   35.40    5.80
  -3  -1   4   26.10    4.30
  -3  -1   4   35.00    5.30
   3  -1  -4   33.30    4.80
   3  -1  -4   32.90    5.40
   3  -1  -4   33.60    4.90
  -3  -1   4   41.10    6.40
  -3  -1   4   41.10    6.60
   3   1  -3  241.28    9.80
   3   1  -3  219.58   10.70
  -3   1   3  230.18   11.00
  -3   1   3  193.38    9.10
  -3   1   3  220.48    9.70
   3   1  -3  219.48   10.60
  -3   1   3  209.38   10.70
  -3  -1   3  224.38    9.70
   3  -1  -3  227.98    9.70
   3  -1  -3  216.58   10.80
   3  -1  -3  220.58    9.80
  -3  -1   3  214.08   10.60
  -3  -1   3  219.48   10.80
  -3  -1   3  240.38   11.00
   3  -1  -3  210.48   10.60
   3   1  -2   84.19    5.70
   3   1  -2   95.29    5.90
   3   1  -2   84.99    5.70
  -3   1   2   80.69    5.70
   3   1  -2   83.79    4.50
  -3   1   2   91.99    5.90
  -3   1   2   88.89    5.00
  -3   1   2   86.79    4.90
   3  -1  -2   87.09    5.90
  -3  -1   2   84.69    5.70
   3  -1  -2   90.19    5.10
   3  -1  -2   84.09    5.70
  -3  -1   2   77.49    5.40
  -3  -1   2   80.19    5.90
   3  -1  -2   86.89    5.10
  -3   1   1   75.69    5.20
  -3   1   1   73.49    4.30
  -3   1   1   67.59    4.90
   3   1  -1   73.49    4.60
   3   1  -1   77.09    4.80
   3  -1  -1   79.09    5.20
   3  -1  -1   77.69    4.40
  -3  -1   1   77.29    4.80
   3  -1  -1   78.19    5.10
   3  -1  -1   78.39    5.20
  -3   1   0  238.78    9.30
  -3   1   0  215.58    9.40
   3   1   0  242.08    8.30
   3   1   0  245.78    8.90
  -3   1   0  233.68    9.90
   3   1   0  235.18    7.50
  -3  -1   0  250.17    9.00
   3  -1   0  245.68    9.70
   3  -1   0  246.78    9.50
   3  -1   0  243.98   10.10
   3   1   1  568.44   17.40
   3   1   1  534.15   17.20
  -3   1  -1  520.75   18.40
  -3   1  -1  546.95   19.00
  -3   1  -1  553.64   18.50
   3   1   1  529.35   17.40
  -3   1  -1  542.05   18.30
   3  -1   1  568.04   18.80
  -3  -1  -1  516.85   15.60
  -3  -1  -1  534.55   17.40
  -3  -1  -1  541.95   15.60
   3  -1   1  542.35   18.50
  -3  -1  -1  566.94   17.60
   3  -1   1  546.35   19.10
   3  -1   1  520.85   18.20
  -3  -1  -1  570.84   17.60
   3   1   2   83.59    5.80
   3   1   2   97.49    5.40
  -3   1  -2   87.99    5.70
   3   1   2   82.19    4.00
   3   1   2   82.49    5.10
   3  -1   2   92.89    6.00
  -3  -1  -2   94.09    5.50
   3  -1   2   81.89    6.20
  -3  -1  -2   81.59    4.00
   3  -1   2   88.99    6.80
   3  -1   2   74.69    5.80
  -3  -1  -2   81.59    5.30
  -3  -1  -2   81.29    5.80
  -3   1  -3  136.59    7.90
  -3   1  -3  133.49    8.60
   3   1   3  143.59    6.50
   3   1   3  131.29    7.40
   3   1   3  135.39    8.50
  -3   1  -3  120.29    8.40
   3   1   3  146.49    7.60
   3  -1   3  122.99    7.60
   3  -1   3  129.19    8.50
   3  -1   3  138.69    9.20
  -3  -1  -3  129.59    8.20
  -3  -1  -3  141.59    7.80
  -3  -1  -3  127.59    7.30
  -3  -1  -3  127.89    6.20
  -3   1  -4   93.29    7.70
  -3   1  -4   88.89    6.90
  -3   1  -4   77.79    7.20
   3   1   4  100.49    6.90
   3   1   4   87.79    5.80
   3   1   4   81.59    7.50
  -3   1  -4   89.99    7.60
   3   1   4   71.39    5.90
  -3  -1  -4   92.69    7.50
  -3  -1  -4   91.69    5.90
   3  -1   4   93.09    8.40
   3  -1   4   91.29    7.70
  -3  -1  -4   99.99    7.20
  -3  -1  -4   83.89    6.60
   3  -1   4   90.99    7.10
  -3   1  -5  300.57   15.80
  -3   1  -5  293.27   15.80
   3   1   5  292.57   15.80
  -3   1  -5  295.27   15.80
   3   1   5  313.97   13.50
   3   1   5  303.87   14.40
  -3   1  -5  317.87   14.90
   3  -1   5  272.07   15.60
  -3  -1  -5  288.07   13.00
   3  -1   5  323.47   16.30
  -3  -1  -5  347.07   15.40
  -3  -1  -5  324.47   14.90
   3  -1   5  310.37   14.80
   3  -1   5  304.77   15.70
  -3  -1  -5  300.87   15.90
   3   1   6   16.60    4.40
   3   1   6    7.70    4.60
  -3   1  -6   16.90    5.10
   3   1   6   12.70    3.50
  -3   1  -6   13.60    5.30
  -3   1  -6   21.90    5.90
  -3   1  -6   16.30    5.50
   3  -1   6   22.90    6.20
   3  -1   6   10.60    5.00
   3  -1   6   17.80    5.40
  -3  -1  -6   12.50    4.40
  -3  -1  -6   17.60    5.80
  -3  -1  -6    8.10    3.50
   3  -1   6   19.90    6.20
  -3  -1  -6   12.80    4.00
   3   1   7   30.10    5.90
   3   1   7   38.60    7.80
   3   1   7   19.50    6.20
  -3   1  -7   30.50    7.40
  -3   1  -7   39.00    8.70
  -3   1  -7   25.80    6.10
  -3   1  -7   34.70    7.70
  -3  -1  -7   35.90    8.10
   3  -1   7   30.40    7.40
  -3  -1  -7   27.50    5.80
   3  -1   7   22.20    6.30
   3  -1   7   30.60    7.90
  -3  -1  -7   20.50    4.80
   3  -1   7   29.80    6.70
  -3  -1  -7   21.60    5.80
   3   1   8   82.49   12.80
  -3   1  -8   89.19   13.10
   3   1   8   69.69    7.40
  -3   1  -8   85.79    9.00
  -3   1  -8   98.99   13.80
   3   1   8   89.29    8.90
  -3   1  -8   84.79    9.60
   3  -1   8   84.49   12.80
   3  -1   8   75.79    8.40
  -3  -1  -8   80.49    9.40
   3  -1   8   68.69   10.60
   3  -1   8   83.79    9.80
  -3  -1  -8   95.69   10.10
  -3  -1  -8   73.79    7.70
   3   1   9   17.10    6.60
  -3   1  -9   19.70    6.30
  -3   1  -9   11.40    5.00
   3   1   9   18.40    5.10
   3   1   9   14.80    5.30
  -3   1  -9   11.00    5.40
   3  -1   9   16.00    6.60
  -3  -1  -9    6.90    4.80
   3  -1   9   24.80    7.10
  -3  -1  -9   10.30    4.80
  -3  -1  -9   22.10    7.60
  -3  -1  -9   19.00    6.80
   3  -1   9   33.10    8.50
  -3   1 -10    7.60    8.50
   3   1  10    5.30    5.00
  -3   1 -10    4.30    3.80
   3   1  10   -1.30    4.40
   3   1  10   12.80    6.30
  -3   1 -10    9.50    4.80
  -3  -1 -10   14.10    5.40
   3  -1  10    3.60    4.90
   3  -1  10   -3.60    3.40
  -3  -1 -10    5.80    4.10
  -3  -1 -10    6.00    4.10
   3  -1  10    7.10    6.50
   3  -1  10    3.10    3.60
  -3   1 -11   15.90    7.40
  -3   1 -11   15.60    6.80
  -3   1 -11   22.90    8.20
   3   1  11   19.20    7.20
   3   1  11   16.90    6.90
   3   1  11   15.90    7.40
   3  -1  11    7.30    5.20
   3  -1  11   13.60    7.70
  -3  -1 -11   24.20    8.00
   3  -1  11    8.80    4.70
  -3  -1 -11   13.60    6.10
  -3  -1 -11   16.90    6.00
   3   1  12    6.60    5.00
  -3   1 -12    3.50    6.70
   3   1  12    5.70    6.90
   3   1  12    5.60    4.80
  -3   1 -12    5.80    4.60
  -3  -1 -12    0.00    6.20
  -3  -1 -12   -3.40    3.90
   3  -1  12   -0.60    3.80
   3  -1  12   -0.10    5.30
  -3  -1 -12    7.60    6.00
  -3   1 -13    2.30    5.00
   3   1  13    1.30    5.40
   3   1  13    0.30    4.50
  -3   1 -13   -0.40    3.80
  -3  -1 -13    3.70    5.70
  -3  -1 -13   14.20    6.30
   3  -1  13    6.20    8.30
   3  -1  13    2.90    6.00
   3  -1  13    3.00    4.30
  -3   1 -14   -7.20    4.40
  -3   1 -14    1.00    7.30
   3   1  14    5.10    6.80
   3   1  14    0.90    5.00
   3   1  14   -7.60    6.00
  -3  -1 -14    5.00    8.50
   3  -1  14    7.10    7.40
   3  -1  14    0.50    6.30
   3  -1  14   -1.30    5.20
  -3  -1 -14    4.50    6.60
  -3   1 -15    6.20    8.20
   3   1  15    3.40    6.10
  -3   1 -15    3.40    7.00
   3   1  15    3.70    6.20
   3  -1  15    8.30    8.00
   3  -1  15   10.20    8.10
   3  -1  15    4.20    9.50
  -3  -1 -15    6.20    5.40
  -3  -1 -15   -3.40    5.90
   3   1  16   -1.20    8.50
  -3   1 -16   10.60    8.00
  -3  -1 -16   14.40    7.10
   3  -1  16    4.00    8.60
   3  -1  16    2.20    8.20
   3  -1  16    3.20    8.50
  -3   2  16   16.20    7.60
  -3   2  16    3.80    8.30
  -3   2  16    3.40    9.40
   3   2 -16    3.70    6.50
   3   2 -16    7.30    8.00
  -3  -2  16   -4.00    7.20
  -3  -2  16   15.10    8.30
   3  -2 -16    0.80    4.30
   3  -2 -16   -5.00    7.30
   3   2 -15   -1.10    5.20
  -3   2  15    3.10    5.90
  -3   2  15    9.40    6.70
   3   2 -15   -3.10    5.40
  -3   2  15   22.40    8.90
   3  -2 -15    5.50    6.40
  -3  -2  15    3.20    7.40
  -3  -2  15   -0.80    7.30
   3  -2 -15    9.20    8.00
  -3  -2  15    5.90    7.60
  -3   2  14    5.10    6.30
  -3   2  14   17.60    7.80
   3   2 -14   10.50    5.60
  -3   2  14    5.30    5.00
   3   2 -14   11.40    5.90
   3  -2 -14    0.00    6.30
   3  -2 -14   16.40    7.40
  -3  -2  14   -0.50    6.00
   3   2 -13   -4.50    6.60
  -3   2  13   -2.30    4.20
  -3   2  13    6.10    6.80
  -3   2  13   10.60    5.70
   3   2 -13    1.10    6.10
   3  -2 -13    7.10    4.40
   3  -2 -13    1.80    3.90
  -3  -2  13   -1.90    4.70
  -3  -2  13    5.80    5.90
  -3  -2  13    2.50    6.10
  -3   2  12   11.70    6.60
   3   2 -12   -3.30    2.90
  -3   2  12   -3.30    4.50
   3   2 -12   -2.40    4.40
  -3   2  12   -2.40    3.80
  -3  -2  12    0.00    3.70
   3  -2 -12   -0.40    4.50
   3  -2 -12    2.80    4.10
  -3  -2  12   -2.70    4.80
  -3  -2  12   13.90    6.60
  -3  -2  12   -0.90    4.70
   3   2 -11   12.00    7.50
  -3   2  11   -0.60    3.10
  -3   2  11    7.60    5.10
  -3   2  11   -1.40    4.40
   3   2 -11   11.40    6.60
  -3  -2  11    0.80    3.80
  -3  -2  11   -1.40    4.90
   3  -2 -11   -1.50    4.90
   3  -2 -11    5.60    3.90
  -3  -2  11    2.40    4.40
  -3  -2  11    5.90    5.20
   3  -2 -11    5.20    4.50
  -3   2  10    5.50    4.30
   3   2 -10    4.80    3.50
   3   2 -10   -1.00    4.70
  -3   2  10    0.40    3.20
   3   2 -10    0.60    4.90
  -3   2  10    5.10    4.60
   3   2 -10    1.60    4.00
  -3   2  10    5.40    4.80
  -3  -2  10    1.60    4.30
   3  -2 -10    5.10    5.20
   3  -2 -10    0.70    4.30
   3  -2 -10    0.50    3.10
  -3  -2  10   -1.20    3.10
  -3  -2  10    6.60    6.50
   3  -2 -10    0.30    3.10
  -3  -2  10   -1.90    3.00
  -3   2   9   -0.90    2.80
  -3   2   9    4.60    3.10
   3   2  -9    6.00    5.10
  -3   2   9   -5.10    3.50
   3   2  -9   -2.00    3.40
   3   2  -9    7.40    3.90
  -3   2   9    1.70    3.10
  -3  -2   9    4.00    3.90
  -3  -2   9    2.80    4.40
   3  -2  -9    0.30    2.90
  -3  -2   9    5.60    4.10
   3  -2  -9   -2.50    3.70
   3  -2  -9   -1.30    2.60
   3  -2  -9    6.60    4.00
  -3  -2   9    5.70    4.60
   3   2  -8   20.30    6.60
  -3   2   8   20.20    5.80
   3   2  -8   26.40    9.00
  -3   2   8   10.40    4.90
   3   2  -8   23.60    6.00
  -3   2   8   26.20    5.50
   3   2  -8   29.90    7.30
  -3   2   8   15.00    5.80
   3  -2  -8   22.40    6.40
   3  -2  -8   22.20    5.60
  -3  -2   8   13.00    5.40
   3  -2  -8   35.50    7.00
  -3  -2   8    8.20    4.60
   3  -2  -8   25.30    7.50
  -3  -2   8   24.90    7.20
  -3  -2   8   14.80    6.60
  -3   2   7   42.30    8.00
  -3   2   7   40.00    6.50
  -3   2   7   50.29    7.60
   3   2  -7   45.80    8.70
   3   2  -7   42.30    8.70
   3   2  -7   38.60    7.70
  -3   2   7   31.40    7.40
   3   2  -7   32.70    7.70
  -3  -2   7   43.60    8.60
   3  -2  -7   36.30    7.80
  -3  -2   7   37.50    7.40
   3  -2  -7   41.90    8.40
  -3  -2   7   39.30    8.00
  -3  -2   7   30.00    6.60
   3  -2  -7   44.50    7.50
   3   2  -6   66.49    9.30
   3   2  -6   79.39    8.60
  -3   2   6   70.49    8.20
  -3   2   6   71.69    6.40
  -3   2   6   76.69    6.80
  -3   2   6   78.29    7.90
   3   2  -6   75.99    8.10
   3   2  -6   78.49    7.60
  -3  -2   6   62.29    6.80
  -3  -2   6   98.89   12.40
  -3  -2   6   66.69    8.00
   3  -2  -6   69.89    7.80
  -3  -2   6   83.29   11.20
   3  -2  -6   66.39    6.60
   3  -2  -6   77.79    8.10
   3  -2  -6   80.49    7.20
   3   2  -5  587.74   23.70
  -3   2   5  556.64   23.90
   3   2  -5  560.44   24.10
   3   2  -5  526.55   23.00
  -3   2   5  560.64   22.90
  -3   2   5  550.34   20.10
  -3   2   5  560.14   20.20
   3  -2  -5  524.65   20.30
  -3  -2   5  530.95   21.50
  -3  -2   5  551.54   23.00
   3  -2  -5  495.35   22.70
  -3  -2   5  553.54   23.50
   3  -2  -5  559.94   23.10
   3  -2  -5  526.25   22.30
  -3  -2   5  529.25   23.10
  -3   2   4  241.08   10.60
  -3   2   4  246.78   10.70
   3   2  -4  240.48   13.10
   3   2  -4  275.37   15.70
   3   2  -4  268.97   13.30
  -3   2   4  255.97   13.80
   3   2  -4  250.47   11.90
  -3   2   4  272.17   13.50
   3  -2  -4  235.88   13.20
  -3  -2   4  265.27   13.60
  -3  -2   4  253.77   12.00
   3  -2  -4  260.27   13.20
   3  -2  -4  239.48   11.00
  -3  -2   4  262.27   13.20
   3  -2  -4  258.57   11.30
  -3  -2   4  246.68   13.30
  -3   2   3   46.30    3.60
   3   2  -3   46.20    5.20
  -3   2   3   47.40    5.50
   3   2  -3   43.40    4.30
  -3   2   3   39.90    3.60
   3   2  -3   47.60    4.90
   3   2  -3   46.40    4.90
  -3   2   3   44.60    5.30
   3  -2  -3   38.70    3.70
  -3  -2   3   52.59    5.30
  -3  -2   3   50.99    5.30
   3  -2  -3   58.29    7.60
   3  -2  -3   40.10    3.80
  -3  -2   3   46.00    4.40
   3  -2  -3   44.60    5.10
  -3  -2   3   48.60    5.50
  -3   2   2  113.59    7.80
  -3   2   2  108.59    5.30
   3   2  -2  125.69    6.00
  -3   2   2  122.19    7.80
   3   2  -2  118.19    7.50
  -3   2   2  111.89    5.40
   3   2  -2  124.29    7.10
  -3  -2   2  108.99    6.90
   3  -2  -2   98.19    7.30
   3  -2  -2  113.09    5.70
  -3  -2   2  125.79    6.00
   3  -2  -2  109.69    5.60
  -3  -2   2  124.79    7.30
  -3  -2   2  119.89    7.80
   3  -2  -2  117.29    7.80
   3   2  -1  108.49    5.90
   3   2  -1  106.69    5.00
  -3   2   1  105.59    5.20
   3   2  -1  106.69    5.90
   3   2  -1  111.39    6.70
  -3   2   1  111.89    7.40
  -3   2   1  105.69    7.20
  -3   2   1  110.19    5.30
   3  -2  -1   93.49    6.70
  -3  -2   1  113.59    5.60
  -3  -2   1  109.29    6.00
   3  -2  -1  108.59    7.40
  -3  -2   1   92.69    5.80
   3  -2  -1  100.79    7.10
   3  -2  -1  102.29    5.40
  -3  -2   1  108.19    6.60
  -3   2   0    1.80    1.60
  -3   2   0    3.10    2.90
   3   2   0    1.30    2.00
   3   2   0    2.30    1.50
   3   2   0    3.30    1.60
  -3   2   0   -0.70    2.20
  -3   2   0   -0.30    1.80
  -3  -2   0    1.20    1.50
   3  -2   0    4.30    3.00
   3  -2   0   -0.10    1.80
  -3  -2   0    2.00    1.60
   3  -2   0    1.10    1.90
   3  -2   0   -1.90    2.80
   3  -2   0    4.80    2.90
  -3  -2   0    1.80    1.80
  -3  -2   0    2.80    2.30
  -3  -2   0    0.30    1.80
  -3   2  -3  169.08   10.30
  -3   2  -3  174.68   11.00
   3   2   3  179.18    8.10
   3   2   3  178.38    8.30
  -3   2  -3  171.38   10.50
   3   2   3  172.78    7.90
   3   2   3  167.68   10.00
   3  -2   3  165.78   10.30
   3  -2   3  166.98   11.00
  -3  -2  -3  186.78    8.50
   3  -2   3  170.88   10.50
  -3  -2  -3  175.28    8.40
  -3  -2  -3  188.88    8.70
  -3  -2  -3  196.38   10.40
   3   2   4  235.28   10.70
   3   2   4  227.08   10.60
  -3   2  -4  231.58   13.20
  -3   2  -4  230.88   13.40
   3   2   4  228.68   13.00
  -3   2  -4  239.68   12.90
   3   2   4  234.08   10.60
  -3  -2  -4  228.08   10.50
  -3  -2  -4  234.08   11.10
   3  -2   4  247.18   13.20
   3  -2   4  262.07   13.60
  -3  -2  -4  249.28   11.30
   3  -2   4  215.18   13.10
  -3  -2  -4  239.48   13.10
   3  -2   4  223.08   13.40
  -3   2  -5  346.27   17.80
   3   2   5  349.17   14.80
   3   2   5  339.37   14.70
  -3   2  -5  329.97   17.50
  -3   2  -5  352.16   17.10
   3   2   5  321.37   14.60
  -3   2  -5  336.37   17.60
   3   2   5  353.86   17.70
   3  -2   5  342.97   17.30
  -3  -2  -5  351.26   15.80
  -3  -2  -5  342.17   15.50
  -3  -2  -5  351.06   14.70
   3  -2   5  340.27   18.00
   3  -2   5  352.96   17.80
  -3  -2  -5  359.56   17.60
  -3   2  -6   71.19   10.20
  -3   2  -6   66.59   10.50
   3   2   6   56.59    5.80
   3   2   6   57.39    6.00
  -3   2  -6   69.59    8.00
  -3   2  -6   61.89    7.10
   3   2   6   60.19    6.10
   3   2   6   76.29   10.90
   3  -2   6   61.79    7.40
  -3  -2  -6   53.19    6.40
   3  -2   6   68.39   10.70
   3  -2   6   74.19   10.90
  -3  -2  -6   85.99   11.40
  -3  -2  -6   56.09    6.50
  -3  -2  -6   73.09    9.60
   3  -2   6   82.89   11.20
  -3   2  -7    0.20    3.70
   3   2   7   -1.10    2.20
   3   2   7   -0.60    2.80
  -3   2  -7   -4.60    3.20
  -3   2  -7    0.40    3.80
  -3   2  -7    0.00    3.10
   3   2   7    1.00    2.50
   3  -2   7   -4.30    3.40
  -3  -2  -7   -0.70    2.40
   3  -2   7   -0.80    2.60
   3  -2   7    2.30    4.00
  -3  -2  -7    0.20    3.20
  -3  -2  -7    2.50    2.60
   3  -2   7    1.20    3.20
  -3  -2  -7    2.10    2.90
  -3   2  -8    2.10    3.50
   3   2   8   -0.90    2.10
  -3   2  -8    3.80    3.80
  -3   2  -8    0.10    4.10
   3   2   8    0.70    2.30
  -3   2  -8    1.60    4.30
   3   2   8   -1.20    3.90
   3   2   8   -0.90    2.60
   3  -2   8   -2.50    5.20
   3  -2   8    1.60    3.40
   3  -2   8    8.70    4.80
  -3  -2  -8    8.00    4.10
  -3  -2  -8    0.70    3.00
  -3  -2  -8    0.80    3.10
   3   2   9    1.20    3.80
   3   2   9    7.20    4.60
  -3   2  -9   12.70    5.30
   3   2   9    6.00    3.80
  -3   2  -9    8.60    6.30
  -3   2  -9    0.50    5.20
  -3   2  -9   13.30    5.70
  -3  -2  -9   -1.90    5.20
   3  -2   9    3.90    4.90
  -3  -2  -9    6.50    4.40
   3  -2   9    7.00    5.30
   3  -2   9    7.10    4.50
   3  -2   9   12.60    4.90
  -3  -2  -9    9.90    4.50
  -3  -2  -9    7.70    4.30
   3   2  10   14.90    7.40
  -3   2 -10    6.60    5.80
  -3   2 -10   29.90    7.90
  -3   2 -10   15.50    6.80
   3   2  10   13.50    6.30
   3   2  10   10.50    4.30
   3  -2  10    9.20    6.50
   3  -2  10   16.20    5.60
   3  -2  10   18.10    7.20
  -3  -2 -10   15.90    4.90
  -3  -2 -10   10.00    5.50
  -3  -2 -10    7.90    5.30
   3  -2  10    9.50    5.60
   3   2  11   18.30    7.10
  -3   2 -11   46.00   10.00
   3   2  11   33.30    8.20
  -3   2 -11   37.70   10.40
   3   2  11   33.90    7.70
  -3  -2 -11   34.60    7.80
   3  -2  11   46.00   10.30
   3  -2  11   36.00   10.10
   3  -2  11   29.70    8.80
  -3  -2 -11   34.20    7.40
   3  -2  11   39.10   10.20
  -3  -2 -11   25.70    6.60
   3   2  12   -3.60    3.90
   3   2  12   12.00    7.40
   3   2  12   -0.70    3.70
  -3   2 -12   -4.90    4.20
  -3   2 -12   11.60    7.70
  -3  -2 -12    0.20    5.40
   3  -2  12    6.20    5.70
   3  -2  12    1.60    6.80
  -3  -2 -12   10.20    5.20
  -3  -2 -12    7.30    5.80
   3  -2  12    5.30    6.70
   3  -2  12    6.20    4.30
   3   2  13    7.10    5.90
  -3   2 -13   11.50    8.00
   3   2  13   11.40    8.40
  -3   2 -13   13.20    7.90
  -3  -2 -13   11.20    7.90
   3  -2  13    5.30    7.10
   3  -2  13    6.80    6.20
  -3  -2 -13    9.10    5.80
   3  -2  13   18.30    8.90
  -3   2 -14    2.30    7.20
   3   2  14   15.10    5.50
   3   2  14    1.80    5.50
  -3   2 -14   -2.80    5.10
   3   2  14    7.00    6.90
   3  -2  14   -0.10    6.70
   3  -2  14   -0.50    6.40
   3  -2  14    2.30    6.30
  -3  -2 -14    7.70    6.30
  -3  -2 -14   -3.80    6.40
  -3   2 -15    2.30    7.30
   3   2  15    1.90    7.00
   3   2  15    4.40    8.90
   3   2  15   -0.10    6.50
  -3   2 -15   -0.60    8.50
   3  -2  15   -6.00    7.60
  -3  -2 -15    2.40    5.70
  -3  -2 -15    9.20    6.40
   3  -2  15    1.10    7.20
   3  -2  15  -11.70    5.10
   3   2  16    0.30    7.10
   3   2  16    2.70    8.10
   3   2  16   -4.50   17.60
   3  -2  16  -15.20    6.80
   3  -2  16   -0.40    8.60
   3  -2  16    1.20    8.20
  -3  -2 -16    3.80    6.40
   3   3 -16   17.20    9.10
  -3   3  16    8.40    7.20
  -3   3  16   18.30    9.20
  -3   3  16    4.40    9.20
  -3  -3  16   11.20    8.20
  -3  -3  16   19.20   11.40
  -3  -3  16   13.80    9.00
   3  -3 -16    5.60    6.20
   3  -3 -16   15.80    8.10
   3   3 -15    8.90    6.40
  -3   3  15    0.50    6.60
  -3   3  15   -0.40    6.10
  -3  -3  15   20.70    9.60
   3  -3 -15   10.10    6.90
  -3  -3  15   -4.70    6.20
  -3  -3  15   13.90    9.00
   3  -3 -15   11.90    5.20
   3   3 -14    6.00    8.30
   3   3 -14   -1.10    4.30
  -3   3  14   12.80    6.80
  -3   3  14    3.60    5.90
  -3   3  14    9.10    7.60
  -3  -3  14    6.60    7.20
  -3  -3  14    2.60    7.20
   3  -3 -14    3.70    5.20
   3  -3 -14   -2.50    3.80
  -3  -3  14   -0.70    4.20
   3   3 -13    1.70    4.10
  -3   3  13    9.10    7.70
  -3   3  13    6.60    8.20
   3   3 -13   -2.80    6.00
  -3   3  13    1.70    4.40
  -3  -3  13    0.80    6.40
  -3  -3  13    7.20    5.70
   3  -3 -13    8.20    6.70
   3  -3 -13   -1.00    4.10
  -3  -3  13    8.70    9.30
  -3  -3  13   15.20    7.80
  -3   3  12   20.40    7.60
  -3   3  12   26.90    8.30
   3   3 -12    6.20    6.90
  -3   3  12   20.40    6.70
   3  -3 -12   25.70    8.30
  -3  -3  12   19.00    7.20
   3  -3 -12   15.60    7.10
  -3  -3  12    3.10    6.40
  -3  -3  12   14.30    7.40
  -3  -3  12   19.20    9.30
  -3   3  11   -0.90    3.10
   3   3 -11    1.80    5.40
  -3   3  11    0.50    4.60
  -3   3  11    0.10    5.20
   3   3 -11   -5.10    3.90
  -3  -3  11    3.00    5.10
   3  -3 -11    6.40    3.80
  -3  -3  11    6.00    5.20
  -3  -3  11    0.00    4.50
   3  -3 -11   -3.60    4.10
   3  -3 -11  -10.50    4.80
  -3  -3  11   -2.70    4.90
  -3   3  10   22.80    8.60
   3   3 -10    6.90    3.70
   3   3 -10   16.70    7.00
  -3   3  10    7.90    4.10
   3   3 -10   13.80    7.80
  -3   3  10   13.30    6.10
  -3  -3  10    9.30    6.30
   3  -3 -10   18.40    6.60
   3  -3 -10   17.20    6.10
  -3  -3  10    5.10    4.90
  -3  -3  10   10.50    5.60
   3  -3 -10    5.30    3.90
  -3  -3  10    0.10    4.00
  -3   3   9   11.30    5.50
   3   3  -9   -1.00    4.60
   3   3  -9   -0.10    4.30
  -3   3   9    3.30    3.10
  -3   3   9   -1.40    2.80
   3   3  -9   -0.70    3.80
  -3   3   9    2.80    3.40
   3   3  -9   -0.10    3.70
   3  -3  -9   -5.50    4.30
  -3  -3   9    1.50    4.60
   3  -3  -9   12.80    5.90
   3  -3  -9   -1.50    2.60
  -3  -3   9    3.30    3.50
  -3  -3   9    8.90    5.70
  -3  -3   9    5.80    4.40
   3  -3  -9    2.20    3.10
  -3   3   8  105.69   11.50
  -3   3   8  109.49    8.50
  -3   3   8  121.49    8.70
   3   3  -8  110.19   11.60
   3   3  -8   91.89   10.80
   3   3  -8  127.09   11.90
   3   3  -8  137.09   11.40
   3  -3  -8  112.19    9.60
  -3  -3   8  101.19   10.90
  -3  -3   8  141.99   11.80
   3  -3  -8  102.19   11.20
  -3  -3   8  124.29   21.70
   3  -3  -8  115.29   10.80
  -3  -3   8  147.59   13.30
   3  -3  -8  111.59    9.20
  -3   3   7  185.68   14.60
  -3   3   7  188.08   10.60
  -3   3   7  173.28   13.10
   3   3  -7  207.58   13.40
   3   3  -7  195.38   14.10
  -3   3   7  191.98   10.60
   3   3  -7  192.38   14.20
   3   3  -7  189.58   13.70
  -3  -3   7  189.18   13.90
   3  -3  -7  192.38   13.40
   3  -3  -7  196.48   11.80
   3  -3  -7  217.38   14.90
   3  -3  -7  212.08   11.90
  -3  -3   7  186.58   14.40
  -3  -3   7  224.48   15.50
  -3  -3   7  205.68   13.60
   3   3  -6  513.25   21.60
  -3   3   6  504.55   18.30
  -3   3   6  494.65   22.80
   3   3  -6  474.15   22.80
  -3   3   6  475.35   23.50
  -3   3   6  499.25   18.40
   3   3  -6  464.95   22.80
   3   3  -6  478.35   22.50
   3  -3  -6  487.75   23.30
   3  -3  -6  444.06   21.70
   3  -3  -6  502.15   19.70
  -3  -3   6  410.46   22.20
  -3  -3   6  477.55   21.50
  -3  -3   6  500.85   23.70
   3  -3  -6  490.95   19.60
  -3  -3   6  474.15   22.70
   3   3  -5   49.80    8.50
   3   3  -5   35.10    7.00
  -3   3   5   53.89    4.40
  -3   3   5   59.49    9.00
   3   3  -5   37.90    6.20
   3   3  -5   54.59    7.60
  -3   3   5   46.70    4.30
  -3   3   5   51.49    8.40
  -3  -3   5   50.59    7.40
   3  -3  -5   49.90    4.90
  -3  -3   5   49.50    8.90
  -3  -3   5   38.70    6.50
  -3  -3   5   63.79    9.50
   3  -3  -5   58.69    5.20
   3  -3  -5   61.39    9.50
   3  -3  -5   57.79    9.10
  -3   3   4    1.20    3.30
  -3   3   4    1.70    2.80
  -3   3   4    3.30    1.70
   3   3  -4    1.10    2.30
  -3   3   4    3.00    1.60
   3   3  -4    6.80    3.00
   3   3  -4    6.60    2.90
   3   3  -4    3.60    3.60
  -3  -3   4    4.10    4.80
  -3  -3   4    6.70    3.50
   3  -3  -4   -0.50    3.40
   3  -3  -4    4.30    1.90
   3  -3  -4    0.40    2.90
  -3  -3   4    4.90    3.10
  -3  -3   4   -0.10    2.60
   3  -3  -4    2.90    2.10
   3   3  -3  204.58   12.20
  -3   3   3  220.48    7.70
   3   3  -3  209.98   11.10
  -3   3   3  211.78   12.20
   3   3  -3  208.78   10.40
   3   3  -3  192.58   10.90
  -3   3   3  219.78    7.70
  -3   3   3  217.48   12.70
  -3  -3   3  220.78   11.80
   3  -3  -3  207.98    8.70
  -3  -3   3  204.48   10.20
   3  -3  -3  218.38   12.40
  -3  -3   3  197.48   12.00
   3  -3  -3  210.38    8.70
   3  -3  -3  229.68   12.40
  -3  -3   3  194.18   11.10
   3   3  -2   83.49    6.00
   3   3  -2   77.19    7.00
  -3   3   2   75.19    3.70
  -3   3   2   81.09    3.80
  -3   3   2   70.59    6.90
   3   3  -2   77.89    5.50
   3   3  -2   72.19    5.80
   3  -3  -2   96.59    7.90
  -3  -3   2   78.49    6.10
  -3  -3   2   85.39    7.40
   3  -3  -2   78.59    7.10
  -3  -3   2   81.59    6.20
  -3  -3   2   87.59    5.70
   3  -3  -2   72.99    7.10
   3  -3  -2   80.19    4.60
   3  -3  -2   77.59    4.50
   3   3  -1   19.10    3.40
  -3   3   1   16.80    4.50
  -3   3   1   18.30    2.90
  -3   3   1   19.80    2.80
  -3   3   1   18.50    4.80
   3   3  -1   20.00    3.50
   3   3  -1   15.30    3.80
   3   3  -1   18.00    3.20
   3  -3  -1   13.90    2.70
  -3  -3   1   15.70    3.30
   3  -3  -1   15.40    4.30
   3  -3  -1   16.90    4.60
   3  -3  -1   21.30    4.60
   3  -3  -1   15.00    2.70
  -3  -3   1   11.30    2.80
  -3  -3   1    9.80    3.40
  -3  -3   1   17.20    3.60
   3   3   0  163.98    6.90
   3   3   0  179.28    9.80
   3   3   0  157.88    6.70
  -3   3   0  180.78    8.20
  -3   3   0  160.68   10.40
  -3   3   0  176.38    8.10
  -3  -3   0  163.28    8.30
  -3  -3   0  176.88    9.70
   3  -3   0  173.58   10.80
   3  -3   0  165.08    8.30
   3  -3   0  176.88    8.50
  -3  -3   0  170.48    7.70
   3  -3   0  185.18   10.80
  -3  -3   0  187.88    8.70
  -3  -3   0  171.78    7.60
   3  -3   0  170.68   10.50
  -3   3  -1 1178.08   39.00
  -3   3  -1 1136.19   38.30
   3   3   1 1133.29   35.70
  -3   3  -1 1113.99   35.50
  -3   3  -1 1123.09   35.60
   3  -3   1 1171.98   39.00
  -3  -3  -1 1142.09   32.90
   3  -3   1 1128.99   36.00
   3  -3   1 1116.09   38.40
   3  -3   1 1083.09   37.90
  -3  -3  -1 1120.99   32.80
  -3  -3  -1 1170.58   35.80
   3  -3   1 1107.09   35.80
  -3  -3  -1 1177.08   36.20
  -3  -3  -1 1085.59   35.80
   3   3   2    2.80    2.70
  -3   3  -2   -0.50    1.90
  -3   3  -2   -1.40    3.00
  -3   3  -2    1.80    1.80
  -3   3  -2    1.30    2.50
   3  -3   2    0.40    3.30
   3  -3   2    1.90    2.60
   3  -3   2    3.60    3.50
   3  -3   2    3.30    2.40
  -3  -3  -2    0.70    2.30
  -3  -3  -2    1.40    1.30
  -3  -3  -2   -1.20    2.20
  -3  -3  -2    0.00    1.80
  -3  -3  -2    0.80    1.30
   3   3   3   17.00    5.00
   3   3   3   12.90    3.80
  -3   3  -3   21.00    5.40
  -3   3  -3   15.40    5.20
  -3   3  -3   17.40    4.90
  -3   3  -3   14.40    5.20
  -3  -3  -3   20.80    3.10
   3  -3   3   11.60    3.80
   3  -3   3   14.00    5.40
  -3  -3  -3   17.20    3.10
   3  -3   3   26.60    6.10
  -3  -3  -3    8.50    3.40
   3  -3   3   25.00    6.30
  -3  -3  -3   16.20    4.00
  -3   3  -4   91.59    8.40
   3   3   4   98.79    7.00
  -3   3  -4   94.49    8.60
   3   3   4  107.99    9.20
   3   3   4   84.89    5.10
  -3   3  -4   95.59    8.60
   3   3   4   96.09    5.30
  -3   3  -4  100.49    9.00
  -3  -3  -4   99.19    7.10
   3  -3   4   96.19    8.70
   3  -3   4   91.59    8.90
  -3  -3  -4   89.59    8.00
  -3  -3  -4   94.59    6.10
  -3  -3  -4  102.99    6.40
   3  -3   4   85.19    8.60
   3  -3   4   98.79    9.10
  -3   3  -5   15.50    5.20
  -3   3  -5    5.10    4.00
   3   3   5   10.90    3.80
   3   3   5   10.80    2.90
   3   3   5   18.00    3.50
  -3   3  -5   16.70    6.10
   3   3   5   10.40    4.60
  -3   3  -5   18.10    5.30
  -3  -3  -5    9.50    3.30
  -3  -3  -5   14.80    3.70
   3  -3   5    9.40    4.30
   3  -3   5    7.60    5.40
  -3  -3  -5    6.30    3.80
   3  -3   5   14.10    4.80
  -3  -3  -5   10.40    3.80
   3  -3   5    8.50    4.70
  -3   3  -6   12.10    5.00
   3   3   6    7.60    2.90
  -3   3  -6   15.30    6.00
  -3   3  -6    6.70    4.50
   3   3   6    7.30    4.20
  -3   3  -6    6.10    6.30
   3   3   6    9.50    3.60
   3   3   6   16.80    4.10
   3  -3   6   17.00    4.80
   3  -3   6   12.20    5.30
  -3  -3  -6    7.50    3.60
   3  -3   6    5.80    4.30
  -3  -3  -6   10.90    4.80
   3  -3   6    7.60    4.00
  -3  -3  -6   17.80    4.60
  -3  -3  -6   10.50    3.10
   3   3   7   14.80    5.80
  -3   3  -7   23.30    6.70
  -3   3  -7   35.40    7.80
  -3   3  -7   14.20    4.30
  -3   3  -7   16.80    6.70
   3   3   7   12.70    4.20
  -3  -3  -7   22.00    5.60
  -3  -3  -7   25.50    5.60
   3  -3   7   11.10    5.40
  -3  -3  -7   20.80    5.10
   3  -3   7   33.40    8.40
  -3  -3  -7   24.40    5.50
   3  -3   7   15.80    6.30
   3  -3   7   19.60    7.20
   3   3   8   11.10    4.50
  -3   3  -8   -5.50    5.10
  -3   3  -8    2.80    3.40
  -3   3  -8    1.80    3.90
   3   3   8   11.60    3.80
   3   3   8    0.80    4.60
   3   3   8   10.00    4.20
  -3  -3  -8   -2.90    3.00
  -3  -3  -8   -0.50    2.50
   3  -3   8    2.30    5.00
   3  -3   8    6.70    3.90
   3  -3   8    0.20    3.80
  -3  -3  -8    3.90    5.30
  -3  -3  -8    6.70    4.00
   3  -3   8    1.00    4.40
   3   3   9  103.69   11.90
   3   3   9   82.69    8.30
   3   3   9   79.29    8.70
  -3   3  -9   79.59   12.50
  -3   3  -9   84.89   12.70
  -3   3  -9  108.49   17.20
  -3   3  -9  114.89   15.40
   3  -3   9   85.09   13.70
  -3  -3  -9   70.59   12.60
  -3  -3  -9   93.49   13.00
  -3  -3  -9   81.09    8.80
   3  -3   9  115.89   16.10
  -3  -3  -9   87.29    8.70
   3  -3   9  105.19   11.80
   3  -3   9  106.69   15.90
   3   3  10   80.99    8.90
   3   3  10   97.29   14.00
   3   3  10  102.69   15.90
  -3   3 -10  100.09   15.70
  -3   3 -10  125.39   17.60
   3  -3  10  107.39   15.30
  -3  -3 -10   90.69    9.60
  -3  -3 -10  108.89   10.90
   3  -3  10  159.48   23.90
   3  -3  10   72.29   11.20
   3  -3  10  102.39   16.20
  -3  -3 -10   89.09   12.70
  -3   3 -11   31.50    8.50
   3   3  11   19.30    5.40
  -3   3 -11    2.00    5.00
   3   3  11    5.60    5.60
   3   3  11   13.60    5.90
   3  -3  11   10.60    6.00
  -3  -3 -11    7.50    5.30
  -3  -3 -11    4.10    4.50
   3  -3  11    8.00    6.20
   3  -3  11    2.40    6.70
  -3  -3 -11   -4.00    4.80
   3  -3  11    7.00    6.90
   3   3  12   19.10    6.60
  -3   3 -12    5.40    5.50
   3   3  12    4.00    5.10
  -3   3 -12   -2.60    5.70
   3   3  12    0.60    5.40
   3  -3  12    9.40    8.00
   3  -3  12   13.40    7.80
  -3  -3 -12   16.40    6.70
  -3  -3 -12    4.30    6.30
   3  -3  12    2.10    6.00
  -3  -3 -12    0.10    4.40
   3   3  13    0.00    8.70
  -3   3 -13    5.50    5.50
   3   3  13    8.00    5.50
   3   3  13    5.40    5.10
  -3   3 -13  -15.50    5.60
  -3  -3 -13    0.30    4.10
   3  -3  13   -8.50    6.00
   3  -3  13   -8.60    6.00
   3  -3  13   -3.70    4.90
   3   3  14   14.80    8.20
  -3   3 -14    3.90    8.70
   3   3  14    3.00    5.90
   3   3  14    0.30    4.70
   3  -3  14    8.50    7.10
  -3  -3 -14   -2.80    4.90
   3  -3  14    8.60    8.10
   3  -3  14   -6.20    5.90
  -3  -3 -14   14.20    7.60
   3   3  15   21.00    8.80
  -3   3 -15    7.00    9.10
   3   3  15  -21.70    7.80
   3   3  15    0.80    6.40
  -3  -3 -15   -6.50    4.30
   3  -3  15   -5.80    7.80
  -3  -3 -15    9.60    6.40
   3  -3  15    3.10    7.80
   3  -3  15    4.10    8.10
  -3   4  15    5.30    7.20
  -3   4  15    9.30    6.70
   3   4 -15    2.40    6.60
  -3   4  15   17.80    8.40
  -3  -4  15  -11.20    5.40
  -3  -4  15    3.90    9.30
   3  -4 -15    6.50    6.70
   3  -4 -15    3.70    5.20
  -3  -4  15    9.60    8.40
   3   4 -14    7.40   11.70
  -3   4  14   10.10    7.50
  -3   4  14    9.10    6.40
  -3   4  14   -1.20    5.80
   3  -4 -14   12.70    6.70
   3  -4 -14    1.60    4.10
  -3  -4  14    2.20    6.50
  -3  -4  14    4.30    6.20
  -3  -4  14    8.40    6.90
  -3   4  13    8.00    6.30
  -3   4  13   10.80    6.60
  -3   4  13    6.40    4.80
   3  -4 -13    1.00    4.50
  -3  -4  13   10.30    8.40
  -3  -4  13    3.10    6.50
  -3  -4  13   -0.10    4.90
  -3  -4  13   10.60    5.40
  -3   4  12   -4.20    3.50
   3   4 -12    1.70    6.00
  -3   4  12   -2.90    4.80
  -3   4  12   -6.40    4.10
   3  -4 -12    1.10    4.20
  -3  -4  12   -0.40    5.30
  -3  -4  12    2.30    3.80
   3  -4 -12    2.20    3.30
  -3  -4  12    3.00    6.10
  -3  -4  12   14.10    7.30
  -3   4  11    3.90    3.40
  -3   4  11   -2.50    4.60
  -3   4  11   22.40    8.40
   3   4 -11   -4.50    5.50
   3   4 -11    2.10    5.60
   3  -4 -11    3.20    4.40
  -3  -4  11   -1.80    5.20
   3  -4 -11    0.50    3.40
  -3  -4  11   -3.80    3.70
  -3  -4  11   -1.10    4.50
  -3  -4  11    4.80    6.30
   3   4 -10    3.10    4.70
  -3   4  10   -0.20    4.60
  -3   4  10    8.30    6.50
   3   4 -10    8.80    6.10
  -3   4  10    5.80    3.40
   3   4 -10    5.60    4.30
  -3  -4  10    8.20    5.80
   3  -4 -10    5.10    3.90
  -3  -4  10    7.80    6.50
  -3  -4  10   -0.30    4.80
   3  -4 -10    7.60    5.30
  -3  -4  10    5.70    5.50
   3  -4 -10    4.90    3.10
   3   4  -9   32.90    9.00
  -3   4   9   26.70    8.10
   3   4  -9   24.70    6.70
   3   4  -9   41.10   15.00
  -3   4   9   38.20    6.20
  -3   4   9   27.70    9.20
   3  -4  -9   38.30    6.90
   3  -4  -9   30.50    7.60
  -3  -4   9   20.50    7.80
   3  -4  -9   28.90    6.40
  -3  -4   9   17.90    5.80
  -3  -4   9   37.30   10.10
  -3  -4   9   25.00    7.00
   3   4  -8   18.50    6.30
  -3   4   8   21.10    6.50
   3   4  -8   16.10    6.10
  -3   4   8   24.10    8.40
  -3   4   8   15.10    4.00
   3   4  -8    9.40    4.00
   3   4  -8   28.60    8.80
  -3   4   8   31.00    5.10
  -3  -4   8   22.60    7.40
   3  -4  -8   21.20    5.30
  -3  -4   8   23.60    7.50
  -3  -4   8   26.20    7.50
   3  -4  -8   23.90    5.80
  -3  -4   8   23.20    6.90
   3  -4  -8   10.80    6.60
   3  -4  -8   20.70    7.00
  -3   4   7    2.80    4.30
  -3   4   7   13.10    5.70
   3   4  -7    0.40    3.80
   3   4  -7   15.50    6.10
  -3   4   7    7.80    2.70
   3   4  -7    0.50    3.30
  -3   4   7    3.40    4.30
   3   4  -7    6.70    4.30
   3  -4  -7   20.20    7.00
  -3  -4   7   28.30    7.70
  -3  -4   7   -0.50    3.50
   3  -4  -7    2.20    3.20
  -3  -4   7    8.70    4.80
  -3  -4   7    4.20    3.20
   3  -4  -7   14.50    4.10
   3  -4  -7   11.90    3.60
  -3   4   6   75.69    9.10
   3   4  -6   80.79    9.10
   3   4  -6   81.69    8.80
   3   4  -6   98.59    9.40
  -3   4   6   85.09    8.90
  -3   4   6   89.79    5.00
   3   4  -6   80.79    8.10
  -3   4   6   81.99    4.90
  -3  -4   6   89.09    9.40
   3  -4  -6   82.89    6.60
   3  -4  -6   82.09    8.80
  -3  -4   6   77.69    8.20
   3  -4  -6   85.19    9.80
  -3  -4   6   92.09    9.30
   3  -4  -6   77.99    6.40
  -3  -4   6   97.59   10.10
   3   4  -5    1.40    2.80
   3   4  -5   -0.40    2.70
  -3   4   5    2.90    3.90
  -3   4   5    1.00    3.00
   3   4  -5   13.00    4.50
  -3  -4   5    0.70    2.80
   3  -4  -5    2.80    2.10
   3  -4  -5    0.30    3.00
   3  -4  -5    2.30    3.50
  -3  -4   5    0.40    3.50
  -3  -4   5    2.00    3.10
   3  -4  -5    3.40    2.40
  -3  -4   5    5.90    3.50
   3   4  -4  300.77   15.10
   3   4  -4  291.37   14.20
  -3   4   4  249.38   15.90
   3   4  -4  276.87   16.20
  -3   4   4  264.67   15.80
   3   4  -4  280.07   15.00
   3  -4  -4  294.97   16.20
   3  -4  -4  276.27   11.10
  -3  -4   4  307.17   17.30
   3  -4  -4  266.17   10.90
  -3  -4   4  250.77   13.60
  -3  -4   4  291.97   15.70
  -3  -4   4  278.17   15.10
   3  -4  -4  290.27   16.60
   3   4  -3   93.09    7.60
  -3   4   3  120.19   10.00
   3   4  -3   96.69    7.60
   3   4  -3  108.49    9.40
   3   4  -3  104.29    7.60
   3  -4  -3   97.89    8.90
   3  -4  -3   96.49    5.30
   3  -4  -3   98.39    5.30
   3  -4  -3  103.19    8.80
  -3  -4   3   95.99    7.50
  -3  -4   3   92.79    8.00
   3  -4  -3   98.59    9.20
  -3  -4   3  101.29    8.00
  -3  -4   3   91.89    9.00
   3   4  -2  328.67   14.20
  -3   4   2  320.67   17.20
   3   4  -2  331.57   14.50
   3   4  -2  321.57   14.10
   3   4  -2  329.87   16.90
  -3  -4   2  332.57   14.80
   3  -4  -2  339.97   12.20
   3  -4  -2  323.97   16.90
   3  -4  -2  327.77   16.80
  -3  -4   2  306.07   14.50
   3  -4  -2  326.57   12.10
   3  -4  -2  326.27   17.10
  -3  -4   2  332.17   14.50
  -3  -4   2  349.27   17.40
  -3   4   1   29.10    2.70
   3   4  -1   33.90    3.60
  -3   4   1   32.80    3.10
   3   4  -1   39.00    5.70
   3   4  -1   33.80    3.50
   3   4  -1   44.20    7.40
  -3   4   1   44.40    7.70
  -3  -4   1   36.40    7.00
  -3  -4   1   43.80    5.70
   3  -4  -1   38.10    7.00
   3  -4  -1   38.30    4.80
  -3  -4   1   40.30    4.60
   3  -4  -1   43.40    7.50
  -3  -4   1   33.30    4.00
   3  -4  -1   50.49    7.80
   3  -4  -1   36.70    3.60
   3  -4  -1   42.30    7.90
   3   4   0   66.49    6.60
  -3   4   0   75.79    7.80
   3   4   0   67.99    3.60
  -3   4   0   58.19    4.60
  -3   4   0   56.59    4.50
  -3  -4   0   54.89    5.40
   3  -4   0   77.69    7.60
   3  -4   0   57.19    6.90
  -3  -4   0   62.89    4.50
  -3  -4   0   61.89    4.80
   3  -4   0   59.89    5.20
   3  -4   0   68.69    7.70
  -3  -4   0   53.09    6.20
  -3  -4   0   70.89    6.00
   3  -4   0   69.19    5.50
  -3  -4   0   67.89    7.00
  -3   4  -1  186.38   12.10
  -3   4  -1  175.58    9.50
   3  -4   1  169.68    9.80
  -3  -4  -1  163.88   10.10
  -3  -4  -1  188.48   11.00
  -3  -4  -1  170.88    7.40
   3  -4   1  193.58   12.80
   3  -4   1  160.98   11.80
  -3  -4  -1  179.98    7.60
   3  -4   1  174.48    9.90
  -3  -4  -1  160.18   10.50
  -3  -4  -1  186.78   10.50
   3  -4   1  182.88   11.90
  -3   4  -2  282.87   13.20
  -3   4  -2  218.38   12.20
  -3   4  -2  231.28   14.40
   3   4   2  242.78   13.30
  -3   4  -2  292.97   16.10
  -3  -4  -2  269.17   13.70
  -3  -4  -2  237.78   12.80
   3  -4   2  261.47   14.90
  -3  -4  -2  267.57    9.30
   3  -4   2  231.58   12.80
  -3  -4  -2  261.47    9.20
   3  -4   2  240.98   15.10
   3  -4   2  239.88   13.10
  -3  -4  -2  257.77   13.50
  -3   4  -3   83.59    9.20
  -3   4  -3   93.19    7.90
  -3   4  -3   73.49    8.20
   3   4   3   77.39    7.10
   3   4   3   73.69    7.60
  -3   4  -3   78.39    7.40
   3  -4   3   70.49    7.40
   3  -4   3   83.69    8.00
  -3  -4  -3   92.09    8.10
   3  -4   3   85.29    9.10
  -3  -4  -3   81.49    6.90
  -3  -4  -3   75.79    7.20
  -3  -4  -3   87.89    4.80
  -3  -4  -3   70.29    4.30
   3  -4   3   79.29    8.30
   3   4   4    7.10    4.40
  -3   4  -4   12.00    4.50
  -3   4  -4   10.40    4.60
   3   4   4    3.20    2.90
  -3   4  -4   -0.90    2.00
   3  -4   4    2.10    4.00
  -3  -4  -4    8.70    3.80
  -3  -4  -4    8.20    2.20
   3  -4   4    0.40    2.80
   3  -4   4    2.00    4.40
  -3  -4  -4   -0.80    3.10
   3  -4   4    1.70    2.90
  -3   4  -5  463.95   22.90
  -3   4  -5  443.66   22.00
   3   4   5  439.36   22.00
  -3   4  -5  446.56   22.90
  -3   4  -5  437.56   21.90
   3   4   5  448.46   19.70
   3  -4   5  460.05   23.70
   3  -4   5  424.96   22.60
  -3  -4  -5  439.66   21.70
   3  -4   5  435.76   22.00
  -3  -4  -5  454.15   17.20
  -3  -4  -5  464.15   19.80
   3  -4   5  437.86   22.00
  -3  -4  -5  463.45   17.30
   3   4   6   77.89    7.40
  -3   4  -6   99.89   13.70
   3   4   6   78.19    4.90
  -3   4  -6   98.39   13.60
  -3   4  -6   87.79    9.50
  -3   4  -6   80.19    9.70
   3   4   6   74.49    5.00
   3  -4   6   94.19   13.20
  -3  -4  -6   89.89    6.90
  -3  -4  -6   80.29    9.40
   3  -4   6   80.59    9.70
  -3  -4  -6   60.19    6.80
   3  -4   6   74.19   11.60
   3  -4   6   69.19    8.30
  -3  -4  -6   96.19    7.10
   3   4   7   53.09    8.60
   3   4   7   49.80    9.90
   3   4   7   51.99    4.90
   3   4   7   36.50    4.10
  -3   4  -7   49.80    9.90
  -3   4  -7   26.50    7.70
  -3   4  -7   52.19   10.50
  -3  -4  -7   57.69    8.00
   3  -4   7   61.49   11.30
  -3  -4  -7   43.40    7.70
  -3  -4  -7   57.19    6.20
   3  -4   7   56.19   11.30
   3  -4   7   32.00    8.40
  -3   4  -8   33.00    9.00
  -3   4  -8   13.50    5.60
  -3   4  -8   32.40    9.80
   3   4   8   28.90    5.60
   3   4   8   20.60    5.90
   3   4   8   21.00    4.70
  -3   4  -8   16.30    6.60
   3   4   8   27.30    8.30
  -3  -4  -8   24.70    8.10
   3  -4   8   24.50    8.40
   3  -4   8   20.90    7.90
  -3  -4  -8   27.80    6.20
   3  -4   8   30.70    9.20
  -3  -4  -8   35.80    7.30
   3  -4   8   18.00    7.10
  -3  -4  -8   28.90    6.20
   3   4   9    0.80    4.00
  -3   4  -9   -3.90    3.00
  -3   4  -9    7.00    6.10
   3   4   9    4.20    3.70
   3   4   9    1.50    3.50
  -3  -4  -9    5.10    3.70
   3  -4   9    5.40    5.70
  -3  -4  -9    2.30    2.90
  -3  -4  -9   -0.40    4.00
   3  -4   9   10.40    5.10
   3  -4   9    5.50    5.90
   3  -4   9   -2.30    3.10
  -3   4 -10   11.00    6.50
   3   4  10   14.80    4.60
   3   4  10   11.00    5.40
  -3   4 -10    9.10    5.90
   3   4  10   22.50    7.50
   3  -4  10   14.40    6.20
  -3  -4 -10   11.80    6.10
   3  -4  10   12.20    6.70
  -3  -4 -10   17.70    6.20
   3  -4  10   15.30    6.80
   3  -4  10   15.20    7.60
  -3  -4 -10   24.60    6.10
   3   4  11   23.60    7.40
   3   4  11   21.70    6.50
  -3   4 -11   11.60    6.70
  -3   4 -11   31.70   11.00
   3  -4  11   10.20    6.70
  -3  -4 -11   38.40    8.80
   3  -4  11   22.00    7.90
  -3  -4 -11   22.70    7.30
   3  -4  11   18.10    8.10
  -3  -4 -11   10.70    7.80
   3  -4  11    8.30    7.30
   3   4  12   -6.60    4.00
   3   4  12   18.00    7.60
  -3   4 -12    1.30    3.90
  -3  -4 -12   13.80    6.70
  -3  -4 -12    4.50    5.40
   3  -4  12    1.50    5.70
   3  -4  12    5.90    7.10
   3  -4  12    1.00    6.30
  -3  -4 -12    5.60    4.50
   3   4  13    8.90    4.90
   3   4  13    1.10    7.30
  -3   4 -13   -2.40    6.00
   3   4  13    4.40    4.60
   3  -4  13  -11.60    5.40
  -3  -4 -13    7.40    4.70
   3  -4  13   -3.20    5.20
   3  -4  13   -5.30    5.70
   3  -4  13   -1.30    7.10
  -3  -4 -13   -2.40    4.50
   3   4  14    3.10    6.20
   3   4  14    7.20    5.50
   3   4  14   16.80    9.70
  -3   4 -14   21.80   11.40
  -3  -4 -14   -8.20    5.30
   3  -4  14   -1.80    6.80
   3  -4  14   -0.30    7.10
   3  -4  14    7.40    8.40
   3   4  15    1.70    8.70
  -3   4 -15   11.30   10.40
   3   4  15    2.80    7.00
  -3  -4 -15    0.20    4.30
   3  -4  15    3.00    7.60
   3  -4  15   14.80    8.10
   3  -4  15   13.10    8.20
  -3  -4 -15    1.00    5.60
   3   5 -15   10.30    8.70
  -3   5  15   -1.40    6.60
  -3   5  15    8.20    7.40
   3  -5 -15   -6.20    4.50
  -3  -5  15   10.20    7.70
  -3  -5  15    4.00    9.20
   3  -5 -15    4.40    5.40
  -3  -5  15   14.00    8.90
   3   5 -14   -2.80    5.70
  -3   5  14   -8.10    5.60
  -3   5  14   13.00    9.10
  -3  -5  14    8.10    7.00
   3  -5 -14   -1.20    5.20
  -3  -5  14   -4.50    6.50
   3  -5 -14    3.80    4.80
  -3   5  13   -3.70    4.70
  -3   5  13    1.80    4.60
  -3   5  13    3.80    5.40
   3   5 -13    3.50    5.30
  -3  -5  13    4.40    7.50
   3  -5 -13    1.70    4.30
  -3  -5  13   -1.10    5.20
  -3  -5  13   -4.00    6.40
   3  -5 -13    8.80    6.40
  -3  -5  13   16.90    9.00
   3   5 -12    4.00    4.40
  -3   5  12   12.10    4.70
  -3   5  12   11.40    6.70
  -3   5  12   22.20    9.00
  -3  -5  12    7.10    5.30
  -3  -5  12   12.00   13.10
  -3  -5  12   13.40    8.50
   3  -5 -12   12.80    5.20
  -3  -5  12    8.70    6.30
   3  -5 -12    8.40    5.40
   3   5 -11   14.70    8.30
  -3   5  11   26.60   10.40
  -3   5  11   13.80    6.20
  -3  -5  11   19.00    8.80
   3  -5 -11    9.90    4.40
  -3  -5  11    6.90    5.00
  -3  -5  11   10.50    7.60
  -3  -5  11   16.60    6.70
   3  -5 -11   16.10    5.90
  -3   5  10   22.60    9.50
  -3   5  10   36.50    9.80
   3   5 -10   15.30    6.30
  -3   5  10   31.00    5.40
  -3  -5  10   41.30    8.70
  -3  -5  10   12.40    9.00
  -3  -5  10   31.40    9.40
   3  -5 -10   27.30    6.80
   3  -5 -10   21.30    6.20
  -3  -5  10   25.30    9.20
  -3   5   9    2.70    4.70
  -3   5   9   -0.40    4.90
   3   5  -9    1.50    4.50
   3   5  -9    6.50    5.80
  -3   5   9    3.50    1.90
   3  -5  -9   -7.70    3.90
  -3  -5   9   -6.10    3.40
   3  -5  -9    2.20    2.30
  -3  -5   9    6.00    4.60
  -3  -5   9   12.50    6.10
   3  -5  -9    2.60    2.80
  -3  -5   9   -4.10    3.90
  -3   5   8   -1.20    3.40
   3   5  -8   -4.00    4.40
  -3   5   8   -1.60    3.60
   3   5  -8   -1.00    3.60
   3   5  -8    5.00    4.30
  -3  -5   8    2.50    3.10
   3  -5  -8    3.10    3.40
   3  -5  -8    4.10    5.00
  -3  -5   8   -2.70    3.50
  -3  -5   8    3.90    5.60
  -3  -5   8   -1.10    2.80
   3  -5  -8   -3.20    2.40
   3   5  -7    8.30    5.10
   3   5  -7   11.00    5.90
  -3   5   7    3.30    3.70
  -3   5   7    3.90    4.90
   3   5  -7    1.30    2.90
   3   5  -7    4.00    4.50
   3  -5  -7   -2.70    4.90
  -3  -5   7    0.90    4.00
  -3  -5   7    6.40    4.00
   3  -5  -7    9.90    8.20
  -3  -5   7    9.40    5.50
   3  -5  -7    8.60    3.10
   3  -5  -7    7.30    3.00
  -3  -5   7    3.90    4.70
  -3   5   6   14.50    5.50
   3   5  -6   20.40    5.40
  -3   5   6   12.90    5.80
   3   5  -6   14.90    6.60
   3   5  -6    6.90    3.90
  -3  -5   6    8.10    4.20
  -3  -5   6   17.80    5.80
  -3  -5   6   18.50    6.10
   3  -5  -6   14.10    3.20
   3  -5  -6   14.50    3.70
   3  -5  -6   12.10    4.90
   3  -5  -6   22.00    7.40
  -3  -5   6   10.70    6.10
  -3   5   5    5.60    4.60
   3   5  -5    8.10    5.30
   3   5  -5   13.90    5.00
  -3   5   5    9.70    5.80
   3   5  -5   10.60    4.20
   3  -5  -5    5.70    2.00
  -3  -5   5   17.90    5.90
   3  -5  -5    9.80    2.70
   3  -5  -5   10.90    5.00
  -3  -5   5   10.80    4.60
  -3  -5   5   16.10    6.40
  -3  -5   5    2.70    3.00
   3  -5  -5    7.20    4.80
   3   5  -4   -0.70    2.10
   3   5  -4    2.40    3.00
   3   5  -4   -4.00    1.80
   3   5  -4    0.30    2.90
  -3  -5   4   -0.30    3.20
   3  -5  -4    6.10    3.30
  -3  -5   4    3.60    3.50
  -3  -5   4    2.70    3.00
   3  -5  -4    1.90    1.40
   3  -5  -4    1.80    1.50
   3  -5  -4    0.60    3.30
  -3  -5   4   -4.60    2.60
   3  -5  -4   -1.20    2.40
   3   5  -3    9.50    3.40
   3   5  -3    6.80    3.60
  -3   5   3   13.50    5.30
   3   5  -3    6.10    3.60
   3   5  -3    2.60    3.50
  -3  -5   3    7.10    4.20
   3  -5  -3    9.40    2.20
   3  -5  -3   12.40    4.80
  -3  -5   3    6.50    4.00
   3  -5  -3    6.80    4.40
   3  -5  -3    6.60    1.90
   3  -5  -3   10.80    4.50
  -3  -5   3    7.90    2.80
  -3   5   2   19.40    5.40
   3   5  -2   13.10    4.30
   3   5  -2   20.60    4.00
   3   5  -2   20.60    6.80
   3   5  -2   15.10    3.50
   3  -5  -2   20.60    3.50
   3  -5  -2   19.70    6.60
   3  -5  -2   25.40    6.10
   3  -5  -2   16.20    5.30
  -3  -5   2   20.80    5.30
  -3  -5   2   12.30    4.10
  -3  -5   2   15.80    4.30
  -3  -5   2   12.10    5.20
   3  -5  -2   20.90    3.40
   3  -5  -2   12.70    5.10
   3   5  -1    0.20    1.60
   3   5  -1    4.20    3.20
   3   5  -1    2.30    1.70
   3  -5  -1    6.90    4.20
   3  -5  -1   -0.40    1.60
  -3  -5   1    1.90    3.00
   3  -5  -1   -0.60    2.20
  -3  -5   1    4.40    2.90
  -3  -5   1    5.40    3.10
   3  -5  -1    3.30    1.90
  -3  -5   1    0.70    1.60
   3  -5  -1    3.00    3.90
   3  -5  -1    0.20    2.20
  -3  -5   1    0.50    1.90
  -3   5   0   76.19    8.10
  -3   5   0   82.29    5.30
  -3   5   0   81.49    5.30
  -3  -5   0   90.79    7.60
  -3  -5   0   87.69    6.00
  -3  -5   0   82.99    5.90
   3  -5   0   89.39    8.80
  -3  -5   0   96.49    8.90
   3  -5   0   90.99    6.50
   3  -5   0   92.99    6.60
  -3  -5   0   78.09    7.10
   3  -5   0   74.29    8.50
   3  -5   0  100.59    9.70
  -3  -5   0   81.29    8.30
  -3   5  -1  105.99    7.10
  -3   5  -1  104.09    6.90
  -3   5  -1  104.69    9.70
   3  -5   1  103.99    9.70
  -3  -5  -1  100.19    8.40
  -3  -5  -1  107.99    9.20
   3  -5   1  109.19   10.40
  -3  -5  -1   97.19    5.40
   3  -5   1  103.79    7.80
  -3  -5  -1   97.99    8.50
  -3  -5  -1  108.29    9.10
  -3   5  -2   -0.90    2.80
  -3   5  -2    2.50    3.20
  -3   5  -2    3.00    2.60
  -3   5  -2    1.00    2.50
  -3  -5  -2    4.00    3.60
   3  -5   2    4.10    3.40
   3  -5   2   -1.90    2.00
  -3  -5  -2   -1.50    3.20
  -3  -5  -2    4.10    3.40
   3  -5   2    5.50    3.80
   3  -5   2    3.10    2.90
   3  -5   2    1.60    4.10
  -3  -5  -2    0.50    2.40
  -3   5  -3   73.29    7.60
  -3   5  -3   70.19    8.50
  -3   5  -3   87.79   12.60
  -3   5  -3   92.49    7.90
   3   5   3   68.09    9.70
   3  -5   3   83.89    9.70
  -3  -5  -3   83.99    8.20
  -3  -5  -3   67.39    7.90
   3  -5   3   78.89    8.20
  -3  -5  -3   77.99    8.00
   3  -5   3  111.29   10.30
   3  -5   3   89.49    8.60
  -3   5  -4    2.40    3.50
  -3   5  -4    2.90    2.80
  -3   5  -4    5.90    4.40
   3   5   4   11.40    4.30
   3   5   4    4.00    3.20
   3  -5   4   12.10    4.60
  -3  -5  -4    7.80    2.10
  -3  -5  -4    7.80    3.20
  -3  -5  -4   10.50    4.50
   3  -5   4    7.40    4.70
   3  -5   4    7.60    4.90
   3  -5   4    2.60    3.20
  -3  -5  -4    5.90    1.90
  -3  -5  -4   -0.50    3.00
   3   5   5  109.99   19.40
  -3   5  -5   75.19    9.20
  -3   5  -5   89.79   10.20
  -3   5  -5   97.79    9.70
   3   5   5   86.09    8.70
  -3  -5  -5   88.99    5.70
  -3  -5  -5   87.79    8.30
  -3  -5  -5  102.89    9.90
  -3  -5  -5   95.69    5.80
   3  -5   5   90.79   10.30
   3  -5   5   94.69   10.00
   3  -5   5   86.29    9.40
   3  -5   5   93.19   10.80
   3   5   6   22.30    5.90
  -3   5  -6   24.90    7.60
  -3   5  -6   43.20    9.40
   3   5   6   37.80    9.00
  -3   5  -6   49.90    9.90
  -3   5  -6   26.60    8.80
  -3  -5  -6   35.60    8.60
   3  -5   6   36.30   10.00
   3  -5   6   30.00    7.70
   3  -5   6   45.30    9.60
  -3  -5  -6   36.50    7.30
   3  -5   6   28.90    7.00
  -3  -5  -6   30.60    5.30
  -3  -5  -6   37.90    4.50
   3   5   7   22.20    6.80
  -3   5  -7   15.80    5.30
  -3   5  -7   22.80    8.90
   3   5   7   41.50    9.90
   3  -5   7   24.80    8.10
  -3  -5  -7   24.90    6.50
  -3  -5  -7   16.00    4.60
   3  -5   7   36.80    9.50
  -3  -5  -7   18.40    4.20
  -3  -5  -7   22.40    7.70
   3  -5   7   21.90    7.90
   3  -5   7   22.10    6.60
  -3   5  -8   40.00   10.50
   3   5   8   39.50    9.60
   3   5   8   42.80    9.00
  -3   5  -8   51.49   11.20
  -3  -5  -8   45.70    7.90
   3  -5   8   33.80    8.50
   3  -5   8   58.59   11.80
  -3  -5  -8   55.79    8.00
   3  -5   8   30.50    9.20
   3  -5   8   47.60   10.70
  -3  -5  -8   50.19    9.30
   3   5   9   50.69    9.50
   3   5   9   57.59   13.20
  -3   5  -9   62.99   13.20
  -3  -5  -9   49.40    9.00
   3  -5   9   43.40   10.90
   3  -5   9   62.69   16.80
  -3  -5  -9   47.00    8.10
  -3  -5  -9   48.70    9.70
   3  -5   9   48.50   11.60
   3  -5   9   34.50   10.10
   3   5  10  103.59   16.40
   3   5  10  105.99    8.70
  -3   5 -10  112.19   13.10
   3   5  10  122.59   11.90
  -3  -5 -10  109.59    9.80
  -3  -5 -10  108.89   10.50
   3  -5  10  113.79   17.30
   3  -5  10  115.69   16.60
   3  -5  10  137.19   15.40
   3  -5  10  129.89   14.70
  -3   5 -11    7.30    6.20
   3   5  11    4.10    6.40
   3   5  11    0.70    3.40
   3   5  11    4.10    4.80
   3  -5  11   -0.60    5.60
   3  -5  11    4.60    6.00
  -3  -5 -11    5.10    3.20
  -3  -5 -11    3.40    4.60
  -3  -5 -11   11.10    7.00
   3  -5  11    4.20    6.70
   3  -5  11   11.90    7.20
   3   5  12    5.70    5.70
  -3   5 -12    0.30    5.80
   3   5  12    9.40    8.30
   3   5  12    1.90    4.00
   3  -5  12    5.40    5.80
  -3  -5 -12   -9.60    6.50
   3  -5  12    5.60    7.30
   3  -5  12    6.60    6.30
  -3  -5 -12   -4.30    4.40
   3  -5  12   -1.30    6.20
  -3  -5 -12    8.50    4.50
   3   5  13   -3.70    6.00
  -3   5 -13   -9.90    6.80
   3   5  13    4.10    7.30
   3   5  13   -5.30    5.50
   3  -5  13    9.50    6.60
   3  -5  13   -5.30    5.20
   3  -5  13    7.40    8.00
  -3  -5 -13   -3.60    4.30
   3  -5  13   15.40    9.60
  -3  -5 -13    1.80    3.80
  -3   5 -14   -1.50    6.50
   3   5  14    1.60    6.50
   3   5  14    5.60    9.00
   3  -5  14    7.70    7.50
   3  -5  14   -3.20    7.70
   3  -5  14   23.40   12.00
  -3  -5 -14   -8.30    4.50
  -3  -5 -14   -4.10    4.70
  -3   6  14    0.50    7.50
   3   6 -14    5.20    7.40
  -3   6  14   14.80    9.10
   3  -6 -14    0.10    5.70
  -3  -6  14   -0.40    5.70
  -3  -6  14    6.80    7.20
   3  -6 -14    0.80    5.10
  -3  -6  14   -0.60    8.30
   3   6 -13   -0.20    5.60
  -3   6  13   -4.00    5.80
  -3  -6  13   10.80    7.70
  -3  -6  13   -6.80    7.40
  -3  -6  13   10.50    7.60
  -3  -6  13   15.80    8.60
   3  -6 -13    4.00    5.00
   3  -6 -13   11.60    7.40
  -3   6  12    1.90    6.60
  -3   6  12   -4.00    5.30
   3   6 -12   -3.20    5.50
  -3  -6  12    1.00    5.60
  -3  -6  12    1.10    7.30
  -3  -6  12   -1.50    7.70
  -3  -6  12    0.70    5.50
   3  -6 -12    6.10    5.70
   3   6 -11    5.90    4.50
  -3   6  11    4.40    5.70
  -3   6  11    0.00    6.30
  -3  -6  11   -4.80    5.10
  -3  -6  11    3.10    7.60
  -3  -6  11    9.50    7.40
   3  -6 -11    1.70    3.90
  -3  -6  11    4.90    5.90
   3  -6 -11    4.20    3.90
  -3   6  10    5.40    5.80
   3   6 -10    0.20    4.00
  -3   6  10   32.10   10.20
  -3  -6  10    4.80    5.90
  -3  -6  10    2.60    6.10
  -3  -6  10    2.60    4.10
   3  -6 -10    1.30    3.10
   3  -6 -10    3.30    3.90
   3   6  -9   34.50    9.60
  -3   6   9   30.50    9.80
   3   6  -9   19.00    7.90
  -3   6   9   42.30    9.80
  -3  -6   9   38.20    9.80
   3  -6  -9   44.80    7.30
   3  -6  -9   38.50    7.20
  -3  -6   9   33.80    8.90
  -3  -6   9   20.00    7.50
  -3  -6   9   32.10   11.00
  -3   6   8    9.10    5.40
  -3   6   8   -2.80    5.20
   3   6  -8   -0.40    5.40
  -3  -6   8    1.10    4.90
   3  -6  -8    3.60    3.10
  -3  -6   8   13.20    6.70
   3  -6  -8    3.90    3.10
  -3  -6   8    6.40    5.30
  -3  -6   8    7.20    4.50
   3   6  -7   29.50    7.10
  -3   6   7   15.90    6.40
   3   6  -7   15.30    6.00
  -3   6   7   14.30    5.90
  -3  -6   7   14.90    5.30
  -3  -6   7   19.80    8.20
  -3  -6   7   29.00    7.90
  -3  -6   7   13.00    5.50
   3  -6  -7   19.50    4.20
   3  -6  -7   20.00    3.80
   3  -6  -7   22.10    7.10
   3   6  -6   15.80    6.10
  -3   6   6   12.10    5.90
   3   6  -6   18.10    6.00
  -3   6   6   20.30    7.70
   3  -6  -6   17.00    6.70
   3  -6  -6   11.40    6.30
  -3  -6   6   19.20    6.90
   3  -6  -6   15.30    6.50
  -3  -6   6   12.20    4.60
   3  -6  -6   10.60    3.00
   3  -6  -6   11.60    3.00
  -3  -6   6   24.10    8.70
   3   6  -5   44.00    9.90
   3   6  -5   39.50    7.80
  -3   6   5   38.80    8.30
   3   6  -5   31.60    8.60
   3   6  -5   44.50    8.50
   3  -6  -5   66.09   12.50
  -3  -6   5   49.80    8.60
   3  -6  -5   55.29   11.00
   3  -6  -5   38.30    3.40
  -3  -6   5   53.19   10.90
  -3  -6   5   60.19   10.60
   3  -6  -5   38.60    3.40
  -3  -6   5   53.69    9.20
   3  -6  -5   32.80    9.30
   3   6  -4    2.20    2.80
  -3   6   4    6.20    4.90
   3   6  -4   -0.10    2.90
   3   6  -4    1.00    3.00
   3   6  -4    8.50    5.20
   3  -6  -4    0.90    3.40
   3  -6  -4   -0.60    3.60
  -3  -6   4   10.10    3.90
  -3  -6   4    0.70    5.10
  -3  -6   4    3.70    3.70
  -3  -6   4    2.40    3.80
   3   6  -3   63.59   10.80
   3   6  -3   56.69    6.20
  -3   6   3   63.39   11.00
   3   6  -3   63.49    7.30
   3  -6  -3   77.49   11.80
  -3  -6   3   59.99    9.20
   3  -6  -3   53.59    4.00
   3  -6  -3   90.19   13.40
  -3  -6   3   67.59    7.40
   3  -6  -3   66.49   11.50
  -3  -6   3  105.79   14.40
  -3  -6   3   68.29    9.50
   3  -6  -3   83.79    9.80
   3  -6  -3   61.99    4.30
   3   6  -2   70.29    5.70
   3   6  -2  103.99   15.60
   3   6  -2   65.69    7.40
   3   6  -2   80.79    6.20
  -3  -6   2   55.99    6.60
  -3  -6   2   74.19   11.90
   3  -6  -2   76.29    5.30
   3  -6  -2   77.09    9.20
   3  -6  -2   81.29    9.70
  -3  -6   2   77.39    7.80
   3  -6  -2   95.39   14.60
   3  -6  -2   91.29    9.70
   3  -6  -2   73.39    5.10
  -3  -6   2   71.69    7.20
   3   6  -1   26.10    3.10
   3   6  -1   32.50    3.40
   3   6  -1   39.80    8.70
  -3  -6   1   28.50    6.50
   3  -6  -1   39.20    4.20
  -3  -6   1   39.80    5.90
  -3  -6   1   38.10    8.00
  -3  -6   1   41.50    6.20
   3  -6  -1   42.20    4.30
   3  -6  -1   45.90    8.80
  -3  -6   1   41.50    7.20
   3  -6  -1   38.00    8.20
  -3  -6   1   43.00    9.00
   3  -6  -1   29.80    7.30
   3  -6  -1   37.10    9.50
  -3   6   0   28.80    7.00
  -3   6   0   22.70    3.10
  -3   6   0   21.80    3.30
  -3  -6   0   36.10    7.00
   3  -6   0   24.20    7.80
   3  -6   0   22.00    6.90
  -3  -6   0   24.90    4.60
  -3  -6   0   22.50    5.80
   3  -6   0   23.20    4.90
  -3  -6   0   19.70    3.80
   3  -6   0   16.40    4.20
  -3  -6   0   29.70    7.50
   3  -6   0   38.60    7.60
  -3  -6   0   21.30    5.50
   3  -6   0   18.90    7.00
  -3   6  -1   30.30    5.10
  -3   6  -1   31.80    5.00
  -3   6  -1   29.50    7.40
  -3  -6  -1   27.50    8.20
   3  -6   1   29.00    7.20
   3  -6   1   27.60    7.60
  -3  -6  -1   28.10    6.60
   3  -6   1   40.10    8.80
   3  -6   1   24.90    5.50
  -3  -6  -1   33.60    6.90
  -3  -6  -1   26.60    3.20
  -3  -6  -1   33.10    4.40
   3  -6   1   33.70    6.40
  -3  -6  -1   25.60    6.40
  -3   6  -2   51.99    9.90
   3  -6   2   41.20    7.30
   3  -6   2   55.29    8.20
  -3  -6  -2   41.40    7.70
   3  -6   2   49.20    9.70
  -3  -6  -2   44.60    8.70
  -3  -6  -2   42.90    8.00
  -3  -6  -2   29.10    7.10
   3  -6   2   34.90    7.60
   3  -6   2   36.10    9.00
  -3   6  -3   10.90    5.50
  -3   6  -3   11.20    4.00
  -3   6  -3    6.90    5.90
  -3   6  -3    5.90    3.50
   3  -6   3    0.90    2.80
  -3  -6  -3   13.40    5.20
   3  -6   3    8.10    4.30
   3  -6   3   14.30    6.50
  -3  -6  -3    3.60    3.20
   3  -6   3    6.30    5.30
   3  -6   3   -1.50    4.10
  -3  -6  -3    2.10    3.50
  -3  -6  -3    7.30    4.00
  -3   6  -4    3.90    3.70
   3   6   4    1.50    3.80
  -3   6  -4   17.20    6.60
  -3   6  -4    4.10    3.50
  -3   6  -4    2.10    4.10
   3  -6   4    5.40    4.00
  -3  -6  -4    0.40    3.80
   3  -6   4    0.40    4.00
   3  -6   4    5.70    5.60
  -3  -6  -4    4.80    4.60
   3  -6   4    4.30    4.10
  -3  -6  -4    1.30    3.30
  -3   6  -5   49.20   11.00
   3   6   5   34.10    8.50
  -3   6  -5   48.30    9.30
   3  -6   5   29.10    9.00
   3  -6   5   41.40   10.00
   3  -6   5   39.20    7.90
  -3  -6  -5   41.20   10.60
  -3  -6  -5   36.60    8.90
  -3  -6  -5   26.70    7.00
   3  -6   5   40.20    9.00
   3   6   6   -2.90    3.30
  -3   6  -6    8.90    6.70
  -3   6  -6    9.90    4.60
   3  -6   6   12.90    6.90
  -3  -6  -6    4.50    2.60
  -3  -6  -6   12.30    4.20
   3  -6   6    1.00    3.40
  -3  -6  -6    8.30    5.80
   3  -6   6    5.10    4.90
   3  -6   6    6.40    5.30
   3   6   7   43.60   10.10
   3   6   7   42.30    9.00
  -3  -6  -7   30.30    5.40
   3  -6   7   26.00    7.70
   3  -6   7   31.50    8.10
   3  -6   7   32.00    9.40
   3  -6   7   27.30    9.00
  -3  -6  -7   34.80    5.40
  -3  -6  -7   29.60    6.30
  -3   6  -8    7.00    4.80
   3   6   8    1.90    4.20
   3   6   8   13.00    7.00
   3  -6   8   13.40    6.10
   3  -6   8    7.50    8.00
  -3  -6  -8    8.90    3.70
  -3  -6  -8   18.90    7.00
  -3  -6  -8   13.60    4.90
   3  -6   8   15.00    6.60
   3  -6   8   11.40    6.60
   3   6   9    4.50    5.20
   3   6   9    2.00    5.00
  -3   6  -9   12.80    6.50
  -3  -6  -9    3.20    3.30
   3  -6   9   -3.30    4.00
   3  -6   9    0.60    6.50
  -3  -6  -9    3.30    5.70
  -3  -6  -9    2.90    3.10
   3  -6   9    2.20    4.60
   3  -6   9    9.80    5.80
  -3   6 -10    3.40    6.00
   3   6  10    3.80    7.20
   3   6  10   -5.40    4.60
   3  -6  10   -9.30    4.80
   3  -6  10    5.50    7.20
  -3  -6 -10    5.10    6.20
   3  -6  10   -6.70    6.40
  -3  -6 -10    1.20    3.20
  -3  -6 -10    2.10    3.30
   3  -6  10   -0.70    5.20
   3   6  11   -3.40    3.80
  -3   6 -11    0.60    4.70
   3   6  11    0.20    5.40
   3  -6  11    0.40    4.70
   3  -6  11    4.80    5.20
  -3  -6 -11   -0.20    3.20
   3  -6  11   18.50    8.00
   3  -6  11   -0.10    6.50
  -3  -6 -11    8.60    4.60
  -3  -6 -11    2.80    7.20
   3   6  12   -0.50    7.30
  -3   6 -12   18.00    8.10
   3   6  12   -2.40    5.00
   3  -6  12   -3.00    6.90
  -3  -6 -12    6.30    4.60
   3  -6  12   11.50    7.70
   3  -6  12    8.80    8.30
   3  -6  12   12.90    8.30
  -3  -6 -12    3.20    4.10
   3   6  13    2.40    6.60
   3   6  13    0.30    6.50
  -3   6 -13    7.90    7.00
  -3  -6 -13   -2.00    5.10
  -3  -6 -13   -2.30    4.20
   3  -6  13   13.80   10.10
   3  -6  13    2.00    8.50
   3  -6  13    1.70    7.30
   3  -6  13    9.80   11.20
  -3   7  13   -2.80    7.20
   3   7 -13   -2.80    7.30
  -3   7  13   -0.80    6.90
  -3  -7  13   -9.30    6.40
   3  -7 -13    5.80    4.90
   3  -7 -13    0.50    4.90
  -3  -7  13   -1.00    6.00
  -3  -7  13    4.30    5.40
  -3   7  12    1.50    6.30
  -3   7  12    0.30    5.80
   3   7 -12   -4.00    6.70
  -3  -7  12    9.70    7.60
  -3  -7  12    8.60    8.80
  -3  -7  12    0.70    4.90
  -3  -7  12    0.50    6.20
   3  -7 -12    2.70    4.20
   3  -7 -12   -0.80    3.70
   3   7 -11    2.10    7.20
  -3   7  11    6.00    7.50
  -3   7  11   30.50    9.30
   3  -7 -11    7.40    4.60
  -3  -7  11    2.80    6.90
  -3  -7  11   -3.80    6.40
  -3  -7  11    8.90    8.20
  -3  -7  11   21.30    7.80
   3  -7 -11   11.20    4.60
  -3   7  10    1.50    5.10
  -3   7  10    7.50    5.30
   3   7 -10    4.70    5.20
  -3  -7  10   -8.70    5.50
  -3  -7  10    6.70    6.00
  -3  -7  10   12.60    8.70
   3  -7 -10    5.10    3.60
  -3  -7  10    4.20    5.30
   3  -7 -10    4.80    3.60
  -3   7   9   -1.70    6.10
   3   7  -9   10.40    5.80
  -3   7   9    5.10    5.70
   3  -7  -9    1.70    3.20
   3  -7  -9    7.50    3.00
  -3  -7   9   -5.40    5.30
  -3  -7   9    1.80    5.40
  -3  -7   9   -3.50    6.90
  -3  -7   9    1.40    4.80
   3   7  -8   -2.00    5.60
  -3   7   8   15.10    7.40
   3   7  -8    6.60    5.20
  -3   7   8   16.00    7.30
  -3  -7   8   -1.20    5.40
   3  -7  -8    4.40    6.30
  -3  -7   8    2.80    4.10
  -3  -7   8   -2.50    5.70
   3  -7  -8   -0.70    2.10
   3  -7  -8    5.40    2.70
  -3   7   7   -3.00    3.70
   3   7  -7    6.50    5.80
  -3   7   7    5.40    6.40
   3   7  -7    2.10    3.70
  -3  -7   7    6.00    5.10
  -3  -7   7    2.40    3.90
   3  -7  -7    5.00    5.90
  -3  -7   7    5.40    4.70
  -3  -7   7   -1.30    5.30
  -3   7   6    4.90    5.50
   3   7  -6   24.40    7.60
   3  -7  -6   11.50    6.10
  -3  -7   6   23.60    6.40
  -3  -7   6   23.70    8.70
  -3  -7   6   14.60    7.00
  -3  -7   6   11.90    5.40
   3   7  -5    1.90    4.10
   3   7  -5    6.10    3.90
  -3   7   5    0.60    5.30
  -3  -7   5    5.80    5.00
   3  -7  -5   -0.90    3.60
  -3  -7   5    2.00    3.60
   3  -7  -5   -0.40    3.80
  -3  -7   5    1.00    3.30
  -3  -7   5    9.50    5.30
   3   7  -4   -4.20    3.90
   3   7  -4    2.00    3.20
   3  -7  -4    3.40    4.30
  -3  -7   4   -0.10    2.90
   3  -7  -4   -1.90    4.10
  -3  -7   4   -4.00    5.00
   3  -7  -4   -4.10    5.70
  -3  -7   4   -0.50    2.60
   3   7  -3    0.80    2.80
   3   7  -3   -0.70    3.40
   3  -7  -3    4.50    5.10
   3  -7  -3    5.30    5.70
  -3  -7   3    9.20    6.00
   3  -7  -3    4.70    3.70
  -3  -7   3    3.60    3.00
  -3  -7   3   -0.50    2.10
  -3  -7   3    1.50    3.50
   3   7  -2    0.60    5.30
   3   7  -2    2.10    2.20
  -3  -7   2   -1.90    3.90
   3  -7  -2   -0.10    4.80
  -3  -7   2    3.20    3.70
   3  -7  -2    1.30    2.10
   3  -7  -2    4.90    4.70
  -3  -7   2    6.10    4.10
  -3  -7   2    1.60    2.60
  -3  -7   2    1.40    4.10
   3  -7  -2    0.90    3.70
   3  -7  -2    1.20    1.60
  -3  -7   2    6.70    3.50
  -3  -7   1    7.70    3.60
  -3  -7   1    8.50    5.20
   3  -7  -1   12.70    5.10
   3  -7  -1   14.20    6.10
  -3  -7   1   10.50    4.00
  -3  -7   1    7.30    3.80
  -3  -7   1   15.40    7.20
   3  -7  -1    4.80    3.10
   3  -7  -1    7.00    5.40
   3  -7  -1    2.00    2.20
   3  -7   0   11.20    3.50
   3  -7   0   16.40    5.80
   3  -7   0   15.70    4.50
   3  -7   0   12.80    5.70
  -3  -7   0   17.10    5.50
  -3  -7   0   11.40    5.40
  -3  -7   0    6.00    4.60
  -3  -7   0   14.70    3.60
  -3  -7   0    6.80    4.10
  -3  -7   0    5.70    2.70
   3  -7   0    8.30    5.00
  -3   7  -1   20.70    6.80
  -3   7  -1   22.00    4.20
  -3  -7  -1   17.40    6.60
  -3  -7  -1   23.60    6.70
  -3  -7  -1   29.60    8.50
   3  -7   1   27.40    7.90
   3  -7   1   17.00    6.30
  -3  -7  -1   18.80    6.20
  -3  -7  -1   26.10    4.20
   3  -7   1   20.80    5.50
  -3  -7  -1   23.90    4.10
   3  -7   1   29.50    5.80
  -3   7  -2   15.00    4.40
  -3   7  -2   12.10    7.30
  -3  -7  -2   17.00    6.10
   3  -7   2    6.20    3.80
   3  -7   2    9.30    6.20
  -3  -7  -2    7.90    4.80
   3  -7   2   16.40    5.40
   3  -7   2   15.60    6.20
  -3  -7  -2   24.70    6.00
  -3  -7  -2   19.30    6.20
  -3   7  -3    9.90    4.30
  -3   7  -3   12.60    7.20
  -3  -7  -3   16.30    6.40
   3  -7   3   16.10    5.70
   3  -7   3   15.40    6.70
  -3  -7  -3   27.80    7.40
   3  -7   3   20.90    5.50
  -3  -7  -3   10.60    5.70
   3  -7   3   20.40    7.00
  -3  -7  -3   23.30    6.60
  -3   7  -4    6.10    3.80
  -3   7  -4   -3.10    5.40
   3  -7   4   -1.60    4.50
   3  -7   4    6.40    6.80
  -3  -7  -4   -2.60    5.10
   3  -7   4    3.80    4.20
  -3  -7  -4    0.60    3.90
  -3  -7  -4    5.10    4.70
  -3  -7  -4   -2.20    4.10
   3  -7   4    4.50    4.50
  -3   7  -5   16.50    5.30
   3   7   5   16.60    6.00
   3  -7   5   21.70    7.40
   3  -7   5   16.60    8.80
  -3  -7  -5   11.70    6.00
   3  -7   5   18.60    6.90
   3  -7   5   28.60    8.50
  -3  -7  -5   20.60    7.30
  -3  -7  -5   13.30    6.60
  -3  -7  -5    4.30    6.20
   3   7   6    7.80    5.70
  -3   7  -6    1.40    3.20
   3  -7   6    0.00    4.70
  -3  -7  -6   19.90    6.80
   3  -7   6    0.30    4.20
   3  -7   6   13.90    8.40
   3  -7   6    6.90    6.40
  -3  -7  -6    4.50    4.50
  -3   7  -7    5.00    5.20
   3   7   7    0.20    4.50
   3  -7   7    8.30    8.80
   3  -7   7    6.80    6.30
  -3  -7  -7   -3.30    3.50
   3  -7   7    4.90    4.00
  -3  -7  -7    5.00    4.40
   3  -7   7   -0.20    4.30
  -3   7  -8    7.10    5.10
   3   7   8   10.80    6.60
   3   7   8    4.00    4.60
   3  -7   8   12.40    8.00
  -3  -7  -8    7.00    5.50
   3  -7   8    8.60    7.40
   3  -7   8    1.60    4.20
   3  -7   8    7.40    6.10
  -3  -7  -8    4.20    3.50
  -3  -7  -8    6.20    5.30
  -3   7  -9    0.10    5.40
   3   7   9    5.40    5.20
   3   7   9   10.50    6.40
   3  -7   9    2.10    5.50
   3  -7   9    8.90    5.90
  -3  -7  -9   12.20    7.20
   3  -7   9   18.90   10.00
   3  -7   9   12.70    6.70
   3   7  10    8.10    5.80
   3   7  10   14.30    7.10
   3  -7  10    5.60    7.90
   3  -7  10    5.00    8.20
  -3  -7 -10    5.20    3.60
   3  -7  10   -5.30    8.00
  -3  -7 -10    1.60    3.90
   3  -7  10   14.70    7.90
  -3   7 -11    3.10    7.20
   3   7  11    9.00    5.60
   3   7  11    0.00    6.60
  -3  -7 -11    7.20    4.20
  -3  -7 -11   -3.40    3.00
   3  -7  11    6.10    7.10
   3  -7  11   -5.10    7.00
   3  -7  11   -4.20    7.20
   3  -7  11   -0.90    6.30
  -3   7 -12    1.40    8.40
   3   7  12   12.70    6.80
   3   7  12   10.30    9.40
   3  -7  12    1.80    6.30
  -3  -7 -12   -2.70    4.30
  -3  -7 -12    5.70    4.60
   3  -7  12   24.80   11.80
   3  -7  12   19.20   10.70
  -3   8  11    8.00    7.50
  -3   8  11    1.90    6.90
   3   8 -11  -12.60    9.20
  -3  -8  11    1.80    5.80
  -3  -8  11    9.40    8.30
   3  -8 -11    0.80    3.60
   3  -8 -11   -2.20    3.00
  -3  -8  11   -5.70    8.00
  -3   8  10    2.00    6.90
   3   8 -10   -2.00    5.80
  -3   8  10   -6.00    6.00
  -3  -8  10   -0.70    5.30
  -3  -8  10    5.80    7.80
  -3  -8  10   -7.40    4.80
  -3  -8  10   15.50    8.40
   3  -8 -10   -1.10    2.60
   3  -8 -10    1.60    7.60
   3   8  -9    4.50    6.30
  -3   8   9    8.60    7.50
  -3   8   9    8.80    8.40
  -3  -8   9   -2.90    5.90
  -3  -8   9    6.80    8.30
   3  -8  -9    0.00    5.50
  -3  -8   9    7.40    5.20
   3   8  -8   -2.80    6.00
  -3   8   8    2.60    6.40
  -3  -8   8    3.30    6.20
  -3  -8   8   21.40    8.40
  -3  -8   8   -0.30    5.80
   3  -8  -8    8.20    7.60
  -3  -8   8   -5.40    3.70
  -3   8   7    2.40    5.90
   3   8  -7    6.50    8.90
  -3  -8   7    0.10    4.50
  -3  -8   7    4.40    6.90
   3  -8  -7    5.30    6.50
   3  -8  -7   -0.20    5.20
  -3  -8   7    2.40    5.90
  -3  -8   7    0.30    3.90
   3   8  -6    6.20    5.20
   3   8  -6    5.30    6.70
   3  -8  -6    8.80    6.20
  -3  -8   6    8.70    5.90
  -3  -8   6   11.80    6.80
  -3  -8   6   -0.90    3.30
   3  -8  -6    3.20    5.50
  -3  -8   6   -2.10    3.40
   3   8  -5    7.00    6.10
   3   8  -5    8.00    4.40
   3  -8  -5   16.80    8.20
  -3  -8   5    3.90    4.00
  -3  -8   5   12.40    6.00
  -3  -8   5   -1.90    4.70
   3  -8  -5   16.30    7.50
   3   8  -4   24.30    5.50
   3   8  -4   11.60    6.70
  -3  -8   4   10.60    5.30
   3  -8  -4    8.20    5.70
  -3  -8   4   20.50    5.40
   3  -8  -4   12.90    7.40
  -3  -8   4    7.80    7.10
  -3  -8   4   22.70    7.30
   3   8  -3    4.30    4.30
   3   8  -3    6.90    3.60
  -3  -8   3   -0.10    5.20
   3  -8  -3   -1.50    5.10
   3  -8  -3   -7.20    4.40
  -3  -8   3    5.20    4.80
  -3  -8   3    1.90    3.80
  -3  -8   3   -2.30    3.70
  -3  -8   3    2.70    3.30
   3  -8  -2    2.20    1.80
  -3  -8   2    8.90    3.90
  -3  -8   2    0.50    4.80
   3  -8  -2    3.50    2.50
  -3  -8   2    1.40    3.20
   3  -8  -2   -0.60    4.30
  -3  -8   2   12.30    6.10
  -3  -8   2    2.70    3.80
   3  -8  -2    3.20    5.10
  -3  -8   1    0.60    4.30
   3  -8  -1   -0.30    4.50
  -3  -8   1    5.80    4.00
   3  -8  -1    5.10    5.80
  -3  -8   1   10.10    3.20
   3  -8  -1    6.10    3.60
   3  -8  -1    1.20    2.70
  -3  -8   1    6.80    3.60
  -3  -8   1   11.50    5.40
  -3  -8   0    6.90    5.00
  -3  -8   0   -4.50    2.20
   3  -8   0   -0.40    5.50
  -3  -8   0    5.60    4.30
  -3  -8   0    2.50    2.80
   3  -8   0    0.10    4.40
   3  -8   0    0.30    2.50
  -3  -8   0   -4.60    3.70
   3  -8   0   -0.60    2.40
   3  -8   1   16.30    7.50
  -3  -8  -1    4.70    2.30
   3  -8   1    5.00    3.00
   3  -8   1    2.50    3.90
  -3  -8  -1   -0.30    4.10
   3  -8   1    1.00    3.70
  -3  -8  -1    0.10    2.20
  -3   8  -2    2.70    3.10
   3  -8   2    3.00    5.80
   3  -8   2    1.40    3.90
   3  -8   2   -1.60    3.40
  -3  -8  -2    3.50    6.00
   3  -8   2    6.80    6.30
  -3  -8  -2   -2.80    3.50
  -3  -8  -2   -1.30    4.00
  -3   8  -3   14.70    5.10
  -3  -8  -3    7.30    5.50
   3  -8   3   22.60    8.20
   3  -8   3   30.10    8.90
  -3  -8  -3   27.70    8.70
   3  -8   3   19.90    6.40
  -3  -8  -3    9.70    7.70
   3  -8   3   21.50    5.90
  -3   8  -4   45.30    8.70
   3  -8   4   36.10    8.70
   3  -8   4   36.90    9.90
   3  -8   4   39.40    8.50
  -3  -8  -4   38.20   10.30
  -3  -8  -4   26.40    9.00
   3  -8   4   59.39   13.50
  -3  -8  -4   49.90   11.00
  -3   8  -5   14.30    5.30
  -3  -8  -5   30.00    8.60
   3  -8   5   23.80    6.40
   3  -8   5   29.80    9.30
  -3  -8  -5    5.50    5.30
   3  -8   5   12.80    7.60
  -3   8  -6   -2.50    6.80
  -3  -8  -6    9.20    5.10
   3  -8   6   15.20    6.90
   3  -8   6   20.50    8.50
   3  -8   6    0.90    6.00
  -3  -8  -6   11.30    6.90
   3   8   7    8.80    7.00
  -3   8  -7    4.90    6.00
   3  -8   7    3.90    7.40
  -3  -8  -7   -2.20    5.80
   3  -8   7   -1.40    4.90
  -3  -8  -7   12.40    5.90
   3  -8   7   -1.50    4.60
   3  -8   7    4.70    7.10
  -3   8  -8    7.90    6.00
   3   8   8   12.20    7.20
  -3  -8  -8    1.40    5.50
   3  -8   8   -1.10    7.00
   3  -8   8   13.50    7.00
   3  -8   8   -3.80    6.10
   3  -8   8    4.80    8.00
   3   8   9    9.20    7.70
  -3   8  -9   -9.00    6.00
   3  -8   9    8.30    6.20
  -3  -8  -9    1.50    5.30
   3  -8   9   -7.40    4.50
   3  -8   9    5.80    7.90
   3  -8   9    1.90    6.80
  -3   8 -10    0.40    6.80
   3   8  10    3.00    7.40
  -3  -8 -10    3.10    3.00
   3  -8  10   -6.10    6.00
   3  -8  10   11.70    8.10
   3  -8  10    8.20    7.10
  -3  -8 -10   -1.50    2.50
  -3  -8 -10   -0.90    4.40
   3  -8  10  -11.40    6.10
   3   8  11    6.90    7.10
  -3   8 -11    2.90    7.80
   3   8  11   -4.40    7.10
  -3  -8 -11    0.40    3.80
   3  -8  11    2.40    7.30
  -3  -8 -11    7.00    3.80
  -3  -8 -11    1.60    5.70
   3  -8  11   -2.20    6.80
   3  -8  11    4.90    7.00
  -3   9  10   -2.90    6.40
  -3  -9  10   11.00    7.10
   3  -9 -10   -4.60    6.20
  -3  -9  10   -0.30    8.50
  -3  -9  10   24.50    8.60
   3  -9 -10    0.50    7.50
   3   9  -9   -4.90    7.50
  -3   9   9   10.70    8.20
  -3  -9   9    2.20    5.90
  -3  -9   9    9.30    8.40
   3  -9  -9   -1.80    6.30
  -3  -9   9    2.30    6.10
  -3  -9   9    3.60    9.00
   3  -9  -9   10.00    6.50
   3   9  -8    5.60    6.50
   3  -9  -8   13.80    8.00
  -3  -9   8    4.10    5.10
   3  -9  -8    0.20    5.80
  -3  -9   8    6.80    7.20
  -3  -9   8    0.00    6.10
  -3  -9   8    0.60    6.00
   3   9  -7   -0.10    6.80
  -3  -9   7   -4.20    6.10
   3  -9  -7    8.20    7.40
  -3  -9   7    8.00    8.20
  -3  -9   7    7.90    4.90
   3  -9  -7    8.10    7.20
  -3  -9   7    1.00    6.00
   3   9  -6   -1.00    4.40
  -3  -9   6    4.60    7.10
  -3  -9   6    8.00    7.30
   3  -9  -6    5.90    6.20
   3  -9  -6    4.10    7.20
  -3  -9   6    3.80    3.80
  -3  -9   6    9.30    5.00
   3   9  -5    2.90    5.10
  -3  -9   5    1.50    5.00
  -3  -9   5   -0.80    3.60
  -3  -9   5    3.70    6.20
  -3  -9   5    3.50    4.00
   3  -9  -5    6.10    6.60
   3   9  -4    5.40    4.40
   3   9  -4    4.70    5.70
  -3  -9   4   19.40    6.40
  -3  -9   4    1.40    5.80
  -3  -9   4   17.50    8.70
  -3  -9   4    7.00    4.70
   3  -9  -4    1.00    5.30
  -3  -9   4   24.00    7.50
   3  -9  -4   12.40    7.40
   3  -9  -3    5.30    5.90
  -3  -9   3    6.90    7.00
  -3  -9   3   -6.60    6.80
  -3  -9   3    5.50    3.70
  -3  -9   3    5.60    4.00
  -3  -9   3   20.00    6.40
   3  -9  -3   30.20    8.80
  -3  -9   2    0.40    4.80
  -3  -9   2    7.30    6.50
  -3  -9   2    7.10    6.80
   3  -9  -2    2.40    5.00
   3  -9  -2    4.60    2.10
   3  -9  -2    5.50    2.30
  -3  -9   2    5.70    3.80
   3  -9  -2    3.10    4.30
   3  -9  -1   20.30    7.60
  -3  -9   1   11.60    6.10
  -3  -9   1    9.80    4.90
   3  -9  -1    7.70    2.70
   3  -9  -1    4.10    6.40
  -3  -9   1   18.00    7.20
  -3  -9   1    9.50    7.30
   3  -9  -1    5.40    3.50
  -3  -9   1    9.80    4.60
  -3  -9   0    1.80    5.70
  -3  -9   0    0.70    3.10
  -3  -9   0   11.20    5.40
  -3  -9   0   10.60    6.40
   3  -9   0    4.10    3.50
   3  -9   0   10.50    5.70
   3  -9   0    2.80    4.10
  -3  -9   0    3.70    2.90
   3  -9   1    9.10    7.50
  -3  -9  -1   -1.00    4.60
  -3  -9  -1    6.40    6.90
   3  -9   1    8.70    6.60
  -3  -9  -1    4.00    6.80
   3  -9   1    7.20    4.30
   3  -9   2   -0.10    3.90
  -3  -9  -2    6.70    6.60
   3  -9   2    2.50    5.40
   3  -9   2    3.40    3.90
   3  -9   2    7.30    6.50
  -3  -9  -2    1.50    4.60
  -3   9  -3   -3.60    3.80
   3  -9   3    5.40    5.10
   3  -9   3   11.90    8.20
   3  -9   3    3.10    5.90
   3  -9   3    2.30    5.00
  -3  -9  -3   11.00    6.30
  -3  -9  -3   -3.90    5.40
  -3   9  -4   -4.20    4.20
   3  -9   4    9.00    5.50
   3  -9   4    4.50    4.70
   3  -9   4    7.90    6.20
   3  -9   4   11.30    8.10
  -3  -9  -4    6.10    5.70
  -3  -9  -4    5.60    4.70
  -3   9  -5    2.60    5.30
   3  -9   5    8.50    6.10
  -3  -9  -5   -1.50    4.90
   3  -9   5    0.90    5.00
   3  -9   5   -0.20    4.30
  -3  -9  -5   10.50    6.50
   3  -9   5   -2.50    5.60
  -3   9  -6   -7.40    5.90
   3  -9   6    0.70    5.60
  -3  -9  -6    1.70    5.40
   3  -9   6    0.00    5.90
   3  -9   6   -2.80    3.90
  -3  -9  -6    0.80    5.50
   3  -9   6    4.20    8.40
  -3   9  -7    6.90    6.80
  -3  -9  -7    2.20    6.40
   3  -9   7    4.40    6.30
   3  -9   7   17.70    9.60
   3  -9   7    6.20    6.60
   3  -9   7   -2.50    7.20
  -3   9  -8    7.20    8.10
   3  -9   8   -3.10    6.00
   3  -9   8   -7.10    5.50
  -3  -9  -8    7.40    7.10
   3  -9   8   -6.50    6.50
  -3  -9  -8  -10.00    4.80
   3  -9   8   -5.10    6.40
  -3   9  -9   -8.30    9.40
  -3  -9  -9   -1.80    6.40
   3  -9   9  -11.80    5.30
   3  -9   9    0.50    8.70
   3  -9   9    8.70    8.80
  -3  -9  -9    6.40    8.60
   3  10  -7    8.70   13.40
  -3 -10   7    1.80    6.10
   3 -10  -7    1.00    7.00
  -3 -10   7    1.40    5.10
   3 -10  -7    7.00    8.00
  -3 -10   7   -4.50    9.20
  -3 -10   7   -1.00    5.90
  -3 -10   6   10.50    5.80
  -3 -10   6   34.10   11.70
  -3 -10   6    1.80    5.00
   3 -10  -6  -13.10    5.90
   3 -10  -6    1.40    7.10
  -3 -10   6   -4.00    6.90
  -3 -10   5    4.00    5.20
  -3 -10   5    8.60    8.50
   3 -10  -5   -4.80    5.70
   3 -10  -5    6.90    8.00
  -3 -10   5    4.40    6.20
  -3 -10   5    3.00    5.80
  -3 -10   4   -3.70    7.00
  -3 -10   4    4.40    5.40
   3 -10  -4    0.70    6.10
   3 -10  -4    7.60    7.20
  -3 -10   4   -1.60    3.10
  -3 -10   4   13.10    6.50
  -3 -10   3    1.30    5.30
  -3 -10   3    8.70    6.50
   3 -10  -3   10.20    7.20
  -3 -10   3   -6.90    5.80
  -3 -10   3    3.80    4.50
   3 -10  -3    0.30    6.70
   3 -10  -2   -1.10    6.90
  -3 -10   2   15.00    4.90
  -3 -10   2   10.50    4.60
   3 -10  -2   10.30    7.70
  -3 -10   2    4.60    6.80
  -3 -10   2    1.50    4.60
  -3 -10   1   11.50    7.50
   3 -10  -1   -0.40    2.70
   3 -10  -1   -1.30    5.50
  -3 -10   1    7.50    5.00
   3 -10  -1    2.80    2.90
  -3 -10   1   -3.20    3.40
  -3 -10   1   -2.40    3.00
  -3 -10   0    1.20    5.50
  -3 -10   0    7.60    8.20
  -3 -10   0    9.10    3.20
   3 -10   0    8.20    4.60
   3 -10   0   12.40    8.60
   3 -10   0   -0.30    6.30
   3 -10   0    6.70    3.40
  -3 -10   0   13.20    4.00
   3 -10   1   -5.80    7.40
   3 -10   1   -1.40    2.90
   3 -10   1    3.50    3.90
   3 -10   1    4.70    7.30
  -3 -10  -1   -5.10    4.70
  -3 -10  -1   15.90    7.80
  -3 -10  -2    6.40    8.30
   3 -10   2   11.90    6.10
  -3 -10  -2    6.50    6.30
   3 -10   2   -2.00    6.70
   3 -10   3    6.60    7.80
  -3 -10  -3    9.80    6.30
   3 -10   3   -3.10    7.10
   3 -10   3   11.70    6.00
   3 -10   3    3.80    6.00
  -3 -10  -3   -3.60    7.00
   3 -10   4   -4.30    4.80
   3 -10   4   10.70    8.10
   3 -10   4  -11.70    5.40
  -3 -10  -4    0.90    7.10
  -3 -10  -4    3.80    7.20
   3 -10   4    3.60    6.40
   3 -10   5   -0.90    5.10
  -3 -10  -5    4.10    7.10
   3 -10   5    3.90    7.50
   3 -10   5    7.20    6.00
  -3 -10  -5    3.20    7.10
   3 -10   5   -1.60    8.20
  -3  10  -6  -16.20    8.00
   3 -10   6   -9.30    7.60
   3 -10   6    2.70    5.40
  -3 -10  -6    5.20    7.50
  -3 -10  -6   12.10    7.90
   3 -10   6   15.10    6.70
   3 -10   6   -1.90    6.90
   3 -11  -1    3.30    7.60
  -3 -11   1    4.80    9.40
   3 -11  -1   20.40    9.80
  -3 -11   1   14.50    4.90
  -3 -11   1    9.80    7.00
  -3 -11   1   16.60    5.70
   3 -11   0    3.50    3.90
  -3 -11   0   -2.60    7.10
   3 -11   0    4.60    3.60
   3 -11   0    2.10    8.00
   3 -11   0   -1.30    6.80
  -3 -11   0    7.80    7.00
  -3 -11  -1    7.70    7.50
   3 -11   1    5.50    9.10
  -4   0  17    7.50    5.80
  -4   0  17    7.20    8.70
  -4   0  17   11.80   10.20
   4   0 -17   -5.70    4.30
  -4   0  16    8.70    7.70
  -4   0  16   -1.60    5.80
   4   0 -16   -2.00    4.00
  -4   0  16   -0.80    6.00
   4   0 -16   -0.70    9.00
   4   0 -15   10.60    8.20
  -4   0  15   13.90    7.80
  -4   0  15    1.10    6.60
  -4   0  15   -0.80    5.30
   4   0 -15    1.20    3.90
  -4   0  14  105.19   17.20
   4   0 -14  122.89   19.20
  -4   0  14  109.19   18.10
   4   0 -14  121.19   19.10
  -4   0  13    8.40    7.00
  -4   0  13    4.80    4.70
  -4   0  13    6.70    6.50
   4   0 -13   -0.40    7.50
   4   0 -13   -3.80    4.60
   4   0 -12   30.70    8.90
   4   0 -12   39.20    9.20
  -4   0  12   33.40    9.10
  -4   0  12   23.70    7.70
  -4   0  12   20.50    8.10
  -4   0  11    0.80    3.40
   4   0 -11    6.40    4.80
  -4   0  11    3.70    3.70
   4   0 -11   -3.00    5.30
  -4   0  11    5.40    5.00
  -4   0  11    1.00    4.20
   4   0 -11   -0.70    2.90
  -4   0  10  133.99   12.70
   4   0 -10  133.89   12.50
  -4   0  10  147.79   13.60
   4   0 -10  134.19   12.60
   4   0 -10  143.19   13.40
  -4   0  10  131.39   12.60
  -4   0  10  150.48   13.30
   4   0 -10  129.99   12.60
  -4   0   9    4.30    4.00
   4   0  -9    5.50    3.80
   4   0  -9    3.60    3.90
   4   0  -9   -3.80    2.50
  -4   0   9   -2.50    3.40
  -4   0   9    1.60    3.50
   4   0  -9    0.10    3.60
  -4   0   9   -0.40    2.80
  -4   0   8  339.57   19.00
   4   0  -8  365.56   19.20
   4   0  -8  370.56   19.70
  -4   0   8  325.17   18.90
   4   0  -8  360.06   19.10
  -4   0   8  361.26   19.10
   4   0  -8  355.56   19.50
  -4   0   8  363.16   19.70
   4   0  -7    5.10    4.20
  -4   0   7    0.00    2.20
   4   0  -7    1.50    3.90
   4   0  -7    3.80    3.00
   4   0  -7    2.80    3.60
  -4   0   7   -1.10    2.50
  -4   0   7    0.10    3.20
  -4   0   7   -1.00    3.00
  -4   0   6 2422.56   78.49
  -4   0   6 2617.34   78.89
   4   0  -6 2639.64   78.59
   4   0  -6 2703.23   78.99
  -4   0   6 2538.65   78.99
   4   0  -6 2599.94   78.69
   4   0  -6 2630.54   78.79
  -4   0   6 2456.95   77.99
  -4   0   5   -0.90    2.20
   4   0  -5    0.30    2.80
   4   0  -5    3.50    2.90
  -4   0   5    0.40    3.00
   4   0  -5    1.40    2.00
  -4   0   5    2.70    3.50
  -4   0   5   -1.00    2.10
   4   0  -5    0.20    2.50
  -4   0   4    2.00    3.10
   4   0  -4    3.00    3.00
   4   0  -4   -1.00    1.50
  -4   0   4    2.50    2.10
  -4   0   4    2.50    2.50
  -4   0   4    1.90    2.00
   4   0  -4    1.60    2.00
   4   0  -4   -0.90    2.40
   4   0  -3   -0.50    2.00
   4   0  -3   -1.70    1.50
  -4   0   3    2.40    2.00
   4   0  -3   -0.50    2.40
  -4   0   3    0.20    1.50
   4   0  -3    1.10    2.10
  -4   0   3    1.70    1.60
  -4   0   3   -1.00    2.50
   4   0  -2  509.05   18.20
  -4   0   2  530.05   17.50
  -4   0   2  539.45   18.40
  -4   0   2  516.55   18.30
   4   0  -2  519.55   18.40
   4   0  -2  546.15   17.60
   4   0  -2  533.35   18.40
  -4   0   2  539.15   18.40
   4   0  -1   -0.90    1.50
  -4   0   1   -1.20    1.10
   4   0  -1   -0.10    1.00
  -4   0   1   -0.10    1.40
  -4   0   1    3.40    2.00
   4   0  -1   -0.50    1.70
  -4   0   1   -0.50    1.10
   4   0  -1    2.00    1.70
  -4   0   0  441.06   13.70
   4   0   0  369.16   14.10
  -4   0  -1   -0.90    1.30
   4   0   1   -1.70    3.40
  -4   0  -1    0.70    2.30
   4   0   1    1.10    1.20
  -4   0  -1   -2.40    1.50
   4   0   1    1.20    1.70
   4   0   1    2.50    2.60
   4   0   1    1.00    1.30
  -4   0  -2 4619.54  130.49
  -4   0  -2 4644.74  130.39
   4   0   2 4746.83  130.69
  -4   0  -2 4654.13  127.59
   4   0   2 4617.44  130.39
   4   0   2 4889.11  130.99
   4   0   3    3.70    2.10
   4   0   3    0.70    2.20
  -4   0  -3    0.00    1.80
  -4   0  -3    7.90    3.60
   4   0   3    1.00    2.70
  -4   0  -3    1.30    2.10
  -4   0  -3    2.80    1.50
   4   0   3   -0.20    1.90
   4   0   4  120.09    7.00
  -4   0  -4  124.49    8.70
   4   0   4  119.99    8.50
   4   0   4  109.59    8.60
  -4   0  -4  115.19    6.90
   4   0   4  124.39    8.70
  -4   0  -4  112.89    8.60
  -4   0  -4  123.99    8.80
  -4   0  -5    1.80    3.50
   4   0   5    3.60    3.40
  -4   0  -5    0.20    2.80
   4   0   5   -0.10    3.00
  -4   0  -5   -1.40    1.90
   4   0   5   -0.30    2.20
  -4   0  -5    4.00    2.90
   4   0   5    3.50    3.40
  -4   0  -6   13.20    4.20
   4   0   6    4.10    3.10
  -4   0  -6   17.90    5.50
   4   0   6    9.20    4.00
   4   0   6   13.90    4.00
  -4   0  -6    7.60    5.30
   4   0   6    5.10    4.50
  -4   0  -6    8.30    4.20
  -4   0  -7    2.00    3.30
  -4   0  -7   -3.20    3.20
   4   0   7   -1.40    4.10
   4   0   7   -0.40    2.80
   4   0   7   -1.50    2.20
  -4   0  -7    9.40    4.30
  -4   0  -7    1.70    3.00
   4   0   7   -1.20    2.50
   4   0   8  121.19    9.90
  -4   0  -8  134.19   11.70
   4   0   8  107.69   10.60
   4   0   8  130.49   11.50
  -4   0  -8  114.19   11.10
   4   0   8  121.29   11.90
  -4   0  -8  119.79    9.80
  -4   0  -8  118.29   13.30
   4   0   9   -5.20    3.20
  -4   0  -9    1.60    5.10
   4   0   9    0.10    2.90
  -4   0  -9    4.60    3.50
   4   0   9    2.50    4.00
   4   0   9    5.40    4.40
  -4   0  -9    2.40    3.40
  -4   0  -9    1.30    2.90
   4   0  10  110.09   11.40
   4   0  10  119.99   13.20
   4   0  10  102.69   10.90
  -4   0 -10  123.79   12.90
  -4   0 -10  110.99   10.50
  -4   0 -10  106.89   11.80
   4   0  10  122.59   12.10
   4   0  11   -1.00    4.90
  -4   0 -11    1.10    3.30
   4   0  11    2.10    3.70
  -4   0 -11    0.40    3.90
   4   0  11   14.70    7.30
  -4   0 -11   -1.60    4.70
  -4   0 -12   11.80    6.60
   4   0  12   16.70    8.40
   4   0  12   25.40    8.20
   4   0  12   13.30    6.30
  -4   0 -12    7.60    5.60
  -4   0 -12   18.20    7.50
   4   0  13   -3.90    4.90
  -4   0 -13   -7.90    3.50
   4   0  13    4.70    5.70
   4   0  13   11.30    6.40
  -4   0 -13   -7.10    3.40
  -4   0 -14   -0.60    5.70
   4   0  14   11.70    6.20
   4   0  14   10.10    5.90
  -4   0 -14    1.30    6.90
   4   0  14    1.10    7.50
  -4   0 -15   -8.10    7.20
  -4   0 -15   -3.00    5.70
   4   0  15   -7.80    5.80
   4   0  15   10.20    9.00
   4   0  15   12.00    7.90
   4   0  16    6.20    8.70
   4   0  16   -6.90    6.50
   4   0  16    0.00    6.20
  -4   0 -16   -0.20    6.60
   4   1 -17    2.60    7.60
  -4   1  17   12.50    8.20
  -4   1  17   -8.80    9.50
  -4   1  17   -0.30    8.20
  -4  -1  17   -6.50    8.20
  -4  -1  17   -3.60    8.10
  -4  -1  17   -1.30    7.60
   4  -1 -17   -1.70    5.50
  -4   1  16    1.80    7.30
   4   1 -16   -3.60    6.30
   4   1 -16   -0.50    6.90
  -4   1  16    4.00    7.30
  -4   1  16   23.50   10.40
   4  -1 -16   -1.50    5.40
  -4  -1  16   21.70    8.50
   4  -1 -16    3.10    5.50
  -4  -1  16   -0.60    5.40
  -4  -1  16   -0.30    5.80
   4   1 -15    3.50    6.20
  -4   1  15  -11.70    8.80
  -4   1  15    7.20    7.90
  -4   1  15    0.50    6.00
   4   1 -15    2.90    5.40
  -4  -1  15   -3.00    6.80
   4  -1 -15   -8.70    5.20
   4  -1 -15   -1.60    5.20
  -4  -1  15   -2.60    6.00
  -4  -1  15   -9.40    5.00
   4   1 -14   32.50    9.10
  -4   1  14   24.70   10.10
  -4   1  14   19.10    8.20
   4   1 -14   18.80    9.30
  -4   1  14   15.80    9.10
  -4  -1  14   30.00   12.10
  -4  -1  14   17.90    7.60
   4  -1 -14   57.99   13.50
  -4  -1  14   24.90    9.00
   4  -1 -14   28.00   10.20
  -4   1  13    8.20    5.30
   4   1 -13    5.90    4.70
  -4   1  13    6.60    6.30
  -4   1  13   19.70    7.90
   4   1 -13   16.80    8.60
  -4  -1  13   15.70    7.00
   4  -1 -13   13.80    6.60
  -4  -1  13    9.90    5.60
   4  -1 -13   24.90    8.20
  -4  -1  13    8.30    6.40
  -4   1  12   -6.60    2.50
   4   1 -12    1.50    4.20
  -4   1  12   -1.50    4.20
   4   1 -12   13.80    6.50
  -4   1  12    5.70    5.70
  -4  -1  12   -3.50    4.10
  -4  -1  12   17.20    7.30
   4  -1 -12   -4.60    3.90
  -4  -1  12   17.70    7.40
  -4  -1  12   -1.80    5.00
   4  -1 -12   -1.60    4.10
   4   1 -11    1.40    4.30
   4   1 -11  -13.70    7.60
   4   1 -11   -4.90    2.60
  -4   1  11    7.60    4.70
  -4   1  11    6.20    4.40
  -4   1  11   -1.30    4.20
  -4   1  11   -1.40    4.60
  -4  -1  11    6.80    4.80
   4  -1 -11   -1.70    3.80
  -4  -1  11   13.20    8.80
  -4  -1  11    0.60    3.70
  -4  -1  11    1.40    5.20
   4  -1 -11   -3.20    4.60
   4  -1 -11    0.00    3.70
   4   1 -10    3.10    4.40
   4   1 -10   11.80    5.70
   4   1 -10   11.00    5.20
  -4   1  10    7.80    4.10
  -4   1  10   15.00    6.50
  -4   1  10    6.60    4.20
  -4   1  10    0.20    5.00
   4   1 -10   15.80    6.30
   4  -1 -10    3.00    4.60
  -4  -1  10   -1.10    2.80
   4  -1 -10    5.00    4.50
  -4  -1  10    4.60    4.90
  -4  -1  10   -1.00    3.50
  -4  -1  10    7.50    5.30
   4  -1 -10    8.00    4.10
   4  -1 -10   -2.10    4.20
   4   1  -9   58.99   10.10
   4   1  -9   32.60    7.90
  -4   1   9   51.09    9.90
  -4   1   9   60.89   10.70
  -4   1   9   57.49    9.20
   4   1  -9   62.59   10.90
  -4   1   9   42.80    8.20
   4   1  -9   59.49   10.30
   4  -1  -9   64.39   11.20
   4  -1  -9   34.60    6.80
  -4  -1   9   41.30    9.50
  -4  -1   9   79.39   12.90
  -4  -1   9   46.50    9.30
   4  -1  -9   58.09    9.80
  -4  -1   9   53.59    9.90
   4   1  -8   22.90    5.50
   4   1  -8   27.50    7.00
   4   1  -8   43.10    8.90
   4   1  -8   36.40    7.90
  -4   1   8   30.40    7.80
  -4   1   8   24.80    5.40
   4  -1  -8   21.90    5.70
   4  -1  -8   51.39    8.80
  -4  -1   8   19.10    5.90
  -4  -1   8   45.20   10.40
   4  -1  -8   24.10    7.40
  -4  -1   8   31.50    7.50
   4  -1  -8   19.80    5.20
  -4  -1   8   32.70    7.80
   4   1  -7  932.81   36.50
  -4   1   7  954.00   36.20
   4   1  -7  970.10   35.60
   4   1  -7  954.80   36.20
  -4   1   7 1017.70   35.30
  -4   1   7  910.71   36.50
   4   1  -7  894.01   35.30
   4  -1  -7  937.91   36.40
   4  -1  -7  926.81   35.40
  -4  -1   7  982.10   36.70
   4  -1  -7  938.61   34.80
  -4  -1   7  987.70   37.00
  -4  -1   7  875.81   35.00
   4  -1  -7  943.91   35.10
  -4  -1   7  999.90   36.70
  -4   1   6 1674.03   52.69
   4   1  -6 1595.14   52.69
  -4   1   6 1654.73   54.79
   4   1  -6 1687.73   54.19
   4   1  -6 1727.73   54.89
   4   1  -6 1620.54   53.69
  -4   1   6 1593.54   53.79
  -4  -1   6 1621.04   53.99
   4  -1  -6 1704.23   54.69
   4  -1  -6 1582.84   52.69
   4  -1  -6 1715.23   53.19
   4  -1  -6 1576.34   53.19
  -4  -1   6 1676.43   53.49
  -4  -1   6 1635.14   54.19
   4   1  -5  646.94   23.70
  -4   1   5  617.64   24.50
   4   1  -5  613.64   24.50
   4   1  -5  628.54   24.90
  -4   1   5  670.63   23.80
   4   1  -5  557.24   23.90
  -4   1   5  660.93   25.40
   4  -1  -5  618.34   24.60
  -4  -1   5  646.84   24.00
  -4  -1   5  622.84   24.90
   4  -1  -5  633.64   23.80
  -4  -1   5  609.04   24.50
  -4  -1   5  652.23   24.90
   4  -1  -5  608.54   23.50
   4  -1  -5  623.94   24.70
  -4   1   4   17.40    5.00
   4   1  -4   30.80    4.80
  -4   1   4   21.90    4.90
  -4   1   4   27.40    4.90
   4   1  -4   12.70    3.70
   4  -1  -4   25.90    4.80
  -4  -1   4   20.00    5.00
   4  -1  -4   27.90    6.20
  -4  -1   4   22.30    5.10
   4  -1  -4   20.40    4.40
   4  -1  -4   23.30    5.10
  -4  -1   4   21.60    4.90
  -4  -1   4   22.10    4.20
   4   1  -3  441.86   17.30
   4   1  -3  451.95   15.50
  -4   1   3  416.96   16.00
   4   1  -3  451.65   17.40
  -4   1   3  442.66   17.50
  -4   1   3  434.76   17.30
   4   1  -3  448.36   17.10
   4  -1  -3  432.86   16.30
   4  -1  -3  431.46   16.30
  -4  -1   3  437.76   17.30
  -4  -1   3  438.96   17.30
   4  -1  -3  411.66   17.00
  -4  -1   3  429.56   15.40
   4  -1  -3  448.56   17.50
  -4  -1   3  445.76   17.20
  -4   1   2    7.20    2.40
   4   1  -2    7.40    2.60
   4   1  -2    6.70    1.80
   4   1  -2    6.90    2.70
   4   1  -2    2.50    2.30
  -4   1   2   10.00    3.20
  -4   1   2    6.90    2.90
   4  -1  -2    7.00    3.20
  -4  -1   2    2.80    2.40
   4  -1  -2    5.80    2.70
  -4  -1   2    6.80    1.80
   4  -1  -2    5.10    2.30
   4  -1  -2    8.30    2.50
  -4  -1   2    7.40    2.80
  -4  -1   2    9.00    3.50
  -4   1   1  114.49    6.20
  -4   1   1  123.39    6.90
  -4   1   1  128.59    7.10
   4   1  -1  118.99    6.50
   4   1  -1  123.09    6.10
  -4  -1   1  115.29    6.50
   4  -1  -1  120.99    6.40
   4  -1  -1  118.99    6.30
   4  -1  -1  117.09    6.90
   4  -1  -1  112.19    6.70
  -4  -1   1  127.99    6.10
  -4  -1   1  112.59    6.30
  -4   1   0  522.75   18.40
   4   1   0  559.14   16.00
   4   1   0  530.85   17.90
  -4   1   0  511.65   18.20
   4   1   0  569.24   16.50
  -4   1   0  549.54   18.50
  -4   1   0  562.14   19.10
  -4  -1   0  529.75   17.80
   4  -1   0  552.74   19.10
  -4  -1   0  556.54   18.10
  -4  -1   0  554.24   16.00
   4  -1   0  547.65   18.60
  -4  -1   0  542.75   16.40
   4  -1   0  525.85   18.20
   4  -1   0  534.35   18.40
   4   1   1  155.08    7.30
  -4   1  -1  139.79    8.00
   4   1   1  148.39    6.80
  -4  -1  -1  156.48    7.30
   4  -1   1  157.98    7.60
   4  -1   1  148.49    7.40
  -4  -1  -1  145.89    6.70
  -4  -1  -1  153.98    7.40
   4  -1   1  147.09    7.90
   4  -1   1  132.99    8.10
   4   1   2   76.29    5.70
   4   1   2   70.39    5.10
   4   1   2   76.19    3.30
  -4   1  -2   82.39    5.60
  -4   1  -2   70.09    5.90
   4   1   2   80.99    5.40
  -4   1  -2   69.39    6.40
   4  -1   2   90.09    6.80
  -4  -1  -2   82.19    5.40
  -4  -1  -2   73.09    5.40
   4  -1   2   70.89    6.00
   4  -1   2   73.59    5.60
  -4  -1  -2   71.89    5.50
  -4  -1  -2   75.19    3.30
   4  -1   2   71.19    6.00
   4   1   3   38.90    3.60
   4   1   3   41.10    4.50
  -4   1  -3   27.70    4.30
  -4   1  -3   40.00    5.40
  -4   1  -3   41.10    7.00
   4   1   3   33.60    5.20
  -4   1  -3   32.20    4.90
   4  -1   3   40.70    5.70
  -4  -1  -3   42.10    4.40
  -4  -1  -3   45.10    6.50
   4  -1   3   48.20    6.10
  -4  -1  -3   26.20    4.10
   4  -1   3   45.90    6.80
  -4  -1  -3   35.80    3.10
   4  -1   3   52.59    7.30
   4   1   4   23.70    5.20
  -4   1  -4   24.90    5.50
  -4   1  -4   24.90    5.80
   4   1   4   31.70    4.30
   4   1   4   27.00    4.70
  -4   1  -4   37.00    6.90
  -4   1  -4   35.00    5.70
  -4  -1  -4   37.50    6.20
   4  -1   4   28.50    5.40
  -4  -1  -4   18.80    4.90
   4  -1   4   23.40    4.40
   4  -1   4   24.20    5.30
  -4  -1  -4   27.20    3.90
   4  -1   4   22.50    5.70
  -4  -1  -4   35.60    6.10
   4   1   5  116.99    8.50
  -4   1  -5  118.09    9.90
   4   1   5  119.59    7.30
   4   1   5  127.79   10.00
  -4   1  -5  106.79    8.10
  -4   1  -5  102.89    9.20
  -4   1  -5  120.29    9.60
  -4  -1  -5  121.99    8.80
  -4  -1  -5  118.89    7.30
  -4  -1  -5  116.39    9.40
   4  -1   5  116.69    9.80
   4  -1   5  114.99    9.30
   4  -1   5  116.99    8.60
   4  -1   5  105.79    9.60
  -4  -1  -5  115.39    8.70
   4   1   6   11.80    3.90
  -4   1  -6    6.60    4.20
   4   1   6    5.70    4.00
   4   1   6   12.10    4.00
  -4   1  -6   12.90    4.70
  -4   1  -6    4.40    3.60
  -4   1  -6   14.10    5.50
  -4  -1  -6    4.50    4.00
   4  -1   6    5.30    4.30
  -4  -1  -6    9.80    3.90
  -4  -1  -6   11.60    3.70
   4  -1   6   14.00    5.60
   4  -1   6   16.30    5.30
  -4  -1  -6    7.50    3.10
   4  -1   6   12.30    5.00
   4   1   7    0.40    3.60
  -4   1  -7   -5.40    1.90
   4   1   7    0.30    2.30
   4   1   7   -0.50    2.70
  -4   1  -7   -1.80    2.90
  -4   1  -7    3.20    2.90
  -4   1  -7    2.80    3.10
   4  -1   7   -2.60    2.90
  -4  -1  -7    1.50    2.90
   4  -1   7    0.60    2.50
  -4  -1  -7    2.80    3.00
   4  -1   7   -1.00    2.50
  -4  -1  -7    2.60    2.80
  -4  -1  -7    4.30    4.20
   4  -1   7   -0.10    3.90
   4   1   8  133.49   12.50
  -4   1  -8  134.49   11.90
   4   1   8  131.79   10.00
  -4   1  -8  121.79   11.60
   4   1   8  140.19   11.40
  -4   1  -8  148.89   11.30
   4  -1   8  141.79   12.40
  -4  -1  -8  127.29   11.60
   4  -1   8  151.88   13.30
  -4  -1  -8  126.29   13.70
  -4  -1  -8  126.79   11.10
   4  -1   8  140.59   11.10
  -4  -1  -8  138.89   10.00
   4  -1   8  122.79   11.50
  -4   1  -9    7.40    6.50
  -4   1  -9   11.60    4.70
   4   1   9    7.90    4.70
   4   1   9    8.40    4.90
  -4   1  -9    7.40    4.70
  -4   1  -9   10.30    4.90
   4   1   9    8.90    5.50
   4  -1   9   11.80    6.50
   4  -1   9   11.10    5.20
  -4  -1  -9   18.50    5.10
   4  -1   9   11.00    5.30
  -4  -1  -9   12.10    5.60
  -4  -1  -9   15.30    7.00
  -4  -1  -9   22.00    6.10
   4   1  10   55.39   12.70
   4   1  10   58.19   13.00
  -4   1 -10  102.59   16.10
   4   1  10   73.59    8.90
  -4   1 -10   69.49   11.00
  -4   1 -10  115.49   20.90
  -4  -1 -10   89.59   14.10
   4  -1  10   47.50   11.50
  -4  -1 -10   85.09   11.60
   4  -1  10   66.69   10.90
   4  -1  10   68.09   13.80
  -4  -1 -10   56.19    9.50
   4  -1  10   84.19   13.80
  -4   1 -11  111.09   15.10
   4   1  11   84.39   15.10
  -4   1 -11  118.09   17.80
   4   1  11  102.89   15.60
  -4   1 -11   85.29   13.50
   4   1  11   84.79    9.80
  -4  -1 -11   94.99   13.50
  -4  -1 -11   61.89   10.10
   4  -1  11  104.49   12.20
   4  -1  11  124.29   13.00
  -4  -1 -11   78.59    9.50
   4  -1  11  102.99   14.90
   4  -1  11  117.89   13.90
  -4   1 -12   -1.80    4.30
   4   1  12    3.30    3.60
   4   1  12    5.50    5.30
  -4   1 -12   -2.30    4.60
   4   1  12   13.00    7.20
   4  -1  12    1.20    4.90
  -4  -1 -12    5.00    6.30
   4  -1  12    2.80    6.90
  -4  -1 -12   -3.50    4.30
  -4  -1 -12   -0.10    5.50
   4  -1  12    0.40    5.30
  -4   1 -13   18.10   12.20
   4   1  13    2.20    5.10
   4   1  13    8.80    5.20
  -4   1 -13    0.40    5.60
   4   1  13   13.70    5.50
   4  -1  13    6.80    5.30
   4  -1  13   11.40    7.50
   4  -1  13    5.70    6.80
  -4  -1 -13    5.70    6.80
  -4  -1 -13    7.60    6.10
  -4   1 -14   -5.60    7.10
  -4   1 -14    7.10    7.70
   4   1  14   -1.50    5.50
   4   1  14   -5.70    5.10
   4   1  14    7.30    7.40
  -4  -1 -14   -0.30    5.30
   4  -1  14    0.00    4.60
   4  -1  14   15.00    6.70
  -4  -1 -14   -4.50    5.00
   4  -1  14   -2.60    4.70
   4   1  15    7.80    6.30
  -4   1 -15    8.60    7.90
   4   1  15   -6.30    6.20
  -4   1 -15    6.70    8.60
   4  -1  15   -2.30    6.50
  -4  -1 -15   -7.10    5.90
   4  -1  15   10.60    8.80
   4  -1  15   -5.30    5.70
  -4  -1 -15   14.80    7.60
  -4   1 -16    1.50    8.10
   4   1  16   -4.40    6.70
   4   1  16    3.70    7.40
   4  -1  16   -2.80    7.80
   4  -1  16    2.40   10.00
  -4  -1 -16   -4.20    5.10
   4  -1  16   -7.70    7.70
  -4   2  16    1.90    7.80
  -4   2  16   10.90    8.40
  -4   2  16   14.40    8.00
   4   2 -16    0.40    6.40
   4   2 -16    4.60    6.00
   4  -2 -16    3.50    6.30
  -4  -2  16   21.20    8.80
  -4  -2  16    0.80    6.90
   4  -2 -16   -9.80    7.40
  -4  -2  16    9.50    9.30
   4   2 -15    7.80    8.10
   4   2 -15    9.40    7.30
  -4   2  15    8.90    7.00
  -4   2  15    4.00    6.80
   4  -2 -15   13.70    5.70
  -4  -2  15    7.60    7.40
  -4  -2  15   10.70    8.80
  -4  -2  15   20.60    9.20
   4  -2 -15    8.20    7.00
  -4   2  14   20.40    8.40
   4   2 -14   35.70    9.40
  -4   2  14   34.10   10.80
  -4   2  14   42.00   10.60
   4   2 -14   34.80   11.30
  -4  -2  14   37.30   10.50
  -4  -2  14   30.90   12.90
   4  -2 -14   35.20   11.10
   4  -2 -14   29.60    8.90
   4   2 -13   -1.90    5.90
  -4   2  13   20.70    8.00
  -4   2  13    1.30    5.40
  -4   2  13   -3.70    4.00
   4   2 -13   -4.30    4.60
  -4  -2  13   10.60    6.40
  -4  -2  13    3.90    6.70
   4  -2 -13    8.00    4.90
   4  -2 -13    2.60    6.00
  -4  -2  13    4.50    5.20
  -4   2  12   10.30    6.40
   4   2 -12    0.70    4.20
  -4   2  12    4.30    4.20
  -4   2  12    2.50    4.40
   4   2 -12   11.50    8.10
  -4  -2  12   -5.10    4.00
   4  -2 -12   -3.00    4.10
   4  -2 -12    3.30    4.80
  -4  -2  12    5.60    5.90
  -4  -2  12   -9.30    4.90
  -4  -2  12   -0.70    5.20
   4   2 -11   -4.10    5.90
  -4   2  11    3.10    4.50
   4   2 -11   -1.40    4.20
  -4   2  11    0.00    2.70
   4   2 -11    5.20    6.70
  -4   2  11    6.90    5.20
   4  -2 -11    0.50    3.70
   4  -2 -11   -3.50    3.30
  -4  -2  11   -2.50    4.30
  -4  -2  11   -7.70    3.20
  -4  -2  11   -5.00    4.80
   4  -2 -11   -1.10    5.10
  -4  -2  11   -1.50    4.80
  -4   2  10    4.80    3.80
  -4   2  10    1.60    4.10
  -4   2  10    1.90    4.00
   4   2 -10   -1.80    4.30
   4   2 -10    3.30    4.20
   4   2 -10    5.60    3.20
  -4   2  10    5.70    4.00
   4   2 -10   -0.10    4.70
   4  -2 -10    0.10    4.70
  -4  -2  10    1.30    4.10
  -4  -2  10   -0.30    2.50
  -4  -2  10    3.30    5.30
   4  -2 -10    2.00    3.60
   4  -2 -10    0.00    3.00
   4  -2 -10    3.70    4.60
  -4  -2  10    2.70    4.20
   4   2  -9    7.40    3.70
  -4   2   9    7.30    4.90
  -4   2   9   22.90    5.60
  -4   2   9   11.80    5.60
   4   2  -9   21.30    5.90
   4   2  -9   16.20    6.40
   4   2  -9   25.50    7.30
  -4   2   9   12.70    4.00
  -4  -2   9   20.40    9.20
   4  -2  -9   23.80    6.70
  -4  -2   9   12.50    5.40
   4  -2  -9    9.10    4.30
  -4  -2   9   19.40    6.80
  -4  -2   9   20.80    6.30
   4  -2  -9    8.90    4.80
   4  -2  -9   10.30    5.40
   4   2  -8   44.80    8.90
  -4   2   8   32.20    6.60
  -4   2   8   35.40    6.90
   4   2  -8   28.50    6.20
   4   2  -8   60.19   13.20
  -4   2   8   55.69   10.80
   4   2  -8   43.20    8.50
  -4   2   8   37.00    8.20
  -4  -2   8   48.90    8.70
   4  -2  -8   40.40    7.60
  -4  -2   8   33.10    7.40
  -4  -2   8   27.00    6.70
  -4  -2   8   40.40    8.60
   4  -2  -8   60.89   10.40
   4  -2  -8   43.20    8.90
   4  -2  -8   37.50    7.00
   4   2  -7   45.40    9.10
   4   2  -7   34.20    7.90
  -4   2   7   38.40    8.10
  -4   2   7   33.60    5.90
  -4   2   7   34.70    6.10
  -4   2   7   33.20    7.30
   4   2  -7   24.80    6.00
   4   2  -7   30.90    7.30
   4  -2  -7   22.60    6.70
   4  -2  -7   36.70    6.30
  -4  -2   7   42.60    8.80
  -4  -2   7   28.40    6.40
  -4  -2   7   38.10    8.70
   4  -2  -7   35.20    6.80
   4  -2  -7   32.20    7.10
  -4  -2   7   27.30    5.80
  -4   2   6    7.40    4.00
  -4   2   6   10.90    4.10
   4   2  -6   -0.30    4.10
  -4   2   6    2.30    3.60
   4   2  -6    1.10    2.70
   4   2  -6   -1.10    2.00
  -4   2   6    9.20    3.20
  -4  -2   6    0.80    2.70
   4  -2  -6    0.50    3.10
  -4  -2   6    0.90    3.80
   4  -2  -6    3.40    3.10
   4  -2  -6    1.80    2.20
  -4  -2   6    6.10    4.70
  -4  -2   6    4.40    4.40
   4  -2  -6    4.80    4.10
   4   2  -5   75.29    9.90
  -4   2   5   50.89    8.30
  -4   2   5   44.60    5.00
  -4   2   5   45.10    7.60
  -4   2   5   42.00    5.00
   4   2  -5   47.80    6.60
   4   2  -5   54.49    8.40
  -4  -2   5   50.19    8.20
  -4  -2   5   55.79    8.40
   4  -2  -5   49.50    6.70
   4  -2  -5   49.00    7.60
  -4  -2   5   51.39    8.20
   4  -2  -5   43.00    5.10
  -4  -2   5   51.79    5.70
   4  -2  -5   58.49    8.50
  -4   2   4   18.00    3.50
   4   2  -4   13.00    4.60
  -4   2   4   19.50    5.20
  -4   2   4   14.00    4.60
   4   2  -4   23.40    5.40
  -4   2   4   15.30    3.20
   4   2  -4   12.70    3.50
   4   2  -4   12.80    4.30
  -4  -2   4    8.30    2.90
   4  -2  -4   12.40    3.50
   4  -2  -4   22.90    5.50
  -4  -2   4   13.10    3.90
   4  -2  -4   14.50    4.50
  -4  -2   4   16.70    3.70
  -4  -2   4   17.40    4.70
   4   2  -3    2.30    2.10
  -4   2   3    0.00    2.60
   4   2  -3    4.50    3.30
  -4   2   3    1.90    1.50
   4   2  -3    1.30    2.70
  -4   2   3    2.40    2.10
   4   2  -3    2.30    1.70
  -4   2   3    2.80    2.70
  -4  -2   3   -1.70    1.70
   4  -2  -3    3.20    3.20
  -4  -2   3    1.10    1.90
  -4  -2   3    0.40    2.90
   4  -2  -3    1.50    2.00
   4  -2  -3    1.70    1.70
  -4  -2   3    1.80    2.40
  -4   2   2  181.48    7.90
   4   2  -2  178.68    7.00
   4   2  -2  168.18    8.80
   4   2  -2  184.18    9.60
  -4   2   2  167.08    9.90
  -4   2   2  171.78    9.80
  -4   2   2  168.98    7.70
   4  -2  -2  180.98    9.10
   4  -2  -2  170.28    9.70
   4  -2  -2  177.78   10.20
  -4  -2   2  165.08    9.30
   4  -2  -2  178.58   10.10
  -4  -2   2  179.18    9.20
   4  -2  -2  159.48    7.80
  -4  -2   2  161.08    8.80
   4   2  -1  104.69    6.10
   4   2  -1  104.39    6.10
  -4   2   1  110.69    7.60
  -4   2   1  102.39    5.70
   4   2  -1   95.09    6.30
  -4   2   1  106.09    5.80
   4   2  -1  106.09    4.40
  -4   2   1  106.59    7.50
  -4  -2   1   92.99    6.00
   4  -2  -1  104.99    5.90
   4  -2  -1  109.09    7.70
  -4  -2   1  106.69    4.30
  -4  -2   1   96.09    6.20
   4  -2  -1   99.19    5.90
  -4  -2   1  123.19    6.90
   4  -2  -1  104.69    7.30
   4   2   0    1.30    1.50
   4   2   0    1.90    1.60
  -4   2   0    4.00    2.80
  -4   2   0    0.10    1.50
  -4   2   0    1.10    1.90
  -4   2   0    0.30    2.50
   4   2   0    1.40    1.80
   4   2   0    2.10    2.20
   4  -2   0   -2.10    2.90
  -4  -2   0    1.20    1.50
   4  -2   0   -0.30    1.70
   4  -2   0    2.60    2.80
   4  -2   0    0.90    2.30
  -4  -2   0    1.50    1.80
  -4  -2   0    0.00    1.70
  -4  -2   0   -0.30    2.10
   4   2   1 7124.19  193.18
  -4   2  -1 7090.59  194.88
  -4   2  -1 6905.61  196.48
  -4   2  -1 7325.87  196.38
   4   2   1 7284.77  192.48
   4  -2   1 7064.59  195.38
  -4  -2  -1 6843.42  192.78
  -4  -2  -1 7198.18  192.58
  -4  -2  -1 7225.48  193.18
  -4  -2  -1 7101.89  192.48
   4  -2   1 6953.10  195.08
   4   2   2 1172.38   34.80
  -4   2  -2 1169.48   38.70
  -4   2  -2 1166.68   38.40
  -4   2  -2 1128.39   38.20
   4   2   2 1195.28   35.30
   4   2   2 1180.38   37.20
  -4  -2  -2 1202.28   37.20
   4  -2   2 1206.58   39.00
  -4  -2  -2 1163.38   34.70
   4  -2   2 1195.38   38.50
   4  -2   2 1325.57   40.30
  -4  -2  -2 1228.68   36.10
   4  -2   2 1133.59   38.30
  -4   2  -3   28.40    6.40
   4   2   3   25.70    4.00
   4   2   3   22.30    3.70
   4   2   3   25.10    3.00
  -4   2  -3   27.00    5.30
  -4   2  -3   29.30    6.00
   4   2   3   31.40    5.60
  -4   2  -3   24.10    5.50
   4  -2   3   33.10    6.10
   4  -2   3   26.10    7.00
   4  -2   3   24.90    5.60
  -4  -2  -3   35.50    4.80
  -4  -2  -3   37.70    4.90
  -4  -2  -3   31.70    5.50
  -4  -2  -3   24.20    3.60
   4  -2   3   24.60    4.90
   4   2   4   80.09    5.60
   4   2   4   82.79    6.10
   4   2   4   86.49    6.30
  -4   2  -4   81.79    7.70
   4   2   4   93.59    8.00
  -4   2  -4   84.59    8.30
  -4   2  -4   74.89    7.80
  -4  -2  -4   85.09    5.80
  -4  -2  -4   81.59    7.50
  -4  -2  -4   91.09    6.70
   4  -2   4   84.29    7.70
  -4  -2  -4   82.89    6.70
   4  -2   4  107.79    8.80
   4  -2   4   85.99    8.50
   4  -2   4   89.59    8.30
   4   2   5  305.27   17.00
   4   2   5  364.56   15.70
  -4   2  -5  354.06   18.30
  -4   2  -5  361.66   17.30
   4   2   5  372.36   15.70
   4   2   5  382.46   14.90
  -4   2  -5  366.06   18.50
  -4   2  -5  363.86   18.80
   4  -2   5  377.56   18.20
   4  -2   5  344.57   18.40
   4  -2   5  364.26   18.50
  -4  -2  -5  341.27   16.00
   4  -2   5  338.77   18.40
  -4  -2  -5  347.07   14.50
  -4  -2  -5  355.86   18.10
   4   2   6    0.20    2.60
  -4   2  -6   16.50    5.20
   4   2   6    4.60    4.30
  -4   2  -6    2.70    3.90
   4   2   6    4.50    2.20
  -4   2  -6   11.70    4.70
   4   2   6    5.70    2.60
  -4   2  -6    9.80    4.10
   4  -2   6    9.20    5.70
  -4  -2  -6    3.10    2.70
  -4  -2  -6   11.20    3.70
   4  -2   6   12.80    7.90
   4  -2   6    8.10    4.70
   4  -2   6    6.60    5.10
  -4  -2  -6    5.70    4.00
  -4  -2  -6    3.30    2.80
   4   2   7   18.80    4.70
  -4   2  -7   23.20    7.00
   4   2   7   33.20    9.30
   4   2   7   20.90    4.70
  -4   2  -7   23.90    6.70
   4   2   7   35.70    6.90
  -4   2  -7   32.40    7.70
  -4   2  -7   19.80    6.00
  -4  -2  -7   31.60    5.80
  -4  -2  -7   19.10    5.80
   4  -2   7   31.40    7.30
  -4  -2  -7   21.00    6.20
   4  -2   7   13.70    5.70
   4  -2   7   26.80    7.50
   4  -2   7   25.60    7.70
  -4  -2  -7   16.00    5.20
  -4   2  -8    6.70    3.70
  -4   2  -8   31.80   10.50
  -4   2  -8   14.30    5.50
   4   2   8   16.60    6.20
   4   2   8   23.30    5.90
   4   2   8   24.30    5.20
  -4   2  -8   26.50    7.40
   4  -2   8    8.90    4.70
  -4  -2  -8   19.90    5.50
  -4  -2  -8   16.50    6.90
   4  -2   8   13.10    6.50
  -4  -2  -8   10.20    4.20
   4  -2   8   11.70    5.00
  -4  -2  -8   23.20    6.50
  -4   2  -9   84.89   12.80
   4   2   9   54.59    8.80
  -4   2  -9   44.80   10.50
   4   2   9   58.99    9.30
   4   2   9   90.89   12.40
  -4   2  -9   64.19   11.30
  -4   2  -9   60.09    9.70
   4   2   9   74.09   12.90
   4  -2   9   48.40    9.10
  -4  -2  -9   52.39    9.00
  -4  -2  -9   80.69    9.10
   4  -2   9   73.59   11.30
   4  -2   9   49.80   10.40
  -4  -2  -9   67.99   11.70
   4  -2   9   86.39   12.70
  -4  -2  -9   66.19    7.80
   4   2  10    2.70    4.70
  -4   2 -10   -0.60    3.90
   4   2  10    4.70    3.50
  -4   2 -10   13.90    6.80
   4   2  10    6.80    4.40
  -4   2 -10    2.40    4.20
   4  -2  10    1.90    5.20
  -4  -2 -10    7.50    4.10
  -4  -2 -10    3.00    3.70
   4  -2  10    4.80    4.00
   4  -2  10    5.30    5.40
  -4  -2 -10    2.00    3.90
   4  -2  10   -1.60    3.50
   4   2  11   74.69   11.30
  -4   2 -11   74.49   13.40
   4   2  11   74.59   13.80
  -4   2 -11  104.09   17.50
   4   2  11   63.29   10.90
  -4  -2 -11   80.39   11.50
   4  -2  11   87.69   13.80
  -4  -2 -11   62.39   12.00
   4  -2  11   77.49   13.80
  -4  -2 -11   83.99   13.50
   4  -2  11   60.39   12.80
   4  -2  11   65.39   13.60
   4   2  12   -0.70    3.80
   4   2  12    5.50    5.00
  -4   2 -12   14.30    7.60
   4   2  12   -9.30    5.40
  -4   2 -12   -5.80    5.10
  -4  -2 -12   -2.00    4.50
  -4  -2 -12   -0.60    4.70
   4  -2  12    6.90    5.80
   4  -2  12    7.50    6.40
  -4  -2 -12    5.80    5.60
   4  -2  12   14.10    7.40
  -4   2 -13   -3.60    3.50
   4   2  13    1.70    6.00
   4   2  13   -0.10    4.50
  -4   2 -13   -3.30    6.00
   4   2  13   -0.40    4.40
   4  -2  13    5.60    5.70
   4  -2  13   -2.40    5.70
  -4  -2 -13    5.60    4.80
  -4  -2 -13   -5.00    5.90
   4  -2  13   -2.50    5.80
  -4  -2 -13    0.10    4.30
   4   2  14    3.20    6.40
  -4   2 -14   -5.60    6.00
   4   2  14   -4.30    5.90
   4   2  14   14.60    5.80
   4  -2  14    1.00    6.10
   4  -2  14    2.40    4.90
   4  -2  14   -6.60    7.40
  -4  -2 -14   -0.30    4.90
  -4  -2 -14    5.00    6.40
  -4   2 -15   13.00    9.00
  -4   2 -15   -6.00    4.90
   4   2  15    5.60    7.50
   4   2  15   -4.70    6.20
   4   2  15    3.50    5.80
  -4  -2 -15   12.50    7.60
  -4  -2 -15   -9.00    5.70
   4  -2  15    9.30    8.60
   4  -2  15    5.90    7.10
   4  -2  15   -5.30    7.00
  -4   3  16   19.90   10.20
   4   3 -16   15.70    9.30
  -4   3  16    7.20    8.90
  -4   3  16   -1.20    7.40
  -4  -3  16   26.00   10.90
   4  -3 -16   10.90    6.40
  -4  -3  16    9.20    7.40
   4  -3 -16   10.20    7.60
  -4  -3  16    8.70    9.60
   4   3 -15    2.70    5.10
  -4   3  15   -8.00    8.20
  -4   3  15   -2.40    5.30
  -4   3  15   16.30   10.60
   4  -3 -15    2.60    5.60
  -4  -3  15    1.60    6.80
  -4  -3  15   -0.30    7.00
  -4  -3  15    6.30    6.60
   4  -3 -15   14.50    6.20
   4   3 -14   15.50    9.10
  -4   3  14   11.40    7.80
  -4   3  14    8.00    6.60
  -4   3  14    8.60    5.90
   4   3 -14    0.80    5.50
   4  -3 -14   11.20    7.10
   4  -3 -14    2.60    5.10
  -4  -3  14   -0.20    6.80
  -4  -3  14    6.40    5.10
   4   3 -13   12.40    9.50
   4   3 -13    7.00    5.70
  -4   3  13    7.70    7.10
  -4   3  13    5.60    8.00
  -4   3  13   13.30    6.40
  -4  -3  13   16.20    8.50
   4  -3 -13    7.60    5.80
  -4  -3  13    0.50    7.00
  -4  -3  13    7.60    7.40
  -4  -3  13    0.00    4.90
   4  -3 -13    9.10    6.00
  -4   3  12    5.80    6.20
  -4   3  12    2.50    4.40
  -4   3  12    7.10    5.90
   4   3 -12    9.30    7.40
  -4  -3  12    7.10    5.90
   4  -3 -12    1.30    3.80
   4  -3 -12    4.90    5.90
  -4  -3  12    3.20    5.40
  -4  -3  12    8.80    7.50
  -4  -3  12   -2.00    5.50
  -4   3  11    4.60    3.50
   4   3 -11    6.90    5.70
   4   3 -11    0.70    4.00
  -4   3  11    6.00    5.30
  -4   3  11    5.70    4.60
  -4  -3  11    3.40    6.30
   4  -3 -11    0.10    3.00
  -4  -3  11    5.60    4.80
  -4  -3  11   -3.60    5.00
   4  -3 -11   -3.90    3.20
  -4  -3  11    8.40    6.50
  -4   3  10    0.50    4.60
   4   3 -10   -1.00    4.10
  -4   3  10   -0.80    4.40
   4   3 -10   -1.20    3.60
   4   3 -10    9.60    6.30
  -4   3  10    8.30    4.20
  -4  -3  10    0.90    3.30
   4  -3 -10   -0.50    2.80
  -4  -3  10   11.30    6.30
  -4  -3  10    5.80    5.40
  -4  -3  10    3.50    4.00
   4  -3 -10    0.80    4.20
   4  -3 -10    2.80    3.30
   4   3  -9   32.10    7.80
  -4   3   9   35.90    7.10
   4   3  -9   42.90    8.80
  -4   3   9   28.60    8.40
   4   3  -9   29.30    7.60
  -4   3   9   35.70    7.20
   4   3  -9   38.00    9.10
  -4   3   9   44.00    9.50
  -4  -3   9   38.10    9.50
  -4  -3   9   43.00   10.20
  -4  -3   9   35.40    8.60
  -4  -3   9   37.80    8.60
   4  -3  -9   36.50    9.20
   4  -3  -9   44.80    8.60
   4  -3  -9   24.10    5.70
   4   3  -8   18.60    7.10
  -4   3   8   16.30    4.40
   4   3  -8   17.10    6.40
  -4   3   8    9.40    3.80
  -4   3   8   13.80    5.90
  -4   3   8    9.00    5.60
   4   3  -8    3.60    4.40
   4   3  -8   10.10    4.30
   4  -3  -8    6.00    3.70
   4  -3  -8    0.80    2.60
   4  -3  -8   11.40    5.50
  -4  -3   8    4.20    5.60
  -4  -3   8    6.80    4.20
  -4  -3   8    8.70    3.70
   4  -3  -8    3.60    4.90
   4   3  -7  278.27   17.20
   4   3  -7  261.17   16.80
  -4   3   7  273.47   17.60
   4   3  -7  301.87   16.10
   4   3  -7  293.77   17.10
  -4   3   7  259.27   13.20
  -4   3   7  275.07   16.90
  -4   3   7  255.37   13.10
  -4  -3   7  265.77   17.30
  -4  -3   7  280.87   15.80
   4  -3  -7  242.18   15.70
   4  -3  -7  280.07   14.60
   4  -3  -7  307.97   18.00
  -4  -3   7  301.97   17.60
  -4  -3   7  290.97   17.90
   4  -3  -7  261.87   14.20
   4   3  -6   32.70    7.00
  -4   3   6   49.00    9.20
  -4   3   6   44.00    4.50
  -4   3   6   47.40    8.50
   4   3  -6   35.90    6.70
   4   3  -6   34.50    7.90
  -4   3   6   40.70    5.60
   4   3  -6   26.50    5.80
  -4  -3   6   29.80    7.40
  -4  -3   6   39.60    7.00
  -4  -3   6   38.30    8.10
   4  -3  -6   51.69    9.20
  -4  -3   6   47.20    9.00
   4  -3  -6   50.09    9.00
   4  -3  -6   43.80    6.40
   4  -3  -6   42.40    6.30
   4   3  -5   31.50    6.00
   4   3  -5   68.19   10.10
  -4   3   5   46.00    4.30
   4   3  -5   28.90    5.50
  -4   3   5   53.99    8.90
  -4   3   5   44.40    8.50
   4   3  -5   52.69    7.50
  -4   3   5   34.70    3.90
  -4  -3   5   41.40    7.20
   4  -3  -5   58.89    9.50
  -4  -3   5   51.39    8.30
   4  -3  -5   43.30    4.80
  -4  -3   5   35.80    6.90
   4  -3  -5   52.39    8.60
  -4  -3   5   49.50    5.60
   4  -3  -5   41.00    4.70
   4   3  -4   89.59    8.40
   4   3  -4   64.59    6.70
  -4   3   4   82.89    5.00
  -4   3   4   87.29    8.20
   4   3  -4   70.39    6.90
   4   3  -4   76.09    6.40
  -4   3   4   73.29    8.00
  -4   3   4   84.89    5.10
  -4  -3   4   75.59    6.30
   4  -3  -4   74.89   10.30
   4  -3  -4   80.19    5.70
  -4  -3   4   82.19    7.60
   4  -3  -4   83.39    5.80
  -4  -3   4   68.69    7.90
   4  -3  -4   74.89    7.80
  -4  -3   4   80.49    7.80
  -4   3   3  483.75   21.20
  -4   3   3  490.15   16.30
  -4   3   3  518.15   16.50
   4   3  -3  469.55   17.90
   4   3  -3  482.55   19.60
   4   3  -3  499.25   21.30
  -4   3   3  511.75   22.00
   4  -3  -3  497.45   17.30
  -4  -3   3  497.65   20.10
   4  -3  -3  500.05   21.20
  -4  -3   3  522.25   18.20
   4  -3  -3  515.45   22.20
  -4  -3   3  462.75   19.90
   4  -3  -3  506.45   17.40
  -4  -3   3  469.85   20.90
   4  -3  -3  508.75   21.70
   4   3  -2    5.30    2.50
   4   3  -2    5.70    2.50
  -4   3   2    4.80    1.80
  -4   3   2    2.50    3.20
  -4   3   2   10.10    2.30
   4   3  -2    4.10    1.90
   4   3  -2    1.20    2.50
   4  -3  -2   -1.10    2.60
   4  -3  -2    4.30    3.70
  -4  -3   2    3.40    2.90
  -4  -3   2    3.30    2.30
   4  -3  -2    2.80    1.80
  -4  -3   2    6.30    2.80
   4  -3  -2    2.10    3.30
  -4  -3   2    3.70    2.30
   4  -3  -2    3.70    1.80
   4   3  -1  200.78    9.00
  -4   3   1  196.08    8.30
   4   3  -1  170.28    8.10
   4   3  -1  171.48    8.50
  -4   3   1  177.88   11.20
  -4   3   1  175.28   11.10
   4   3  -1  178.68   10.20
  -4   3   1  182.28    8.20
  -4  -3   1  192.88    8.30
   4  -3  -1  196.78   11.80
   4  -3  -1  184.68    8.70
  -4  -3   1  180.18   10.20
   4  -3  -1  187.88    8.80
   4  -3  -1  191.58   11.20
  -4  -3   1  204.98    9.50
  -4  -3   1  192.38    9.30
  -4  -3   1  196.48    8.40
   4   3   0   54.39    5.30
   4   3   0   57.09    4.00
  -4   3   0   56.49    4.70
  -4   3   0   55.09    4.60
   4   3   0   57.29    3.90
  -4   3   0   61.79    8.30
  -4  -3   0   56.39    4.40
   4  -3   0   54.79    5.00
  -4  -3   0   59.99    4.50
  -4  -3   0   49.40    4.20
  -4  -3   0   52.39    5.30
   4  -3   0   64.19    8.70
   4  -3   0   59.49    6.40
   4  -3   0   50.39    6.00
  -4  -3   0   66.99    4.70
  -4   3  -1   23.90    5.30
   4   3   1   17.20    2.10
   4   3   1   28.30    4.50
   4   3   1   19.10    2.20
  -4   3  -1   31.80    5.30
  -4  -3  -1   22.00    3.30
  -4  -3  -1   22.10    4.10
   4  -3   1   21.90    5.40
  -4  -3  -1   20.20    4.10
   4  -3   1   29.80    5.30
   4  -3   1   23.90    4.70
  -4  -3  -1   28.60    3.90
   4  -3   1   27.60    5.80
  -4  -3  -1   24.20    4.30
   4  -3   1   27.00    5.80
   4   3   2  134.19    5.60
  -4   3  -2  116.39    9.40
  -4   3  -2  129.79    9.70
  -4   3  -2  136.29    8.80
   4   3   2  132.89    5.60
   4   3   2  138.89    8.50
  -4  -3  -2  151.28    8.70
   4  -3   2  141.79   10.20
  -4  -3  -2  137.89    6.80
   4  -3   2  125.79    9.00
  -4  -3  -2  151.78    8.10
  -4  -3  -2  144.29    7.90
   4  -3   2  131.19    9.80
   4  -3   2  139.99    9.20
  -4  -3  -2  148.29    6.90
   4   3   3    7.00    3.70
  -4   3  -3   11.20    4.20
  -4   3  -3    7.40    4.10
  -4   3  -3    8.40    3.80
   4   3   3    7.10    1.90
  -4   3  -3    4.80    3.20
   4   3   3    6.70    2.00
   4   3   3    6.40    2.80
  -4  -3  -3    3.50    2.40
   4  -3   3    1.80    3.20
  -4  -3  -3   10.40    4.70
   4  -3   3   13.70    5.10
  -4  -3  -3    4.70    2.20
  -4  -3  -3    5.50    2.70
   4  -3   3   12.20    4.10
   4  -3   3    6.80    4.50
   4   3   4  349.77   14.70
   4   3   4  373.06   13.40
  -4   3  -4  351.36   17.80
   4   3   4  356.36   13.20
  -4   3  -4  328.27   17.40
  -4   3  -4  358.46   18.30
   4   3   4  357.76   17.40
  -4   3  -4  339.67   17.80
  -4  -3  -4  341.27   14.20
  -4  -3  -4  333.47   14.50
   4  -3   4  338.37   17.60
  -4  -3  -4  351.56   17.20
   4  -3   4  356.96   18.10
  -4  -3  -4  352.76   14.30
   4  -3   4  344.27   18.00
   4  -3   4  343.47   18.60
  -4   3  -5  141.79   11.20
  -4   3  -5  136.09   11.40
  -4   3  -5  142.99   11.00
   4   3   5  145.69    8.10
   4   3   5  136.09    8.70
   4   3   5  159.58   11.60
  -4   3  -5  141.89   11.40
   4   3   5  144.69    7.90
  -4  -3  -5  163.38    9.30
   4  -3   5  149.29   12.10
   4  -3   5  126.99   10.80
   4  -3   5  144.89   11.60
  -4  -3  -5  139.19    8.70
  -4  -3  -5  136.79    8.80
   4  -3   5  132.19   11.20
  -4  -3  -5  124.49   10.20
   4   3   6    6.40    3.00
   4   3   6    7.90    2.80
  -4   3  -6    4.50    4.60
   4   3   6    6.20    2.70
  -4   3  -6    8.10    5.00
   4   3   6    7.30    4.60
  -4   3  -6    5.00    3.50
  -4   3  -6    3.30    3.60
   4  -3   6    5.40    3.90
   4  -3   6   15.20    5.80
  -4  -3  -6    9.80    4.30
  -4  -3  -6    2.50    4.40
  -4  -3  -6    5.90    3.30
   4  -3   6    3.60    3.20
   4  -3   6   -1.90    3.40
  -4  -3  -6   11.50    3.60
  -4   3  -7    4.00    4.20
   4   3   7    6.30    3.80
   4   3   7    6.30    3.20
   4   3   7    2.80    2.60
  -4   3  -7    6.40    5.30
  -4   3  -7    8.70    4.90
   4   3   7    6.00    2.90
   4  -3   7    7.30    4.70
  -4  -3  -7    4.60    3.10
  -4  -3  -7    1.40    3.00
  -4  -3  -7    2.40    3.20
  -4  -3  -7    4.30    4.40
   4  -3   7   -2.20    3.80
   4  -3   7    4.60    3.40
   4  -3   7    3.60    4.80
   4   3   8   73.69   12.40
  -4   3  -8   82.49   12.30
  -4   3  -8   81.59   14.60
   4   3   8   76.79    7.50
   4   3   8   66.89    7.50
   4   3   8   77.09    7.50
  -4   3  -8   78.79   11.80
  -4   3  -8  104.49   11.40
  -4  -3  -8   74.39    7.50
  -4  -3  -8   68.89    7.60
   4  -3   8   71.99   11.60
  -4  -3  -8   75.09    8.40
   4  -3   8   77.09   12.60
   4  -3   8   83.79   12.50
  -4  -3  -8   70.39   11.90
   4  -3   8   54.49    9.50
   4   3   9   14.80    6.80
  -4   3  -9    8.70    4.60
   4   3   9   16.00    4.70
  -4   3  -9   16.40    7.80
  -4   3  -9   20.20    7.10
   4   3   9   17.90    5.40
  -4  -3  -9    9.10    4.70
   4  -3   9   15.20    6.30
  -4  -3  -9    9.80    8.50
  -4  -3  -9   17.20    5.20
   4  -3   9   31.70    9.30
   4  -3   9    7.00    5.80
  -4  -3  -9   20.10    5.50
   4  -3   9   19.30    6.90
  -4   3 -10   39.50   11.10
   4   3  10   21.10    6.40
   4   3  10   30.40    7.00
  -4   3 -10   28.00    9.10
   4   3  10   18.90    7.90
   4  -3  10   23.50    8.30
  -4  -3 -10   22.40    6.40
   4  -3  10   10.50    7.10
  -4  -3 -10   33.30    6.60
  -4  -3 -10   37.60    7.70
   4  -3  10   23.30    7.40
   4  -3  10   31.90    9.30
   4   3  11   30.50    7.20
   4   3  11   26.00    9.50
  -4   3 -11   33.40    9.60
  -4   3 -11   36.10   11.30
   4   3  11   40.70    8.30
   4  -3  11   38.20    9.50
  -4  -3 -11   34.30    8.10
  -4  -3 -11   38.30    8.60
  -4  -3 -11   42.10    8.80
   4  -3  11   27.40    9.90
   4  -3  11   29.30    9.30
   4  -3  11   70.99   15.60
   4   3  12    6.40    5.40
  -4   3 -12   -8.90    6.30
   4   3  12   -0.40    4.50
  -4   3 -12   -2.80    4.30
   4   3  12    2.00    5.80
  -4  -3 -12    2.90    6.00
  -4  -3 -12   -2.30    4.40
   4  -3  12    3.00    6.70
  -4  -3 -12    0.00    4.20
   4  -3  12    3.10    5.00
   4  -3  12    7.90    7.60
   4  -3  12    5.40    7.20
   4   3  13    9.60    5.90
   4   3  13    5.30    5.90
  -4   3 -13    7.30    6.70
   4   3  13   -1.20    8.00
  -4   3 -13   23.70   10.60
   4  -3  13    0.20    5.90
   4  -3  13    4.40    5.50
   4  -3  13    4.70    6.60
  -4  -3 -13   -5.50    4.40
  -4  -3 -13  -11.20    5.50
  -4  -3 -13   -3.40    4.30
  -4   3 -14    2.20    6.90
   4   3  14   16.60    7.70
   4   3  14    2.20    6.30
   4   3  14   12.40    7.40
   4  -3  14    0.40    5.10
   4  -3  14   11.70    7.20
  -4  -3 -14   -3.40    4.10
   4  -3  14    7.80    8.30
  -4  -3 -14    1.20    5.30
   4   3  15    7.00    8.60
  -4   3 -15   -0.40    6.60
   4   3  15   13.00    8.10
   4   3  15    7.90    9.00
  -4  -3 -15    8.30    7.90
   4  -3  15   -4.60    6.90
   4  -3  15  -12.10    8.10
   4  -3  15    1.60    7.10
  -4  -3 -15    5.10    5.50
  -4   4  16    2.00    6.70
   4   4 -16   -2.70    7.60
  -4   4  16   -2.50    8.00
   4  -4 -16    7.60    6.60
  -4  -4  16   -9.30    7.10
  -4   4  15  -11.10    6.20
  -4   4  15   -3.00    5.40
   4   4 -15   17.00    7.70
  -4   4  15    6.60    7.00
   4  -4 -15    0.40    4.80
  -4  -4  15    0.00    6.50
  -4  -4  15   -1.30    7.00
  -4  -4  15   -3.40    6.70
   4   4 -14    4.00    6.40
  -4   4  14    0.80    6.20
  -4   4  14   -0.60    5.30
  -4   4  14   -5.30    5.40
   4  -4 -14    3.70    5.00
   4  -4 -14    5.30    4.80
  -4  -4  14    7.60    6.90
  -4  -4  14    3.10    6.60
  -4  -4  14    6.90    8.50
  -4  -4  14    4.10   13.30
  -4   4  13   15.40    6.40
  -4   4  13   -1.80    3.20
  -4   4  13    2.90    7.00
   4   4 -13   10.60    7.20
  -4  -4  13  -10.90    5.30
   4  -4 -13   -3.30    3.50
   4  -4 -13   -3.80    4.40
  -4  -4  13   -5.10    4.60
  -4  -4  13    4.40    8.00
  -4  -4  13   11.70    7.30
  -4   4  12   14.80    7.40
  -4   4  12   23.50    8.10
  -4   4  12   27.70    6.70
   4   4 -12    9.50    7.00
  -4  -4  12   28.90    9.90
   4  -4 -12   17.70    5.60
  -4  -4  12   13.50    7.00
  -4  -4  12   25.80    9.50
  -4  -4  12   19.90   11.30
   4  -4 -12   17.00    6.80
   4   4 -11   -2.40    5.20
  -4   4  11    7.60    5.00
   4   4 -11    7.80    5.50
  -4   4  11    7.30    5.50
  -4   4  11    6.00    6.80
   4  -4 -11    3.50    4.00
  -4  -4  11   10.40    6.50
  -4  -4  11    2.40    5.20
  -4  -4  11    9.50    6.30
   4  -4 -11    6.00    4.90
  -4  -4  11    4.80    4.10
   4   4 -10    8.20    4.60
   4   4 -10    1.00    4.20
   4   4 -10   -2.00    5.70
  -4   4  10   -0.50    4.80
  -4   4  10    2.40    4.10
  -4   4  10    6.30    3.90
  -4  -4  10   -3.40    4.20
  -4  -4  10    4.60    5.10
   4  -4 -10    0.20    5.40
  -4  -4  10   -0.90    4.20
   4  -4 -10    4.20    3.30
   4  -4 -10    0.70    3.60
  -4  -4  10    6.30    6.70
  -4   4   9   -1.00    4.70
   4   4  -9   -2.30    3.80
  -4   4   9    1.80    2.40
   4   4  -9   -0.50    5.70
   4   4  -9    1.20    3.50
  -4   4   9   -0.60    2.70
   4  -4  -9   -0.30    2.40
   4  -4  -9    0.90    2.50
   4  -4  -9   -1.90    5.10
  -4  -4   9    1.90    2.90
  -4  -4   9   -1.30    3.60
  -4  -4   9    7.70    4.70
  -4  -4   9    5.90    5.10
   4   4  -8   17.00    7.20
  -4   4   8    0.60    2.10
  -4   4   8    5.20    4.60
   4   4  -8    6.20    4.80
   4   4  -8    0.60    3.90
  -4   4   8    5.50    5.10
   4   4  -8   -3.00    2.50
  -4   4   8    3.80    2.60
  -4  -4   8    4.50    4.00
   4  -4  -8    7.90    5.20
   4  -4  -8    3.10    2.40
   4  -4  -8    2.30    2.90
  -4  -4   8    7.20    6.40
  -4  -4   8   10.20    4.70
  -4  -4   8   -1.10    4.40
   4   4  -7   72.79   10.30
  -4   4   7   83.89   10.10
   4   4  -7   80.89    9.60
  -4   4   7   74.99    8.80
  -4   4   7   88.69    7.10
   4   4  -7   80.19    9.00
   4   4  -7   76.29   11.70
  -4   4   7   74.29    5.50
   4  -4  -7   90.49    9.70
   4  -4  -7   81.79    7.20
   4  -4  -7   71.09    7.00
  -4  -4   7   68.59    8.10
  -4  -4   7   68.59   12.00
  -4  -4   7   80.69    9.50
   4  -4  -7   81.89   13.30
  -4  -4   7   83.19   14.20
  -4   4   6   35.80    3.60
  -4   4   6   41.70    8.40
  -4   4   6   44.00    9.00
   4   4  -6   52.89    8.10
   4   4  -6   36.90    6.50
   4   4  -6   39.30    9.00
  -4   4   6   39.10    3.60
   4   4  -6   24.00    5.40
   4  -4  -6   50.89    9.40
   4  -4  -6   44.60    8.80
  -4  -4   6   60.59   10.50
  -4  -4   6   46.50    8.00
   4  -4  -6   48.30    6.60
  -4  -4   6   39.80    7.20
  -4  -4   6   53.79    9.20
   4  -4  -6   40.10    6.00
  -4   4   5  221.58    8.50
   4   4  -5  223.78   12.50
   4   4  -5  219.88   14.80
  -4   4   5  211.18   14.30
  -4   4   5  222.68    8.60
  -4   4   5  224.58   15.30
   4   4  -5  224.68   13.80
   4  -4  -5  217.98   14.80
   4  -4  -5  234.28   10.90
  -4  -4   5  237.18   18.10
  -4  -4   5  218.98   14.00
  -4  -4   5  243.68   13.10
   4  -4  -5  234.08   14.80
  -4  -4   5  235.88   14.60
   4  -4  -5  230.58   11.10
   4   4  -4  210.68   12.90
   4   4  -4  212.58   12.50
  -4   4   4  213.88   14.00
   4   4  -4  221.68   14.20
  -4   4   4  215.58   14.60
   4  -4  -4  226.38   14.30
   4  -4  -4  215.78    9.80
  -4  -4   4  221.68   14.60
  -4  -4   4  224.18   13.20
   4  -4  -4  218.48    9.90
  -4  -4   4  218.08   11.70
   4  -4  -4  213.88   13.80
  -4  -4   4  202.68   13.10
   4   4  -3   25.40    4.80
  -4   4   3   22.00    6.10
   4   4  -3   22.50    6.00
   4   4  -3   30.40    5.60
   4   4  -3   20.70    4.50
  -4  -4   3   31.40    6.90
   4  -4  -3   27.40    3.20
   4  -4  -3   24.50    6.10
  -4  -4   3   26.20    5.90
  -4  -4   3   28.20    5.20
   4  -4  -3   41.00    8.20
   4  -4  -3   36.30    7.20
   4  -4  -3   25.40    3.60
  -4  -4   3   31.10    6.20
   4   4  -2   82.69    6.30
   4   4  -2   84.19    6.50
  -4   4   2   91.49    4.40
   4   4  -2  107.09    8.90
  -4   4   2   95.19    9.00
   4   4  -2   90.39    6.80
  -4   4   2   91.69    4.40
   4  -4  -2   99.89    8.80
   4  -4  -2   98.89    9.30
  -4  -4   2   99.99    7.60
   4  -4  -2   88.89    5.70
  -4  -4   2   87.69    7.10
  -4  -4   2   95.49    8.50
   4  -4  -2   79.29    8.20
  -4  -4   2   94.49    6.50
   4  -4  -2  104.39    6.10
  -4   4   1   63.99    9.70
  -4   4   1   53.69    3.90
   4   4  -1   60.79    6.50
   4   4  -1   58.69    4.70
  -4   4   1   82.29   10.90
  -4   4   1   55.39    4.10
   4   4  -1   45.90    4.20
  -4  -4   1   45.40    4.60
   4  -4  -1   53.19    4.70
   4  -4  -1   45.80    4.40
   4  -4  -1   55.89    8.20
   4  -4  -1   49.99    8.40
  -4  -4   1   49.50    4.90
  -4  -4   1   55.19    5.10
  -4  -4   1   55.79    6.50
  -4  -4   1   49.50    4.70
   4  -4  -1   59.59    7.20
   4  -4  -1   62.59    9.30
   4   4   0    0.60    2.50
  -4   4   0    2.50    2.00
  -4   4   0    3.60    3.30
  -4   4   0   -0.30    1.40
   4   4   0    2.00    1.30
   4   4   0    1.40    1.40
   4  -4   0    5.10    4.20
  -4  -4   0   -1.70    2.10
  -4  -4   0    3.40    2.20
   4  -4   0    2.30    2.80
  -4  -4   0   -1.70    2.40
   4  -4   0   -2.20    1.80
  -4  -4   0    1.90    2.00
   4  -4   0   -1.60    2.50
  -4  -4   0    1.60    2.10
   4  -4   0    0.90    2.00
  -4   4  -1  109.59    7.60
  -4   4  -1  101.19    7.40
  -4   4  -1   92.29    8.90
   4  -4   1  127.19    8.50
  -4  -4  -1  116.69    8.50
  -4  -4  -1  118.49    6.20
  -4  -4  -1  123.19    8.00
  -4  -4  -1  121.39    8.00
  -4  -4  -1  109.69    8.20
   4  -4   1  104.39    8.00
   4  -4   1  122.99   10.10
  -4  -4  -1  113.49    6.00
   4  -4   1   98.69    9.40
   4  -4   1  121.19   10.10
  -4   4  -2 1892.91   59.69
   4   4   2 1931.81   59.69
  -4   4  -2 1970.60   63.89
  -4   4  -2 1911.91   62.99
  -4   4  -2 1918.11   59.79
  -4  -4  -2 2076.49   62.19
   4  -4   2 1808.62   62.39
   4  -4   2 1926.31   63.79
  -4  -4  -2 1961.50   59.49
  -4  -4  -2 1949.01   55.19
   4  -4   2 1945.01   60.49
   4  -4   2 1931.51   60.59
  -4  -4  -2 1927.31   55.19
  -4  -4  -2 1974.70   62.79
  -4   4  -3  123.29   10.40
  -4   4  -3   89.79    9.60
  -4   4  -3  100.99    8.30
  -4   4  -3   99.39    8.60
   4   4   3  113.99    8.90
  -4  -4  -3  115.09    8.20
   4  -4   3  110.49   10.00
   4  -4   3  104.49    9.00
  -4  -4  -3   95.19    5.70
  -4  -4  -3   92.69    8.10
   4  -4   3  109.99   10.10
  -4  -4  -3  107.79    5.80
   4  -4   3   82.69    8.40
   4   4   4   94.59    7.80
  -4   4  -4   83.59   15.00
   4   4   4   85.19    8.50
  -4   4  -4   88.89    8.40
  -4   4  -4   74.89    8.60
  -4   4  -4   92.69    9.30
  -4  -4  -4   77.89    5.70
   4  -4   4   97.49    9.30
  -4  -4  -4   81.09    8.20
   4  -4   4  102.29    9.90
  -4  -4  -4   92.59    7.40
   4  -4   4   82.39    8.70
   4  -4   4   73.39   11.40
   4   4   5 1421.86   49.70
  -4   4  -5 1449.95   49.90
  -4   4  -5 1441.06   51.49
  -4   4  -5 1404.36   49.99
   4   4   5 1366.56   40.20
  -4   4  -5 1441.86   51.29
   4   4   5 1415.26   40.40
   4   4   5 1416.76   46.10
   4  -4   5 1413.66   51.89
   4  -4   5 1385.76   50.09
  -4  -4  -5 1392.86   43.80
   4  -4   5 1402.86   50.19
  -4  -4  -5 1314.47   48.80
  -4  -4  -5 1421.96   45.80
  -4  -4  -5 1412.46   43.60
   4  -4   5 1372.66   50.99
  -4   4  -6    9.40    4.90
  -4   4  -6    8.50    6.20
   4   4   6   14.60    3.00
  -4   4  -6    7.10    3.30
  -4   4  -6    4.20    4.00
   4   4   6    9.00    4.10
   4   4   6   11.50    3.00
  -4  -4  -6   21.20    5.50
   4  -4   6   15.90    6.10
   4  -4   6   13.40    6.70
  -4  -4  -6   17.50    4.70
  -4  -4  -6   10.80    3.50
   4  -4   6   12.80    5.40
   4  -4   6   16.10    6.70
  -4  -4  -6   11.90    4.10
  -4   4  -7  100.59   11.00
  -4   4  -7   87.99   10.50
   4   4   7   80.49    8.00
  -4   4  -7   98.39   14.40
   4   4   7   91.79    6.50
  -4   4  -7   91.49   10.40
   4   4   7   85.79   13.20
   4   4   7   86.39    6.40
   4  -4   7  108.49   15.70
   4  -4   7   84.19   15.00
  -4  -4  -7   91.69    8.20
  -4  -4  -7   81.19    7.50
  -4  -4  -7   83.79    8.00
   4  -4   7  101.09   14.50
   4  -4   7   86.29   10.40
  -4   4  -8    8.80    7.10
  -4   4  -8    5.70    4.30
  -4   4  -8    0.40    3.70
   4   4   8    3.60    4.10
   4   4   8    9.40    4.90
   4   4   8    7.50    3.40
   4  -4   8    5.80    5.50
   4  -4   8    6.30    5.60
  -4  -4  -8    7.80    3.70
   4  -4   8    6.80    5.60
  -4  -4  -8    5.10    4.30
  -4  -4  -8    4.00    3.50
   4  -4   8   10.50    5.90
  -4  -4  -8    3.70    5.80
  -4   4  -9   60.79   12.20
   4   4   9   37.40    6.80
   4   4   9   42.10   10.50
   4   4   9   36.40    7.90
  -4   4  -9   34.10    8.10
  -4  -4  -9   52.29    9.20
   4  -4   9   48.40   11.20
  -4  -4  -9   48.70    9.20
   4  -4   9   34.90   10.70
  -4  -4  -9   72.59   12.10
   4  -4   9   47.80   11.40
   4   4  10   15.70    4.70
  -4   4 -10   21.00    7.10
   4   4  10    3.00    5.30
  -4   4 -10   12.20    7.30
   4  -4  10   23.80   10.90
  -4  -4 -10   12.80    5.90
   4  -4  10    9.60    7.00
  -4  -4 -10   11.00    4.90
  -4  -4 -10    8.00    4.90
   4  -4  10   15.20    5.90
   4  -4  10   11.70    6.40
   4   4  11   12.10    5.00
   4   4  11    8.50    6.10
  -4   4 -11    7.10    5.90
   4   4  11    3.40    5.20
  -4   4 -11   12.20    8.90
   4  -4  11   13.40    7.30
   4  -4  11    7.80    6.50
  -4  -4 -11    8.20    5.20
  -4  -4 -11    2.00    4.30
   4  -4  11    5.90    5.80
  -4  -4 -11   15.40    6.80
   4  -4  11   11.80    8.60
   4   4  12    6.60    5.50
  -4   4 -12    0.00    5.30
   4   4  12   10.80    7.40
[truncated: 1,576,616 more chars]
