# Supplementary material for: Synthesis and structure of 4-[(2,3,4,5,6-pentafluoro­phen­oxy)carbon­yl]phenyl 4-(dodec­yloxy)benzoate
Source: Acta Crystallogr E Crystallogr Commun. 2026 Apr 17;82(Pt 5):490–3. doi: 10.1107/S2056989026003920 (PMC13148204; doi:10.1107/S2056989026003920)
Supplement: Supplementary file 2 [file e-82-00490-Isup2.hkl]

data_I                                                                          
_shelx_title ' T1_a.res in P2(1)/c'                                             
_shelx_refln_list_code          4                                               
_shelx_F_calc_maximum      211.03                                               
_exptl_crystal_F_000      1240.00                                               
_reflns_d_resolution_high  0.7985                                               
                                                                                
loop_                                                                           
 _space_group_symop_operation_xyz                                               
 'x, y, z'                                                                      
 '-x, y+1/2, -z+1/2'                                                            
 '-x, -y, -z'                                                                   
 'x, -y-1/2, z-1/2'                                                             
                                                                                
_cell_length_a    25.2117                                                       
_cell_length_b     8.8684                                                       
_cell_length_c    13.7665                                                       
_cell_angle_alpha  90.000                                                       
_cell_angle_beta  102.518                                                       
_cell_angle_gamma  90.000                                                       
                                                                                
_shelx_F_squared_multiplier     1.000                                           
                                                                                
loop_                                                                           
 _refln_index_h                                                                 
 _refln_index_k                                                                 
 _refln_index_l                                                                 
 _refln_F_squared_calc                                                          
 _refln_F_squared_meas                                                          
 _refln_F_squared_sigma                                                         
 _refln_observed_status                                                         
   4   0   0       2786.32       1863.62       163.68 o                         
   5   0   0          6.78          6.04         3.01 o                         
   6   0   0       1896.39       1890.53        26.00 o                         
   7   0   0        868.84        954.24        16.75 o                         
   8   0   0          0.54         -0.25         2.90 o                         
   9   0   0        425.98        462.03        11.55 o                         
  10   0   0        276.87        281.84        10.25 o                         
  11   0   0        493.32        539.33        13.50 o                         
  12   0   0       1239.41       1110.05        21.14 o                         
  13   0   0        273.05        255.47        12.51 o                         
  14   0   0        371.21        331.50        12.16 o                         
  15   0   0       1172.20       1099.23        24.27 o                         
  16   0   0        684.42        609.59        17.30 o                         
  17   0   0         81.40         69.64         8.37 o                         
  18   0   0        259.70        308.67        15.28 o                         
  19   0   0         60.80        101.36        11.46 o                         
  20   0   0        646.11        616.83        19.70 o                         
  21   0   0          0.26          4.53         7.01 o                         
  22   0   0        262.84        255.68        16.54 o                         
  23   0   0         28.66         33.67         8.86 o                         
  24   0   0        519.28        480.04        19.48 o                         
  25   0   0        197.61        222.42        18.72 o                         
  26   0   0          0.09         -8.23         8.23 o                         
  27   0   0         10.45         11.28         9.61 o                         
  28   0   0          0.03         -0.09        11.48 o                         
  29   0   0          1.07          2.67        12.53 o                         
  30   0   0          0.51        -13.95        13.95 o                         
   2   1   0       4845.70       1949.83        62.83 o                         
   3   1   0       1175.14       1092.91        13.04 o                         
   4   1   0       2461.60       2478.58        20.83 o                         
   5   1   0        845.98        829.72         9.55 o                         
   6   1   0         47.18         67.01         3.67 o                         
   7   1   0       1308.26       1320.61        14.43 o                         
   8   1   0        246.12        261.54         5.85 o                         
   9   1   0        847.29        821.99        11.33 o                         
  10   1   0        353.80        354.27         7.37 o                         
  11   1   0        141.96        134.27         6.33 o                         
  12   1   0         15.14         11.97         3.24 o                         
  13   1   0          1.87          6.70         3.02 o                         
  14   1   0        133.94        124.31         6.74 o                         
  15   1   0        977.91        833.29        15.30 o                         
  16   1   0       2852.70       2645.07        28.86 o                         
  17   1   0          4.74         21.93         3.79 o                         
  18   1   0          8.52          9.86         3.70 o                         
  19   1   0         94.69        113.89         8.05 o                         
  20   1   0        328.57        343.50        12.90 o                         
  21   1   0       1330.73       1280.76        21.05 o                         
  22   1   0        943.27        875.40        19.04 o                         
  23   1   0        242.73        245.07        11.48 o                         
  24   1   0         24.95         29.95         6.48 o                         
  25   1   0          0.48         -2.83         6.11 o                         
  26   1   0         16.93         29.90         7.80 o                         
  27   1   0          8.04          2.91         6.75 o                         
  28   1   0          1.26         14.25         7.59 o                         
  29   1   0          3.54         -3.95         7.24 o                         
  30   1   0          1.61          8.75        12.84 o                         
   1   2   0      11920.63      12699.39        88.52 o                         
   2   2   0         60.88         83.09         3.27 o                         
   3   2   0          1.82          6.95         2.10 o                         
   4   2   0          4.89          4.35         2.15 o                         
   5   2   0        311.75        301.11         5.90 o                         
   6   2   0       1567.19       1529.48        16.87 o                         
   7   2   0       1186.17       1194.33        13.72 o                         
   8   2   0         26.15         28.86         3.19 o                         
   9   2   0       1523.62       1486.64        16.95 o                         
  10   2   0        844.28        791.92        12.01 o                         
  11   2   0        119.02        178.16         6.92 o                         
  12   2   0        690.92        689.99        11.23 o                         
  13   2   0         34.61         44.41         4.03 o                         
  14   2   0          0.13          6.17         3.19 o                         
  15   2   0        817.89        747.28        13.03 o                         
  16   2   0          7.44         12.28         3.47 o                         
  17   2   0          0.77          9.37         3.83 o                         
  18   2   0         20.93         28.95         5.45 o                         
  19   2   0        281.80        299.55        12.08 o                         
  20   2   0        567.29        493.30        14.31 o                         
  21   2   0        103.08        110.60         7.38 o                         
  22   2   0          9.71         10.85         4.97 o                         
  23   2   0          1.11         13.25         5.04 o                         
  24   2   0         68.48         92.00         8.17 o                         
  25   2   0         29.62         25.29         5.82 o                         
  26   2   0          3.65          2.62         5.61 o                         
  27   2   0         21.49          9.91         6.12 o                         
  28   2   0          6.47         -5.00         9.07 o                         
  29   2   0          0.58          8.74        10.21 o                         
  30   2   0          0.99          7.42        19.02 o                         
   1   3   0       3702.75       3979.78        31.71 o                         
   2   3   0       5695.71       5608.50        44.39 o                         
   3   3   0        788.46        782.42         9.70 o                         
   4   3   0        228.59        259.19         5.81 o                         
   5   3   0       1836.31       1710.43        17.23 o                         
   6   3   0        585.78        602.66         8.92 o                         
   7   3   0        439.30        430.08         7.59 o                         
   8   3   0       1578.05       1594.84        18.16 o                         
   9   3   0        140.97        168.69         8.01 o                         
  10   3   0        377.43        360.31         7.83 o                         
  11   3   0        150.62        181.43         6.77 o                         
  12   3   0          5.15          6.72         2.71 o                         
  13   3   0          0.03          1.21         2.99 o                         
  14   3   0         97.40        107.50         5.82 o                         
  15   3   0        731.69        631.25        12.16 o                         
  16   3   0         27.87         19.96         3.74 o                         
  17   3   0        497.74        418.58        10.00 o                         
  18   3   0        250.16        238.40        11.57 o                         
  19   3   0          4.30          9.77         3.82 o                         
  20   3   0        140.65        157.71         8.51 o                         
  21   3   0        145.00        151.08         8.33 o                         
  22   3   0          3.61         10.39         4.51 o                         
  23   3   0          0.27          7.76         6.40 o                         
  24   3   0          8.09         10.79         6.40 o                         
  25   3   0          0.46         16.06         7.34 o                         
  26   3   0         22.86         24.32         8.18 o                         
  27   3   0          6.49         10.27         8.15 o                         
  28   3   0          1.72          2.26         9.11 o                         
  29   3   0          0.33          6.07        10.12 o                         
   0   4   0       6984.54       6688.73        68.49 o                         
   1   4   0       1513.95       1462.29        16.86 o                         
   2   4   0        506.80        473.76         8.38 o                         
   3   4   0        320.38        291.23         7.35 o                         
   4   4   0          5.60          4.26         2.25 o                         
   5   4   0        169.69        197.94         8.10 o                         
   6   4   0        534.13        581.21         9.54 o                         
   7   4   0        363.89        376.42         8.07 o                         
   8   4   0          4.32          0.98         2.86 o                         
   9   4   0        177.12        177.41         8.56 o                         
  10   4   0         20.65         13.33         2.90 o                         
  11   4   0         11.19         25.71         3.28 o                         
  12   4   0          4.43          3.16         3.00 o                         
  13   4   0         13.30         22.52         3.74 o                         
  14   4   0        341.64        337.10        11.07 o                         
  15   4   0         34.50         35.36         4.23 o                         
  16   4   0        195.55        196.58        15.24 o                         
  17   4   0         70.56         64.55         9.48 o                         
  18   4   0          2.84          9.66         4.35 o                         
  19   4   0         98.30        109.62         7.66 o                         
  20   4   0        117.11        117.04         7.68 o                         
  21   4   0         64.36         60.20         6.94 o                         
  22   4   0          9.14         10.67         8.28 o                         
  23   4   0          2.49         13.15        10.07 o                         
  24   4   0          4.44          8.17         9.89 o                         
  25   4   0          1.64         -6.54         8.43 o                         
  26   4   0          2.31         11.53        14.48 o                         
  27   4   0          1.19         12.89        11.54 o                         
  28   4   0          1.56         -4.66        14.34 o                         
   1   5   0       1639.03       1434.48        19.31 o                         
   2   5   0         14.51         21.45         3.11 o                         
   3   5   0        361.81        391.04         8.44 o                         
   4   5   0         62.53         70.30         5.48 o                         
   5   5   0        743.30        648.66        11.00 o                         
   6   5   0        229.65        227.61         6.83 o                         
   7   5   0          0.17          5.19         2.45 o                         
   8   5   0         15.39         33.81         3.80 o                         
   9   5   0         57.28         60.83         4.91 o                         
  10   5   0        259.63        236.92         7.84 o                         
  11   5   0        267.22        250.30         8.87 o                         
  12   5   0          7.88         11.60         3.34 o                         
  13   5   0         32.19         42.10         5.94 o                         
  14   5   0          1.45          6.26         4.67 o                         
  15   5   0        104.59        143.11        10.27 o                         
  16   5   0         12.60         24.10         5.33 o                         
  17   5   0        654.80        591.91        19.38 o                         
  18   5   0        240.53        226.01        16.54 o                         
  19   5   0         41.64         52.15         8.03 o                         
  20   5   0         27.14         23.70         6.79 o                         
  21   5   0          3.00          0.24         5.64 o                         
  22   5   0          2.68         10.48         6.15 o                         
  23   5   0          5.32         15.86         9.32 o                         
  24   5   0          2.44         -7.58        10.48 o                         
  25   5   0          2.38         -6.96         9.68 o                         
  26   5   0          3.40         -8.16         9.59 o                         
  27   5   0          0.88          2.08        16.33 o                         
   0   6   0         42.16         35.93         6.85 o                         
   1   6   0        208.59        194.66        10.60 o                         
   2   6   0         28.60         21.48         4.32 o                         
   3   6   0         75.52        108.76         5.84 o                         
   4   6   0         35.99         52.74         5.36 o                         
   5   6   0        168.17        191.56         7.97 o                         
   6   6   0        299.60        315.35         9.16 o                         
   7   6   0         35.11         45.05         5.11 o                         
   8   6   0         13.98         16.28         3.72 o                         
   9   6   0          4.89          6.74         3.56 o                         
  10   6   0         85.65        102.54         6.98 o                         
  11   6   0         10.70         12.93         4.10 o                         
  12   6   0         40.86         51.95         7.65 o                         
  13   6   0         20.69         26.00         4.48 o                         
  14   6   0          1.58         13.00         6.15 o                         
  15   6   0        194.91        178.86        12.69 o                         
  16   6   0          5.65          7.26         5.90 o                         
  17   6   0         21.93         13.65         6.64 o                         
  18   6   0         22.12         15.60         6.43 o                         
  19   6   0          7.75         11.22         6.18 o                         
  20   6   0         16.37         17.96         7.89 o                         
  21   6   0          6.66         19.53         6.76 o                         
  22   6   0          0.50         15.52        10.64 o                         
  23   6   0          5.25         21.53        10.39 o                         
  24   6   0          5.01         15.36        10.90 o                         
  25   6   0          0.14         12.66        13.02 o                         
   1   7   0         22.44         30.85         5.30 o                         
   2   7   0          6.95         18.91         4.52 o                         
   3   7   0         46.31         50.98         5.78 o                         
   4   7   0         25.52         26.67         4.93 o                         
   5   7   0         59.81         62.84         5.84 o                         
   6   7   0          8.92         18.55         4.69 o                         
   7   7   0          1.58          5.87         5.95 o                         
   8   7   0          3.72          7.85         4.39 o                         
   9   7   0         12.45         26.02         5.53 o                         
  10   7   0         30.22         33.74         6.03 o                         
  11   7   0         80.59         74.95         8.18 o                         
  12   7   0          9.21         19.51         6.84 o                         
  13   7   0         47.68         61.56         6.00 o                         
  14   7   0         37.84         37.20         6.67 o                         
  15   7   0         93.03         87.83        11.31 o                         
  16   7   0          1.04          1.64         6.37 o                         
  17   7   0          7.49         14.44         6.52 o                         
  18   7   0          4.72         12.90         6.98 o                         
  19   7   0          9.74         11.52         6.76 o                         
  20   7   0          2.67         20.20         7.31 o                         
  21   7   0          0.01         13.64         7.41 o                         
  22   7   0          4.15         12.23         7.85 o                         
  23   7   0          4.81          4.07         7.77 o                         
   0   8   0          5.60          4.19         8.38 o                         
   1   8   0         49.51         56.54         6.66 o                         
   2   8   0         17.58         17.24         5.44 o                         
   3   8   0          2.48          0.18         4.75 o                         
   4   8   0          1.18          7.09         5.46 o                         
   5   8   0         19.02         25.85         6.17 o                         
   6   8   0         12.67         19.97         7.30 o                         
   7   8   0         11.61         18.84         6.14 o                         
   8   8   0         13.70         12.48         6.33 o                         
   9   8   0          2.76          9.66         5.32 o                         
  10   8   0         16.95         23.55         6.24 o                         
  11   8   0         52.39         37.69         7.55 o                         
  12   8   0         30.61         43.12         7.02 o                         
  13   8   0          9.75         16.77         5.43 o                         
  14   8   0         14.75          4.41        11.82 o                         
  15   8   0         16.49         18.39         8.72 o                         
  16   8   0          4.69         17.03         8.82 o                         
  17   8   0          3.48          1.23         7.83 o                         
  18   8   0          0.00          4.72        11.02 o                         
  19   8   0          9.65         -4.62         8.96 o                         
  20   8   0         13.95          2.40         9.61 o                         
  21   8   0          5.34         -9.13         9.85 o                         
   1   9   0          5.54          8.39         6.80 o                         
   2   9   0          2.85         15.19         6.41 o                         
   3   9   0          9.47         22.28         6.54 o                         
   4   9   0         16.81         14.93         5.68 o                         
   5   9   0          3.76         -2.28         7.51 o                         
   6   9   0          0.01         13.02         6.11 o                         
   7   9   0          0.98          7.62         5.65 o                         
   8   9   0          1.52         12.68         6.21 o                         
   9   9   0          4.05         13.49         6.36 o                         
  10   9   0         15.41         17.74         6.86 o                         
  11   9   0         19.79         29.02         7.81 o                         
  12   9   0          1.14         13.69         6.66 o                         
  13   9   0          2.28         10.67         6.24 o                         
  14   9   0          5.23          9.52        10.03 o                         
  15   9   0         29.37         15.57         8.93 o                         
  16   9   0          2.78         -2.76         8.16 o                         
  17   9   0          5.51         16.31        10.01 o                         
  18   9   0          2.20         35.06        40.52 o                         
   0  10   0          0.32         22.28         8.99 o                         
   1  10   0         13.03         11.74         7.02 o                         
   2  10   0         33.36         35.44         7.22 o                         
   3  10   0         34.29         34.64         7.38 o                         
   4  10   0          3.95         15.93         7.18 o                         
   5  10   0         17.51         28.94         6.94 o                         
   6  10   0         39.39         39.02         7.96 o                         
   7  10   0         10.39         25.43         8.46 o                         
   8  10   0          0.36         15.64        10.21 o                         
   9  10   0          6.01         13.74         6.78 o                         
  10  10   0          5.16         20.66         8.48 o                         
  11  10   0          1.12          3.29        10.79 o                         
  12  10   0          0.22          7.40         7.96 o                         
  13  10   0          0.26         -3.78        11.21 o                         
   1  11   0          4.96         40.52        17.98 o                         
   2  11   0          2.82          4.94        10.76 o                         
   3  11   0          0.07         12.51         9.70 o                         
   4  11   0          1.52         -5.20        45.98 o                         
 -31   1   1          0.88        -15.86        15.86 o                         
 -30   1   1          3.15          0.26         8.85 o                         
 -29   1   1          1.48         -0.37         8.13 o                         
 -28   1   1         31.49         36.52         8.46 o                         
 -27   1   1         39.85         41.32         8.92 o                         
 -26   1   1         12.74         15.32         6.65 o                         
 -25   1   1         16.32         23.44         6.06 o                         
 -24   1   1         27.15         36.39         6.43 o                         
 -23   1   1          0.05          9.85         5.79 o                         
 -22   1   1         27.65         31.30         5.82 o                         
 -21   1   1          6.64         12.76         4.62 o                         
 -20   1   1          2.54          6.13         4.24 o                         
 -19   1   1          3.77          8.70         3.86 o                         
 -18   1   1         81.90        103.05         6.83 o                         
 -17   1   1        256.39        275.25        10.92 o                         
 -16   1   1          9.86         18.79         3.85 o                         
 -15   1   1        127.36        124.76         7.10 o                         
 -14   1   1       3117.49       2882.22        29.57 o                         
 -13   1   1        752.37        646.88        11.50 o                         
 -12   1   1       2451.66       2355.69        24.57 o                         
 -11   1   1        539.44        594.39        10.47 o                         
 -10   1   1        105.79         99.86         5.30 o                         
  -9   1   1       1375.50       1324.73        15.26 o                         
  -8   1   1        518.44        559.09         9.02 o                         
  -7   1   1          1.19          4.74         2.10 o                         
  -6   1   1        113.36        136.28         6.42 o                         
  -5   1   1          3.70         12.16         1.89 o                         
  -4   1   1        498.47        544.82         8.51 o                         
  -3   1   1        386.65        345.19         6.94 o                         
  -2   1   1       2566.52       2500.23        62.36 o                         
  -1   1   1         43.35         16.23         2.86 o                         
   0   1   1       1614.18        747.33       103.10 o                         
   1   1   1        799.32        719.55        17.47 o                         
   2   1   1       2797.69       3181.60        30.99 o                         
   3   1   1       2982.04       2476.67        20.14 o                         
   4   1   1        751.54        679.68        10.67 o                         
   5   1   1        906.17        926.89        12.16 o                         
   6   1   1       2545.70       2638.45        26.25 o                         
   7   1   1        394.55        318.21         6.39 o                         
   8   1   1        483.45        479.76         7.34 o                         
   9   1   1       1351.85       1274.56        14.16 o                         
  10   1   1        540.02        497.76         9.11 o                         
  11   1   1        238.40        250.33         7.98 o                         
  12   1   1       1664.54       1599.50        18.64 o                         
  13   1   1        455.90        422.87         8.52 o                         
  14   1   1        190.82        195.47        10.76 o                         
  15   1   1        102.24        118.55         6.19 o                         
  16   1   1        320.76        332.21         9.62 o                         
  17   1   1        296.63        276.49        13.82 o                         
  18   1   1        574.96        501.19        12.33 o                         
  19   1   1        179.80        174.62         8.97 o                         
  20   1   1        140.60        160.35         8.61 o                         
  21   1   1         43.32         53.68         6.10 o                         
  22   1   1         67.30         81.86         7.55 o                         
  23   1   1          0.80         11.79         5.19 o                         
  24   1   1          7.32          3.12         5.50 o                         
  25   1   1          2.15         24.94         5.74 o                         
  26   1   1         23.03         37.67        10.30 o                         
  27   1   1          9.76          5.13         6.81 o                         
  28   1   1          0.72         -3.27         7.28 o                         
  29   1   1          0.36         -3.38         9.45 o                         
  30   1   1          2.97          2.15        11.77 o                         
 -30   2   1         10.81         22.01        10.23 o                         
 -29   2   1          2.41        -10.92        10.92 o                         
 -28   2   1          1.30          8.04         8.07 o                         
 -27   2   1          8.81         24.90         8.98 o                         
 -26   2   1         40.32         44.21         6.99 o                         
 -25   2   1          9.38         14.20         5.82 o                         
 -24   2   1         23.37         32.69         6.64 o                         
 -23   2   1        106.64        134.20         9.15 o                         
 -22   2   1        144.88        168.48         9.50 o                         
 -21   2   1        501.07        456.81        12.61 o                         
 -20   2   1        768.13        653.89        13.90 o                         
 -19   2   1          4.54         12.21         5.18 o                         
 -18   2   1        320.77        265.80        10.73 o                         
 -17   2   1          3.27         14.95         3.55 o                         
 -16   2   1        393.47        438.22        11.00 o                         
 -15   2   1          5.57          4.07         3.12 o                         
 -14   2   1        610.37        624.00        11.29 o                         
 -13   2   1        332.05        316.43         8.18 o                         
 -12   2   1        364.21        373.87         8.06 o                         
 -11   2   1         28.11         34.35         3.85 o                         
 -10   2   1         66.46         78.16         4.47 o                         
  -9   2   1          0.28          4.72         2.76 o                         
  -8   2   1        622.05        615.23        11.47 o                         
  -7   2   1        818.58        836.77        13.23 o                         
  -6   2   1        438.66        442.46         8.48 o                         
  -5   2   1       1348.60       1381.96        13.91 o                         
  -4   2   1        468.97        476.36         6.80 o                         
  -3   2   1        456.51        484.02         6.89 o                         
  -2   2   1         18.88         31.38         3.24 o                         
  -1   2   1         10.25         11.83         2.18 o                         
   0   2   1       2609.84       2424.71        24.10 o                         
   1   2   1      10015.43       8867.96        71.31 o                         
   4   2   1      32346.78      32348.51       266.40 o                         
   5   2   1       4980.45       4823.09        41.11 o                         
   6   2   1         39.85         36.77         3.36 o                         
   7   2   1          2.28          3.44         2.20 o                         
   8   2   1        668.14        683.49         9.81 o                         
   9   2   1       1380.12       1435.44        16.50 o                         
  10   2   1       2479.71       2383.96        24.20 o                         
  11   2   1       1500.01       1445.43        17.93 o                         
  12   2   1        123.16        153.30         9.15 o                         
  13   2   1       2405.25       2283.95        24.18 o                         
  14   2   1       1455.05       1311.92        17.59 o                         
  15   2   1         49.66         56.19         5.21 o                         
  16   2   1        237.67        237.36         9.46 o                         
  17   2   1        239.63        252.18        12.55 o                         
  18   2   1        156.51        173.60         9.09 o                         
  19   2   1         98.48        107.29         9.72 o                         
  20   2   1         59.76         49.92         7.00 o                         
  21   2   1         14.92         12.83         8.18 o                         
  22   2   1         10.51         13.04         6.21 o                         
  23   2   1          2.69          2.19         6.14 o                         
  24   2   1         17.84         34.90         9.65 o                         
  25   2   1          5.71          6.29         7.62 o                         
  26   2   1         26.52         23.94         8.31 o                         
  27   2   1          1.25          0.50         8.89 o                         
  28   2   1          4.50         -1.48         8.95 o                         
  29   2   1          2.17          8.31        11.16 o                         
 -29   3   1          6.35         23.16        10.51 o                         
 -28   3   1         31.31         44.52        10.24 o                         
 -27   3   1         19.58         21.11        10.44 o                         
 -26   3   1         11.14          6.62         7.32 o                         
 -25   3   1          0.19         -2.41         5.33 o                         
 -24   3   1          7.27          9.35         5.34 o                         
 -23   3   1          0.44          2.33         4.89 o                         
 -22   3   1         61.47         66.42         8.35 o                         
 -21   3   1         62.77         60.11         7.76 o                         
 -20   3   1         22.92         18.77         4.84 o                         
 -19   3   1         28.98         41.75         6.11 o                         
 -18   3   1        347.82        357.66        12.58 o                         
 -17   3   1       1163.90       1084.36        16.37 o                         
 -16   3   1         30.92         41.57         5.32 o                         
 -15   3   1        957.96        948.90        18.70 o                         
 -14   3   1       1591.07       1530.77        23.15 o                         
 -13   3   1         12.14         22.64         4.47 o                         
 -12   3   1        591.34        594.67        12.23 o                         
 -11   3   1        298.91        305.54         9.35 o                         
 -10   3   1        197.86        238.92        10.30 o                         
  -9   3   1        193.42        235.35         8.53 o                         
  -8   3   1        100.89        129.79         6.73 o                         
  -7   3   1        161.12        195.17         6.09 o                         
  -6   3   1        743.17        722.72        10.35 o                         
  -5   3   1         14.33         19.35         2.64 o                         
  -4   3   1        905.30        854.36        10.21 o                         
  -3   3   1         52.86         76.64         3.74 o                         
  -2   3   1       1282.83       1283.76        15.40 o                         
  -1   3   1         36.63         35.02         3.13 o                         
   0   3   1        596.87        651.59        10.94 o                         
   1   3   1       4019.65       3793.07        37.05 o                         
   2   3   1        386.98        265.95         6.31 o                         
   3   3   1       5099.29       5157.27        42.52 o                         
   4   3   1        129.31        104.72         4.42 o                         
   5   3   1        546.16        474.38         8.28 o                         
   6   3   1        453.83        466.30         8.49 o                         
   7   3   1        835.07        783.51        11.41 o                         
   8   3   1         58.13         52.01         4.29 o                         
   9   3   1        398.88        382.58         7.90 o                         
  10   3   1         72.94         85.28         5.13 o                         
  11   3   1          1.02          5.61         2.59 o                         
  12   3   1          2.43          6.51         2.56 o                         
  13   3   1          1.23          3.79         2.70 o                         
  14   3   1         77.98         94.50         7.27 o                         
  15   3   1        562.60        495.17        11.29 o                         
  16   3   1          8.59         14.50         4.70 o                         
  17   3   1        143.34        194.80        16.49 o                         
  18   3   1        424.09        452.77        15.54 o                         
  19   3   1        291.14        283.76        13.48 o                         
  20   3   1        187.18        221.03        14.17 o                         
  21   3   1        163.92        166.57        11.89 o                         
  22   3   1        103.05         98.73         9.95 o                         
  23   3   1          0.54         17.59         6.80 o                         
  24   3   1          1.62         12.74         8.97 o                         
  25   3   1         10.25         15.63         7.97 o                         
  26   3   1         15.34         16.92         8.97 o                         
  27   3   1          5.23         28.59        12.03 o                         
  28   3   1          3.69          9.45         9.50 o                         
  29   3   1          0.58        -11.18        11.18 o                         
 -29   4   1          1.82         -2.97        12.05 o                         
 -28   4   1          8.22         -4.73        15.23 o                         
 -27   4   1          0.27         -9.37         9.37 o                         
 -26   4   1          0.02          2.13         6.36 o                         
 -25   4   1          0.82          1.31         6.66 o                         
 -24   4   1          0.09         -3.25         6.17 o                         
 -23   4   1          6.23          8.78         7.32 o                         
 -22   4   1         16.06         20.97         9.23 o                         
 -21   4   1         45.67         54.71         7.75 o                         
 -20   4   1         44.86         49.17         7.34 o                         
 -19   4   1         18.13         13.52         4.98 o                         
 -18   4   1        142.65        137.52        10.53 o                         
 -17   4   1         32.67         41.70         6.49 o                         
 -16   4   1         17.23         23.72         5.08 o                         
 -15   4   1        162.91        148.65         9.97 o                         
 -14   4   1          0.00         13.13         4.65 o                         
 -13   4   1        557.69        406.94        11.40 o                         
 -12   4   1         11.44         10.06         3.80 o                         
 -11   4   1        218.10        239.86        10.34 o                         
 -10   4   1        637.41        573.08        15.08 o                         
  -9   4   1        204.29        211.76         8.41 o                         
  -8   4   1       2240.92       2142.75        22.91 o                         
  -7   4   1       1130.55       1121.21        14.42 o                         
  -6   4   1        194.75        244.55         6.37 o                         
  -5   4   1        384.04        389.60         7.43 o                         
  -4   4   1        253.13        244.22         6.75 o                         
  -3   4   1        158.87        165.36         5.37 o                         
  -2   4   1        281.78        296.43         7.14 o                         
  -1   4   1        141.00        124.42         6.91 o                         
   0   4   1        188.54        193.48         8.03 o                         
   1   4   1       2450.08       2247.52        23.23 o                         
   2   4   1          8.28          6.81         2.67 o                         
   3   4   1        791.19        801.81        12.60 o                         
   4   4   1        488.35        517.90        10.99 o                         
   5   4   1        184.70        192.43         6.33 o                         
   6   4   1         83.78        104.36         7.14 o                         
   7   4   1          1.40          2.86         3.18 o                         
   8   4   1         40.32         53.53         4.40 o                         
   9   4   1        104.96        141.65         6.74 o                         
  10   4   1         30.14         57.59         5.12 o                         
  11   4   1         16.12         20.57         3.58 o                         
  12   4   1          0.02          9.98         3.18 o                         
  13   4   1        247.47        239.14         8.96 o                         
  14   4   1        300.10        308.51        13.31 o                         
  15   4   1         17.93         16.44         3.88 o                         
  16   4   1         92.21         88.53         6.06 o                         
  17   4   1         34.10         37.47         6.10 o                         
  18   4   1        237.42        209.14        10.62 o                         
  19   4   1        257.71        216.12        13.80 o                         
  20   4   1          6.15          8.51         5.21 o                         
  21   4   1         23.78         30.75         6.36 o                         
  22   4   1          2.05         11.94         5.82 o                         
  23   4   1          5.66          5.69         7.14 o                         
  24   4   1         17.19         35.81         8.69 o                         
  25   4   1          0.29         -7.54         7.54 o                         
  26   4   1          2.01         -5.00         8.78 o                         
  27   4   1          1.50         -4.77         9.74 o                         
  28   4   1         14.20         21.03        16.18 o                         
 -27   5   1          0.08         10.66        13.12 o                         
 -26   5   1          1.49          2.91        11.34 o                         
 -25   5   1          1.71         14.62         6.88 o                         
 -24   5   1          7.72          6.13         7.20 o                         
 -23   5   1          0.37         14.75         7.41 o                         
 -22   5   1          0.01         11.80         6.47 o                         
 -21   5   1          0.98         10.75         5.96 o                         
 -20   5   1         18.21         12.51         5.80 o                         
 -19   5   1         96.37         89.18         9.98 o                         
 -18   5   1          7.22          9.68         7.35 o                         
 -17   5   1        328.55        308.45        14.75 o                         
 -16   5   1         62.83         66.19         8.00 o                         
 -15   5   1         20.74         51.73         6.93 o                         
 -14   5   1        125.96        120.31         9.11 o                         
 -13   5   1        246.27        238.82        10.91 o                         
 -12   5   1         18.70         27.66         4.46 o                         
 -11   5   1          8.39         20.17         3.87 o                         
 -10   5   1          6.69         14.18         3.44 o                         
  -9   5   1        254.05        287.72         7.62 o                         
  -8   5   1        639.25        625.38        11.33 o                         
  -7   5   1        213.38        245.36         9.39 o                         
  -6   5   1         88.22        112.09         5.66 o                         
  -5   5   1        303.03        293.34         6.86 o                         
  -4   5   1        341.55        329.09         9.25 o                         
  -3   5   1          1.69          8.11         2.61 o                         
  -2   5   1         69.51         78.35         5.21 o                         
  -1   5   1         31.17         31.26         3.48 o                         
   0   5   1         22.84         16.85         3.01 o                         
   1   5   1          0.99         29.14         4.14 o                         
   2   5   1        435.51        299.71         7.94 o                         
   3   5   1        360.63        469.55        10.92 o                         
   4   5   1          0.03          4.39         3.05 o                         
   5   5   1        222.18        242.90         7.98 o                         
   6   5   1         95.94        111.44         6.85 o                         
   7   5   1        487.27        466.37         8.78 o                         
   8   5   1        176.55        181.39         7.14 o                         
   9   5   1         39.74         56.66         4.76 o                         
  10   5   1          6.33         13.60         3.21 o                         
  11   5   1         21.08         26.10         3.58 o                         
  12   5   1         84.65         66.98         5.24 o                         
  13   5   1          1.23         10.87         3.99 o                         
  14   5   1        147.49        143.12         8.21 o                         
  15   5   1        177.63        163.67         9.33 o                         
  16   5   1        347.66        304.20        14.40 o                         
  17   5   1          1.20         10.50         4.33 o                         
  18   5   1         29.07         38.89         5.48 o                         
  19   5   1          0.38          8.62         5.49 o                         
  20   5   1          7.08         11.37         7.29 o                         
  21   5   1          1.71         -0.93         8.44 o                         
  22   5   1          0.15          1.91         8.59 o                         
  23   5   1          5.77          4.47         8.70 o                         
  24   5   1          1.25         -9.92         9.92 o                         
  25   5   1          1.01         -4.97         9.95 o                         
  26   5   1          1.92          7.82        14.37 o                         
  27   5   1          0.14         -8.20        19.57 o                         
 -26   6   1          5.84         -0.42        16.89 o                         
 -25   6   1         11.01          9.75         7.90 o                         
 -24   6   1          0.94         14.47         9.12 o                         
 -23   6   1          0.01          5.98         7.00 o                         
 -22   6   1          2.38          2.68         7.21 o                         
 -21   6   1          9.45         -5.97         6.75 o                         
 -20   6   1         10.51         10.78         7.14 o                         
 -19   6   1          9.58         22.46         6.64 o                         
 -18   6   1          2.03         10.35         6.46 o                         
 -17   6   1          8.90         17.64         6.23 o                         
 -16   6   1         80.45         64.46         8.34 o                         
 -15   6   1         20.78         36.17         6.74 o                         
 -14   6   1         37.58         26.06         8.85 o                         
 -13   6   1         21.62         32.76         6.87 o                         
 -12   6   1         21.35         21.04         5.84 o                         
 -11   6   1         11.89         14.20         3.89 o                         
 -10   6   1         10.51         23.12         4.45 o                         
  -9   6   1         18.46         20.77         3.65 o                         
  -8   6   1         46.18         60.86         5.02 o                         
  -7   6   1        128.75        158.59         7.46 o                         
  -6   6   1        396.58        376.63         8.20 o                         
  -5   6   1        560.12        527.57        10.11 o                         
  -4   6   1        132.63        165.87         7.96 o                         
  -3   6   1        172.70        165.23         6.45 o                         
  -2   6   1        421.96        408.64         9.09 o                         
  -1   6   1        151.76        164.28         7.07 o                         
   0   6   1          2.65          3.29         3.15 o                         
   1   6   1        818.45        781.44        13.95 o                         
   2   6   1         60.28         96.67         5.92 o                         
   3   6   1        131.68        136.15         6.89 o                         
   4   6   1         75.32         92.31         6.10 o                         
   5   6   1          0.02          9.63         3.49 o                         
   6   6   1         51.63         60.29         6.15 o                         
   7   6   1          0.23          7.71         3.52 o                         
   8   6   1          1.67          7.92         3.92 o                         
   9   6   1         33.24         57.79         6.12 o                         
  10   6   1         36.88         35.59         4.53 o                         
  11   6   1          0.06         -0.12         3.75 o                         
  12   6   1         10.50         13.41         4.29 o                         
  13   6   1         18.33         26.33         5.25 o                         
  14   6   1         21.21         19.33         4.71 o                         
  15   6   1         11.99         13.86         4.30 o                         
  16   6   1        114.38        110.23         6.93 o                         
  17   6   1          6.15         20.30         6.67 o                         
  18   6   1          0.64          2.63         5.19 o                         
  19   6   1          3.97          7.16         7.02 o                         
  20   6   1          0.28          8.46        10.61 o                         
  21   6   1          3.82          3.21         8.33 o                         
  22   6   1         10.57          7.77         9.81 o                         
  23   6   1          7.18         13.28         9.81 o                         
  24   6   1          0.08         -0.98        10.10 o                         
  25   6   1          3.51          7.27        13.03 o                         
 -24   7   1          0.49          8.77         9.93 o                         
 -23   7   1          0.01          3.17         8.40 o                         
 -22   7   1          2.75         15.38         9.74 o                         
 -21   7   1          3.91         -0.46         8.33 o                         
 -20   7   1          1.69         -1.33         7.40 o                         
 -19   7   1          5.35         14.23         8.26 o                         
 -18   7   1          3.79          4.45         7.54 o                         
 -17   7   1          0.27          4.25         6.23 o                         
 -16   7   1         34.59         28.69        10.46 o                         
 -15   7   1         55.48         47.60         7.34 o                         
 -14   7   1          6.19         16.20         6.07 o                         
 -13   7   1         60.89         54.73         6.83 o                         
 -12   7   1          1.89         11.90         4.20 o                         
 -11   7   1         32.12         36.03         5.22 o                         
 -10   7   1         23.86         25.31         4.69 o                         
  -9   7   1          2.75         13.81         4.03 o                         
  -8   7   1         58.61         78.51         7.00 o                         
  -7   7   1        201.48        218.36        11.76 o                         
  -6   7   1        197.21        194.64        11.01 o                         
  -5   7   1        136.21        122.99         8.60 o                         
  -4   7   1         90.06         89.07         7.41 o                         
  -3   7   1         19.23         35.44         5.54 o                         
  -2   7   1          0.12          7.13         3.97 o                         
  -1   7   1          0.17          0.96         3.98 o                         
   0   7   1         15.45         27.27         5.51 o                         
   1   7   1         76.73         80.21         6.81 o                         
   2   7   1         16.24         11.59         3.61 o                         
   3   7   1        114.64        107.40         7.35 o                         
   4   7   1         13.71         16.96         4.35 o                         
   5   7   1         11.64         10.44         4.29 o                         
   6   7   1          7.75         12.85         4.34 o                         
   7   7   1         15.58         13.48         4.75 o                         
   8   7   1         61.46         74.88         7.37 o                         
   9   7   1         47.96         52.18         6.76 o                         
  10   7   1         35.95         43.14         6.62 o                         
  11   7   1         56.25         50.77         6.74 o                         
  12   7   1         80.63         80.90         8.12 o                         
  13   7   1         50.50         52.13         6.35 o                         
  14   7   1         11.36         14.23         5.48 o                         
  15   7   1         19.33         31.22         5.82 o                         
  16   7   1         78.19         56.96         8.09 o                         
  17   7   1          1.75         18.19         6.71 o                         
  18   7   1          1.05         11.50         6.59 o                         
  19   7   1         19.97         34.24         8.64 o                         
  20   7   1          0.75         -6.02         6.02 o                         
  21   7   1          9.30         15.56         9.87 o                         
  22   7   1          1.18          9.74        10.77 o                         
  23   7   1          0.17         -7.80        11.75 o                         
 -21   8   1          0.49         -9.16         9.16 o                         
 -20   8   1          1.63          6.31         9.34 o                         
 -19   8   1          0.03         -5.75         7.77 o                         
 -18   8   1          0.88         -0.67         7.22 o                         
 -17   8   1          1.42          1.97         7.47 o                         
 -16   8   1          3.67         17.16         7.79 o                         
 -15   8   1          1.55         15.63         7.72 o                         
 -14   8   1          6.19         15.54         8.92 o                         
 -13   8   1         47.14         45.01         8.69 o                         
 -12   8   1          0.08         15.61         7.24 o                         
 -11   8   1         12.37         18.48         7.09 o                         
 -10   8   1         47.01         48.89         7.38 o                         
  -9   8   1          8.77         17.62         5.34 o                         
  -8   8   1          0.43          4.98         5.41 o                         
  -7   8   1          0.04          8.31         5.19 o                         
  -6   8   1         10.64         27.13         6.01 o                         
  -5   8   1         19.11         13.77         7.29 o                         
  -4   8   1          0.32         10.66         6.13 o                         
  -3   8   1          9.61         23.34         5.79 o                         
  -2   8   1          3.79         13.43         4.91 o                         
  -1   8   1          0.00          3.24         5.07 o                         
   0   8   1          4.82          6.01         5.81 o                         
   1   8   1          0.68          3.97         5.20 o                         
   2   8   1        106.94        105.76         8.49 o                         
   3   8   1          0.17         14.49         6.87 o                         
   4   8   1         62.88         70.11         7.00 o                         
   5   8   1         34.50         29.82         6.27 o                         
   6   8   1          0.04          2.45         4.51 o                         
   7   8   1         87.05         73.86         7.34 o                         
   8   8   1         97.98         90.56         8.11 o                         
   9   8   1          2.32         17.12         5.44 o                         
  10   8   1         12.05          9.75         7.72 o                         
  11   8   1          2.84         25.28         6.51 o                         
  12   8   1          1.28         18.89         6.05 o                         
  13   8   1          2.08          5.72         6.33 o                         
  14   8   1          1.10          8.94         5.65 o                         
  15   8   1          4.56         11.63         5.22 o                         
  16   8   1          5.87          7.43         7.29 o                         
  17   8   1          0.43         11.10         7.57 o                         
  18   8   1         13.88         25.63         9.38 o                         
  19   8   1          1.74         -5.01         7.84 o                         
  20   8   1          0.87         -4.48         8.84 o                         
 -18   9   1          0.29          3.77         9.24 o                         
 -17   9   1          3.40          6.33        13.83 o                         
 -16   9   1          1.67         15.91         9.07 o                         
 -15   9   1          0.06         19.70         8.98 o                         
 -14   9   1         10.39         17.28         8.25 o                         
 -13   9   1         13.44         19.21         8.62 o                         
 -12   9   1         24.14         32.32         7.77 o                         
 -11   9   1          4.97         26.96         6.74 o                         
 -10   9   1         12.09         16.56         7.56 o                         
  -9   9   1         10.70          2.95         6.99 o                         
  -8   9   1          0.00         12.27         7.48 o                         
  -7   9   1          0.04         23.93         7.90 o                         
  -6   9   1          4.43         22.29         6.44 o                         
  -5   9   1          4.60         13.13         5.94 o                         
  -4   9   1          2.82         13.47         7.21 o                         
  -3   9   1         35.21         44.24         7.07 o                         
  -2   9   1         77.62         86.48         9.21 o                         
  -1   9   1        130.91        100.56        10.03 o                         
   0   9   1         78.46         76.76         9.96 o                         
   1   9   1          8.19         14.68         6.52 o                         
   2   9   1          7.20          9.92        10.80 o                         
   3   9   1          8.46         24.41        10.59 o                         
   4   9   1          0.02         14.26         5.74 o                         
   5   9   1         18.31         23.88         6.48 o                         
   6   9   1         39.58         37.34         6.89 o                         
   7   9   1          3.93          8.81         5.71 o                         
   8   9   1          0.94         11.05         6.12 o                         
   9   9   1          2.26          7.61         5.94 o                         
  10   9   1         11.05         12.30         7.38 o                         
  11   9   1         24.54         10.30         6.07 o                         
  12   9   1         21.44         19.38         6.85 o                         
  13   9   1          5.14          7.91         6.32 o                         
  14   9   1          5.97          9.63         6.67 o                         
  15   9   1         18.82         46.98        12.02 o                         
  16   9   1          7.83          3.27         8.85 o                         
  17   9   1          2.29          4.73         8.80 o                         
 -13  10   1          0.24         16.54         9.12 o                         
 -12  10   1          0.12         15.02        10.38 o                         
 -11  10   1          0.16         -7.27         7.27 o                         
 -10  10   1          6.97          1.20         7.07 o                         
  -9  10   1          6.13          6.71         7.14 o                         
  -8  10   1          3.27         43.89         8.33 o                         
  -7  10   1          1.92         -1.17         6.43 o                         
  -6  10   1          0.36         15.19         7.04 o                         
  -5  10   1          0.01         11.73         7.82 o                         
  -4  10   1          0.23          6.07         6.21 o                         
  -3  10   1          1.98          4.59         7.99 o                         
  -2  10   1         10.78         26.16         6.53 o                         
  -1  10   1         17.63         11.00         7.83 o                         
   0  10   1         13.69         12.08        14.12 o                         
   1  10   1         27.40         39.74        10.44 o                         
   2  10   1          7.22          9.19        10.27 o                         
   3  10   1          0.36          4.60        12.35 o                         
   4  10   1         17.58         20.81        16.05 o                         
   5  10   1          8.56          2.09        10.46 o                         
   6  10   1          0.59         -0.47         8.83 o                         
   7  10   1         12.48         35.14        10.41 o                         
   8  10   1         22.50         12.71         6.79 o                         
   9  10   1          7.38         29.02         9.90 o                         
  10  10   1          0.12          7.65         7.52 o                         
  11  10   1          0.02          0.29        14.99 o                         
  12  10   1          0.70         -0.24        11.29 o                         
  -4  11   1         12.35         32.37        24.94 o                         
  -3  11   1         23.94         54.37        12.54 o                         
  -2  11   1         22.90         14.75        10.24 o                         
  -1  11   1         13.10         28.08        11.44 o                         
   0  11   1          4.07          9.11        13.10 o                         
   1  11   1          1.32         27.53        11.03 o                         
   2  11   1          1.61         25.74        11.56 o                         
   3  11   1          6.11         30.53        26.35 o                         
 -31   0   2          5.02        -12.74        28.98 o                         
 -30   0   2          0.23          6.82        15.52 o                         
 -29   0   2          5.77          7.07        19.72 o                         
 -28   0   2          0.29        -10.69        10.69 o                         
 -27   0   2          7.59         34.23        14.02 o                         
 -26   0   2          1.14         -6.84         7.66 o                         
 -25   0   2         88.45         91.37        10.90 o                         
 -24   0   2        227.94        216.84        15.58 o                         
 -23   0   2         21.34         45.96         9.66 o                         
 -22   0   2        992.57        989.19        33.92 o                         
 -21   0   2        657.59        647.55        20.39 o                         
 -20   0   2         71.58         89.66        10.23 o                         
 -19   0   2        103.64        117.63        11.39 o                         
 -18   0   2        177.00        166.64        13.55 o                         
 -17   0   2          6.62          2.73         4.93 o                         
 -16   0   2        259.76        237.58        12.03 o                         
 -15   0   2        134.31        131.16        10.48 o                         
 -14   0   2          3.68         16.46         7.27 o                         
 -13   0   2       5665.23       5893.62        89.74 o                         
 -12   0   2      20334.13      20555.30       223.36 o                         
 -11   0   2          9.77          6.80         3.96 o                         
 -10   0   2        710.11        719.81        14.70 o                         
  -9   0   2       2622.62       2702.80        35.92 o                         
  -8   0   2       2890.52       2977.44        43.25 o                         
  -7   0   2       7061.31       6635.85        71.97 o                         
  -6   0   2       7413.81       7642.84        85.59 o                         
  -5   0   2         79.20         61.26         5.22 o                         
  -4   0   2       2133.97       2411.09        29.20 o                         
  -3   0   2       3839.87       3435.64        44.33 o                         
  -2   0   2       4990.65       4892.44        72.90 o                         
   0   0   2       6232.00       6045.55       147.21 o                         
   1   0   2        410.36        467.92        12.81 o                         
   2   0   2      13092.50      13710.95       193.57 o                         
   4   0   2      21798.79      21383.48       241.77 o                         
   5   0   2       8910.37       9175.77       102.05 o                         
   6   0   2       4484.81       4096.75        66.01 o                         
   7   0   2        531.89        630.46        13.62 o                         
   8   0   2       3372.15       3404.73        42.44 o                         
   9   0   2       1651.80       1557.29        25.76 o                         
  10   0   2        294.90        288.29        15.62 o                         
  11   0   2          0.89          4.58         3.95 o                         
  12   0   2        241.26        233.39        10.31 o                         
  13   0   2         11.92         15.27         4.85 o                         
  14   0   2        645.23        654.15        17.45 o                         
  15   0   2        920.92        842.85        19.53 o                         
  16   0   2         39.06         42.26         6.52 o                         
  17   0   2        368.42        313.84        20.11 o                         
  18   0   2         39.93         48.40         7.30 o                         
  19   0   2        241.75        283.61        14.94 o                         
  20   0   2          3.58          7.86         7.01 o                         
  21   0   2         38.55         70.55        11.97 o                         
  22   0   2       1201.65       1040.63        26.10 o                         
  23   0   2        777.32        784.39        32.55 o                         
  24   0   2         33.06         55.21        11.64 o                         
  25   0   2          0.19          6.24         8.98 o                         
  26   0   2          8.89          1.29         9.92 o                         
  27   0   2          2.80         18.77         9.94 o                         
  28   0   2          2.45         -1.96        11.12 o                         
  29   0   2          4.00         10.75        13.01 o                         
 -31   1   2          0.02         16.67        19.64 o                         
 -30   1   2          7.83          4.79         9.95 o                         
 -29   1   2         13.73         40.90        10.73 o                         
 -28   1   2          5.71          9.84         7.57 o                         
 -27   1   2          2.18          0.53         6.90 o                         
 -26   1   2         72.19         83.01         9.53 o                         
 -25   1   2         28.38         36.01         6.83 o                         
 -24   1   2         86.65         85.38         8.78 o                         
 -23   1   2        266.32        282.11        12.74 o                         
 -22   1   2          0.00         10.14         4.67 o                         
 -21   1   2        452.93        456.17        12.39 o                         
 -20   1   2        852.53        760.17        15.16 o                         
 -19   1   2        439.45        466.24        15.25 o                         
 -18   1   2        108.00        129.35         7.63 o                         
 -17   1   2         21.07         22.85         4.27 o                         
 -16   1   2         15.68         13.40         3.42 o                         
 -15   1   2        138.10        174.87         9.26 o                         
 -14   1   2       2057.63       2237.60        24.66 o                         
 -13   1   2       4837.53       5312.93        44.75 o                         
 -12   1   2       2618.09       2700.99        28.12 o                         
 -11   1   2       2645.06       2472.64        25.79 o                         
 -10   1   2         23.91         35.87         3.62 o                         
  -9   1   2        177.72        150.17         6.29 o                         
  -8   1   2          4.36          4.18         2.30 o                         
  -7   1   2        537.74        572.36         8.69 o                         
  -6   1   2         55.88         46.84         3.31 o                         
  -5   1   2       1508.56       1648.81        16.42 o                         
  -4   1   2         28.44         29.78         2.91 o                         
  -3   1   2        351.01        391.61         6.37 o                         
  -2   1   2       1239.75       1220.38        12.96 o                         
  -1   1   2        374.52        346.89         7.82 o                         
   0   1   2        133.87        163.36         4.31 o                         
   1   1   2       3343.84       3248.33        25.79 o                         
   2   1   2       6312.36       6425.95        52.26 o                         
   3   1   2        376.68        388.68         6.90 o                         
   4   1   2        321.00        345.13         5.96 o                         
   5   1   2        262.93        236.32         6.66 o                         
   6   1   2       1265.28       1250.04        18.21 o                         
   7   1   2        173.64        152.21         7.21 o                         
   8   1   2       1627.29       1570.42        19.84 o                         
   9   1   2        188.29        210.09         8.69 o                         
  10   1   2        985.42        992.10        16.03 o                         
  11   1   2        598.01        624.31        12.42 o                         
  12   1   2          0.62          9.48         3.76 o                         
  13   1   2         42.53         50.12         3.88 o                         
  14   1   2          7.94          9.85         2.82 o                         
  15   1   2         53.97         68.64         5.32 o                         
  16   1   2         84.79         95.43         6.50 o                         
  17   1   2         32.93         39.94         4.57 o                         
  18   1   2         52.71         59.40         5.21 o                         
  19   1   2        188.15        162.32         9.45 o                         
  20   1   2        116.20        126.15         9.16 o                         
  21   1   2        213.70        196.74         9.51 o                         
  22   1   2         51.78         43.34         6.73 o                         
  23   1   2        340.68        367.13        16.91 o                         
  24   1   2        274.72        288.79        16.60 o                         
  25   1   2         11.73         11.54         7.85 o                         
  26   1   2          0.44         14.11         8.33 o                         
  27   1   2          2.09         16.73         8.77 o                         
  28   1   2          1.76          1.40         9.74 o                         
  29   1   2          0.68         12.95        11.25 o                         
 -30   2   2          3.02         -5.45         9.94 o                         
 -29   2   2          0.04          6.19         8.10 o                         
 -28   2   2          0.07          5.80         8.95 o                         
 -27   2   2          3.30          1.15        10.47 o                         
 -26   2   2          0.86          6.01         6.20 o                         
 -25   2   2          1.88          7.69         5.94 o                         
 -24   2   2          7.44         15.76         5.58 o                         
 -23   2   2          0.76          8.27         5.24 o                         
 -22   2   2        175.45        181.01        11.72 o                         
 -21   2   2        231.24        253.91        11.47 o                         
 -20   2   2          0.46          0.77         3.88 o                         
 -19   2   2         20.98         18.26         4.28 o                         
 -18   2   2         69.20        105.71         7.74 o                         
 -17   2   2         90.80        120.55         7.11 o                         
 -16   2   2         41.35         58.00         5.34 o                         
 -15   2   2        165.29        174.60         7.21 o                         
 -14   2   2         11.01         17.63         3.30 o                         
 -13   2   2        343.84        325.01         8.17 o                         
 -12   2   2        423.89        373.27         9.32 o                         
 -11   2   2        192.54        211.93         7.84 o                         
 -10   2   2          5.59          2.70         2.80 o                         
  -9   2   2         58.78         72.63         5.44 o                         
  -8   2   2         70.52         94.50         6.50 o                         
  -7   2   2         66.06         88.38         5.50 o                         
  -6   2   2          0.15          2.77         1.79 o                         
  -5   2   2          0.11          4.19         2.14 o                         
  -4   2   2        755.23        787.89        10.38 o                         
  -3   2   2        532.83        528.84         7.94 o                         
  -2   2   2        602.79        657.45         8.40 o                         
  -1   2   2        825.06        795.56        11.62 o                         
   0   2   2        548.35        581.55        11.86 o                         
   1   2   2         38.62         28.23         3.19 o                         
   2   2   2      25543.87      26084.64       214.69 o                         
   4   2   2       5583.54       5419.47        47.13 o                         
   5   2   2       2886.94       2902.47        26.94 o                         
   6   2   2       2734.52       2876.98        26.77 o                         
   7   2   2       2070.47       2072.91        20.83 o                         
   8   2   2       1606.69       1758.42        22.64 o                         
   9   2   2       1063.24       1084.70        16.09 o                         
  10   2   2        131.83        154.63         7.83 o                         
  11   2   2        120.77        138.34         7.83 o                         
  12   2   2        132.34        151.15         8.39 o                         
  13   2   2          1.69          4.06         3.48 o                         
  14   2   2         17.30         18.52         4.27 o                         
  15   2   2        143.15        163.70         9.67 o                         
  16   2   2          9.38         13.53         4.31 o                         
  17   2   2         93.37         79.84         7.23 o                         
  18   2   2        195.23        241.82        16.06 o                         
  19   2   2          0.00          3.45         4.90 o                         
  20   2   2          9.86         22.70         7.39 o                         
  21   2   2          0.72         16.09         6.69 o                         
  22   2   2        236.14        275.10        16.43 o                         
  23   2   2        253.03        234.20        14.47 o                         
  24   2   2          5.07         13.92         7.46 o                         
  25   2   2          8.32         14.17         8.21 o                         
  26   2   2          1.80         -3.27         7.71 o                         
  27   2   2         11.39         16.75         8.77 o                         
  28   2   2          1.33         -9.15         9.15 o                         
  29   2   2          1.10         12.16        12.48 o                         
 -30   3   2          0.15         11.07        11.22 o                         
 -29   3   2         10.55         -3.37        10.06 o                         
 -28   3   2          1.23         -6.09         6.09 o                         
 -27   3   2          4.50         10.13         7.30 o                         
 -26   3   2          1.11         13.71         5.92 o                         
 -25   3   2          7.70         12.25         5.16 o                         
 -24   3   2         21.49         23.76         5.73 o                         
 -23   3   2          1.84          9.42         4.57 o                         
 -22   3   2          5.90         20.85         5.05 o                         
 -21   3   2         18.61         29.75         6.20 o                         
 -20   3   2         70.34         62.89         9.80 o                         
 -19   3   2        348.51        344.52        19.65 o                         
 -18   3   2        688.88        636.28        15.13 o                         
 -17   3   2        388.13        386.23        13.46 o                         
 -16   3   2          0.03          3.50         4.19 o                         
 -15   3   2       1030.76        967.30        17.62 o                         
 -14   3   2       3216.76       3061.68        37.86 o                         
 -13   3   2       1406.55       1469.70        22.44 o                         
 -12   3   2        532.68        467.91        12.01 o                         
 -11   3   2       2623.99       2478.82        31.54 o                         
 -10   3   2         48.36         59.55         5.25 o                         
  -9   3   2         90.83         98.86         6.07 o                         
  -8   3   2        159.26        169.76         8.29 o                         
  -7   3   2         44.99         47.91         3.31 o                         
  -6   3   2        330.25        328.25         7.09 o                         
  -5   3   2         38.78         37.70         3.27 o                         
  -4   3   2         15.28         18.80         2.67 o                         
  -3   3   2        389.04        362.18         6.26 o                         
  -2   3   2       1191.86       1115.99        13.39 o                         
  -1   3   2        174.50        192.46         8.10 o                         
   0   3   2        170.97        175.51         7.31 o                         
   1   3   2       1992.64       1992.74        24.42 o                         
   2   3   2       2607.05       2891.38        29.14 o                         
   3   3   2          0.32          4.54         2.48 o                         
   4   3   2        635.86        629.09         9.22 o                         
   5   3   2        136.32        116.71         5.31 o                         
   6   3   2        425.20        423.41         7.88 o                         
   7   3   2        489.96        421.70         8.37 o                         
   8   3   2         53.75         45.44         3.97 o                         
   9   3   2         23.94         25.92         3.24 o                         
  10   3   2        614.06        649.57        11.44 o                         
  11   3   2        188.79        274.16         9.58 o                         
  12   3   2          2.92          7.38         3.25 o                         
  13   3   2         22.44         21.74         4.19 o                         
  14   3   2        107.42        117.31         7.75 o                         
  15   3   2          9.06          8.97         4.09 o                         
  16   3   2        152.57        157.94         9.77 o                         
  17   3   2          6.36         13.09         5.18 o                         
  18   3   2          1.17         19.01         5.09 o                         
  19   3   2         57.22         76.15         9.33 o                         
  20   3   2        229.04        229.64        14.23 o                         
  21   3   2          5.23          9.87         6.48 o                         
  22   3   2          0.93          0.90         6.49 o                         
  23   3   2         20.64         28.59         7.77 o                         
  24   3   2         62.27         59.06        10.12 o                         
  25   3   2         65.43         71.37        10.10 o                         
  26   3   2         38.01         52.59        12.61 o                         
  27   3   2          1.20         -0.65         8.76 o                         
  28   3   2          5.90         12.94        17.89 o                         
 -29   4   2          3.42         18.57        10.62 o                         
 -28   4   2          1.80          9.22         8.90 o                         
 -27   4   2         15.23         23.35         9.72 o                         
 -26   4   2          4.29         -0.14         6.69 o                         
 -25   4   2          0.52          4.14         7.55 o                         
 -24   4   2          0.11         -4.53         6.95 o                         
 -23   4   2          0.69         -6.92         8.53 o                         
 -22   4   2          5.16          5.45         6.85 o                         
 -21   4   2         15.34         12.80         6.71 o                         
 -20   4   2         17.27         25.09         7.11 o                         
 -19   4   2         13.92         17.77         6.01 o                         
 -18   4   2         90.46        104.57        10.30 o                         
 -17   4   2        430.64        380.34        15.72 o                         
 -16   4   2        243.14        257.63        12.97 o                         
 -15   4   2          8.67          4.79         3.93 o                         
 -14   4   2          4.54         14.34         4.13 o                         
 -13   4   2        253.46        273.02        11.52 o                         
 -12   4   2        206.47        245.28        12.29 o                         
 -11   4   2         28.11         36.45         4.76 o                         
 -10   4   2        127.58        118.92         7.18 o                         
  -9   4   2        534.51        542.14        11.23 o                         
  -8   4   2       1480.17       1416.28        18.93 o                         
  -7   4   2        418.46        412.24         8.15 o                         
  -6   4   2         60.80         73.31         4.56 o                         
  -5   4   2         93.24        104.02         5.10 o                         
  -4   4   2        407.53        422.60         7.48 o                         
  -3   4   2       1530.68       1496.45        18.14 o                         
  -2   4   2        203.53        206.38         6.88 o                         
  -1   4   2        346.32        309.63         8.67 o                         
   0   4   2         72.06         91.43         6.03 o                         
   1   4   2         24.60         36.20         4.64 o                         
   2   4   2       3830.90       3647.04        39.01 o                         
   3   4   2       1080.14       1158.51        22.61 o                         
   4   4   2       9545.05       8827.15        73.49 o                         
   5   4   2       1424.95       1245.22        17.09 o                         
   6   4   2       1001.22       1036.82        14.12 o                         
   7   4   2        273.15        301.27         8.70 o                         
   8   4   2        609.91        655.20        11.74 o                         
   9   4   2        497.84        511.40        10.53 o                         
  10   4   2         40.03         64.68         6.04 o                         
  11   4   2         69.16         93.37         5.97 o                         
  12   4   2         60.90         99.14         6.42 o                         
  13   4   2         24.95         40.75         4.11 o                         
  14   4   2         20.13         21.09         4.58 o                         
  15   4   2          1.97          5.07         4.78 o                         
  16   4   2         19.69         14.19         5.13 o                         
  17   4   2         89.63        107.12         8.86 o                         
  18   4   2         26.69         41.77         6.96 o                         
  19   4   2         48.54         65.36         8.86 o                         
  20   4   2          8.48          3.07         5.77 o                         
  21   4   2          9.69         14.83         6.33 o                         
  22   4   2         32.99         41.51         8.15 o                         
  23   4   2          5.12          9.17         6.97 o                         
  24   4   2          0.57         -7.14         7.14 o                         
  25   4   2          6.39         14.20         7.82 o                         
  26   4   2          5.48         -3.17         7.49 o                         
  27   4   2          0.10         10.51        14.50 o                         
 -28   5   2          7.62          9.05        12.39 o                         
 -27   5   2          2.88          8.33         9.09 o                         
 -26   5   2         10.23         16.28         8.82 o                         
 -25   5   2          0.95         16.20         8.01 o                         
 -24   5   2          2.25         10.90         7.12 o                         
 -23   5   2          4.92         12.19         7.76 o                         
 -22   5   2          0.12         -1.76         6.00 o                         
 -21   5   2          1.04          4.64         6.31 o                         
 -20   5   2          2.64         10.05         6.45 o                         
 -19   5   2          9.69         15.49         6.43 o                         
 -18   5   2        292.25        311.20        16.91 o                         
 -17   5   2        294.88        280.92        15.71 o                         
 -16   5   2          5.17          6.24         5.89 o                         
 -15   5   2        281.94        297.50        16.71 o                         
 -14   5   2          0.76         13.79         5.89 o                         
 -13   5   2        184.63        211.50        11.41 o                         
 -12   5   2        282.43        293.17        12.03 o                         
 -11   5   2          0.39          7.15         3.52 o                         
 -10   5   2         38.02         48.71         5.70 o                         
  -9   5   2        277.33        264.04         7.58 o                         
  -8   5   2        330.09        332.69         8.82 o                         
  -7   5   2        178.19        190.19         6.97 o                         
  -6   5   2          1.86          4.59         3.37 o                         
  -5   5   2        261.14        263.65         7.89 o                         
  -4   5   2        162.33        162.13         7.22 o                         
  -3   5   2         50.20         82.75         5.32 o                         
  -2   5   2         94.52        113.06         5.58 o                         
  -1   5   2         52.27         62.57         5.97 o                         
   0   5   2         78.24         87.22         6.77 o                         
   1   5   2        157.34        234.07        10.27 o                         
   2   5   2        295.40        221.58         9.98 o                         
   3   5   2          0.24          7.48         3.65 o                         
   4   5   2       1033.90        887.42        16.02 o                         
   5   5   2       1600.77       1719.07        22.09 o                         
   6   5   2         33.60         38.97         4.49 o                         
   7   5   2        317.74        280.85         9.14 o                         
   8   5   2         70.67         91.50         5.38 o                         
   9   5   2          0.10          1.37         2.68 o                         
  10   5   2          0.85          2.34         2.99 o                         
  11   5   2          0.06          3.99         3.12 o                         
  12   5   2         17.54         17.42         4.20 o                         
  13   5   2         81.65         91.10         8.93 o                         
  14   5   2         55.22         73.10         6.44 o                         
  15   5   2          5.06          6.76         4.33 o                         
  16   5   2        114.20        116.08        10.19 o                         
  17   5   2        172.91        161.43        11.59 o                         
  18   5   2         14.98         25.41         7.35 o                         
  19   5   2          3.06          6.78         6.46 o                         
  20   5   2        157.61        173.34        13.77 o                         
  21   5   2          1.76         15.70         6.94 o                         
  22   5   2         13.86         18.37         7.13 o                         
  23   5   2          2.79         11.81         7.04 o                         
  24   5   2          3.68          6.71         7.69 o                         
  25   5   2         24.73         11.53        16.34 o                         
  26   5   2          7.37         43.35        15.35 o                         
 -26   6   2          0.21         10.13        11.40 o                         
 -25   6   2          6.11          7.83         9.17 o                         
 -24   6   2          1.21          7.25         8.00 o                         
 -23   6   2          0.14         -7.05         7.05 o                         
 -22   6   2          0.13          0.22         7.03 o                         
 -21   6   2          8.03         -0.28         6.26 o                         
 -20   6   2         11.11         16.41         8.34 o                         
 -19   6   2          0.43         18.90         6.91 o                         
 -18   6   2         17.00         10.28         6.95 o                         
 -17   6   2         93.25         89.33         9.98 o                         
 -16   6   2         42.78         46.41         8.03 o                         
 -15   6   2          3.28         12.93         5.40 o                         
 -14   6   2         30.74         35.98         6.78 o                         
 -13   6   2        128.62        145.02        10.51 o                         
 -12   6   2          7.87         22.30         5.43 o                         
 -11   6   2         79.31         64.97         7.55 o                         
 -10   6   2         48.75         44.05         4.87 o                         
  -9   6   2          1.67         12.38         3.99 o                         
  -8   6   2         50.80         52.62         4.87 o                         
  -7   6   2        151.25        164.14         6.91 o                         
  -6   6   2        538.27        480.28        10.81 o                         
  -5   6   2         34.72         44.55         4.49 o                         
  -4   6   2        258.86        244.17         7.91 o                         
  -3   6   2        348.70        343.38        10.95 o                         
  -2   6   2        102.19        131.26         7.98 o                         
  -1   6   2         34.89         24.61         4.85 o                         
   0   6   2         22.41         27.00         4.69 o                         
   1   6   2          1.22         12.37         4.12 o                         
   2   6   2         61.05         74.49         6.74 o                         
   3   6   2        186.48        196.13        11.77 o                         
   4   6   2        223.91        210.07         9.28 o                         
   5   6   2         23.35         39.09         4.70 o                         
   6   6   2         14.73         15.61         4.04 o                         
   7   6   2         30.95         41.60         5.08 o                         
   8   6   2         40.65         50.63         5.57 o                         
   9   6   2         19.22         14.72         4.20 o                         
  10   6   2          0.24         10.72         4.08 o                         
  11   6   2         43.77         50.10         7.01 o                         
  12   6   2         93.28         83.64         6.90 o                         
  13   6   2         68.72         63.29         5.91 o                         
  14   6   2         57.17         65.03         6.58 o                         
  15   6   2         34.72         26.65         5.27 o                         
  16   6   2          0.95         19.03         5.03 o                         
  17   6   2          3.69          4.23         5.01 o                         
  18   6   2         65.90         54.17         9.13 o                         
  19   6   2          0.10         10.68         6.78 o                         
  20   6   2          4.64          1.25         6.34 o                         
  21   6   2          0.52         19.73         9.75 o                         
  22   6   2         24.55         43.29        11.37 o                         
  23   6   2         10.94          6.46        11.01 o                         
  24   6   2          1.05          4.81        12.51 o                         
 -24   7   2         12.25         23.55        13.49 o                         
 -23   7   2          3.55         -3.44         8.99 o                         
 -22   7   2          0.21         -0.16         8.13 o                         
 -21   7   2          2.67          6.34         8.38 o                         
 -20   7   2          1.03          8.22         7.78 o                         
 -19   7   2          2.67         23.42         8.69 o                         
 -18   7   2          0.00          9.88         7.40 o                         
 -17   7   2         18.26          5.07         7.16 o                         
 -16   7   2          0.95          3.22         6.72 o                         
 -15   7   2         42.21         40.89         7.17 o                         
 -14   7   2          2.08          4.49         5.93 o                         
 -13   7   2         83.95         70.27         8.24 o                         
 -12   7   2        131.11        131.16        10.28 o                         
 -11   7   2         11.52         11.17         4.14 o                         
 -10   7   2         30.07         28.50         5.25 o                         
  -9   7   2        139.79        159.65         8.98 o                         
  -8   7   2         72.82         79.95         7.09 o                         
  -7   7   2          0.95          5.34         4.37 o                         
  -6   7   2         20.49         26.31         5.81 o                         
  -5   7   2        118.08        113.70         7.94 o                         
  -4   7   2         67.71         72.25         7.59 o                         
  -3   7   2          1.74          9.32         3.71 o                         
  -2   7   2         19.57         22.89         4.72 o                         
  -1   7   2         32.23         45.66         9.66 o                         
   0   7   2        166.87        176.76        12.96 o                         
   1   7   2         16.29         40.44         6.66 o                         
   2   7   2          1.23          5.79         4.86 o                         
   3   7   2         98.11         64.80         7.70 o                         
   4   7   2        115.60        141.24        11.86 o                         
   5   7   2          4.05         18.00         6.91 o                         
   6   7   2          7.19         12.52         4.40 o                         
   7   7   2          7.55         11.13         4.85 o                         
   8   7   2         16.30         15.30         5.41 o                         
   9   7   2         57.46         51.80         8.50 o                         
  10   7   2         34.42         37.21         6.26 o                         
  11   7   2          0.07          4.30         4.84 o                         
  12   7   2          1.13          3.32         5.10 o                         
  13   7   2          0.40          8.13         6.42 o                         
  14   7   2          2.47         -2.10         5.68 o                         
  15   7   2         18.25         14.92         5.89 o                         
  16   7   2         10.87         11.87         5.26 o                         
  17   7   2          1.85         17.36         5.59 o                         
  18   7   2          2.06         18.70         6.30 o                         
  19   7   2         28.89         22.28        12.93 o                         
  20   7   2          2.87         10.07         9.09 o                         
  21   7   2          0.01          3.70         9.53 o                         
  22   7   2          6.45         -7.83        10.84 o                         
 -21   8   2         35.34         32.74        13.10 o                         
 -20   8   2         47.34         55.15         9.91 o                         
 -19   8   2         34.47         49.86         9.88 o                         
 -18   8   2         19.98         20.17        10.05 o                         
 -17   8   2          4.75          2.88         7.57 o                         
 -16   8   2          1.46          4.88         6.82 o                         
 -15   8   2          6.11          2.63         7.42 o                         
 -14   8   2         36.00         29.00         8.30 o                         
 -13   8   2         12.19         18.08         6.88 o                         
 -12   8   2         24.53         26.21         5.08 o                         
 -11   8   2          9.31         12.84         5.12 o                         
 -10   8   2          0.28         -0.21         4.61 o                         
  -9   8   2          2.20          5.82         5.06 o                         
  -8   8   2          0.06          5.75         4.63 o                         
  -7   8   2          0.26          9.35         5.95 o                         
  -6   8   2          2.08          3.85         6.13 o                         
  -5   8   2          1.13          1.98         4.76 o                         
  -4   8   2          0.00         10.93         5.12 o                         
  -3   8   2          5.27         15.23         4.90 o                         
  -2   8   2         27.88         43.81         7.60 o                         
  -1   8   2         63.85         70.54         8.63 o                         
   0   8   2         24.22         31.49         6.69 o                         
   1   8   2          0.10          2.17         8.55 o                         
   2   8   2          5.88          0.58         5.60 o                         
   3   8   2          0.14          4.33         6.55 o                         
   4   8   2         83.84         76.16         9.66 o                         
   5   8   2         16.87         17.85         6.72 o                         
   6   8   2         42.15         35.61         7.54 o                         
   7   8   2          6.50         15.98         5.45 o                         
   8   8   2         85.21         76.11         7.75 o                         
   9   8   2         27.65         28.91         5.93 o                         
  10   8   2          0.00          4.89         6.05 o                         
  11   8   2         22.39         16.81         6.05 o                         
  12   8   2         48.05         48.15         7.31 o                         
  13   8   2         29.14         41.78         8.58 o                         
  14   8   2          0.74         14.18         6.90 o                         
  15   8   2          2.64          4.15         6.31 o                         
  16   8   2          2.60         -2.55         6.72 o                         
  17   8   2          6.38         21.03         8.31 o                         
  18   8   2          2.14          6.84         7.60 o                         
  19   8   2          5.79          1.09        11.20 o                         
  20   8   2          1.38         12.31        24.77 o                         
 -18   9   2         10.83         27.59        12.54 o                         
 -17   9   2          4.75         -8.90         8.90 o                         
 -16   9   2          0.04          3.18         8.98 o                         
 -15   9   2          0.00          1.99         8.51 o                         
 -14   9   2          1.26          0.92        10.46 o                         
 -13   9   2         18.38         22.59         9.69 o                         
 -12   9   2         57.28         39.92         7.87 o                         
 -11   9   2          3.35         17.15         8.78 o                         
 -10   9   2          1.17         14.67         8.06 o                         
  -9   9   2          0.12          7.09         6.11 o                         
  -8   9   2          7.36         12.21         5.81 o                         
  -7   9   2          3.95         21.58         7.66 o                         
  -6   9   2          0.10          3.04         6.52 o                         
  -5   9   2          7.20          8.51         5.56 o                         
  -4   9   2         21.07         41.36        11.96 o                         
  -3   9   2         13.08         20.51         5.57 o                         
  -2   9   2          8.03         10.64        12.95 o                         
  -1   9   2         21.74         29.55        10.12 o                         
   0   9   2         20.09         28.59         8.93 o                         
   1   9   2          0.54          7.26        10.47 o                         
   2   9   2          0.70         22.70         9.83 o                         
   3   9   2          6.01         14.07         8.93 o                         
   4   9   2         55.05         34.92        10.88 o                         
   5   9   2         30.59         29.75         8.49 o                         
   6   9   2          2.90         19.93         7.91 o                         
   7   9   2         25.86         19.35         9.60 o                         
   8   9   2         44.54         31.04        10.11 o                         
   9   9   2         10.03         11.52         6.71 o                         
  10   9   2          1.50         16.72         7.26 o                         
  11   9   2         11.32         13.76         7.28 o                         
  12   9   2          7.35          7.07         6.66 o                         
  13   9   2          0.99         12.86         6.75 o                         
  14   9   2          0.00         -3.18         6.00 o                         
  15   9   2          0.00         -7.25         7.25 o                         
  16   9   2          0.01          4.84         8.60 o                         
 -13  10   2          0.29         -8.20         8.20 o                         
 -12  10   2          1.02         11.74        11.42 o                         
 -11  10   2          2.04          5.54        11.36 o                         
 -10  10   2          1.49         12.34         7.85 o                         
  -9  10   2          0.20          4.80         7.40 o                         
  -8  10   2          0.33          6.87         7.21 o                         
  -7  10   2         11.76         13.65         7.27 o                         
  -6  10   2         17.99         24.97         7.31 o                         
  -5  10   2          1.14          8.76         7.60 o                         
  -4  10   2         12.27         21.01        10.36 o                         
  -3  10   2         17.22         32.44        10.45 o                         
  -2  10   2          0.59          6.49         9.10 o                         
  -1  10   2         42.79         40.39        16.14 o                         
   0  10   2         57.27         54.96        12.02 o                         
   1  10   2         22.61         35.48        11.38 o                         
   2  10   2         11.70          8.30         9.80 o                         
   3  10   2          6.65         26.55        15.27 o                         
   4  10   2          9.54         16.50        10.09 o                         
   5  10   2          0.34         -0.95         9.99 o                         
   6  10   2          0.44        -10.21        10.21 o                         
   7  10   2          0.75         22.00        10.37 o                         
   8  10   2          5.31          5.95         9.27 o                         
   9  10   2          4.00         15.18        11.48 o                         
  10  10   2          1.07         10.87        11.57 o                         
  11  10   2          1.44         16.20         9.38 o                         
  12  10   2          0.59         -6.11        15.28 o                         
  -2  11   2          5.19          2.12        23.74 o                         
  -1  11   2          5.24         32.05        12.53 o                         
   0  11   2          0.05         40.69        17.20 o                         
   1  11   2         10.27         47.18        27.81 o                         
 -31   1   3          0.67        -11.89        11.99 o                         
 -30   1   3          0.03         -9.96         9.96 o                         
 -29   1   3          2.84         -8.01         8.01 o                         
 -28   1   3          3.24         15.50         7.50 o                         
 -27   1   3         11.22          9.60         8.94 o                         
 -26   1   3          8.05         10.92         6.37 o                         
 -25   1   3          0.31         -5.38         5.38 o                         
 -24   1   3          0.33         11.15         5.89 o                         
 -23   1   3          1.46          5.90         6.50 o                         
 -22   1   3        201.19        239.46        11.53 o                         
 -21   1   3        466.84        434.37        14.29 o                         
 -20   1   3        179.42        203.28        12.85 o                         
 -19   1   3         23.15         19.74         4.45 o                         
 -18   1   3          4.76         12.33         3.74 o                         
 -17   1   3         10.92         15.02         3.76 o                         
 -16   1   3         58.73         82.86         6.37 o                         
 -15   1   3        189.81        251.95         9.56 o                         
 -14   1   3         38.72         58.99         5.11 o                         
 -13   1   3        748.58        672.88        12.08 o                         
 -12   1   3        754.91        704.23        12.42 o                         
 -11   1   3       1259.12       1325.32        17.85 o                         
 -10   1   3          6.10         23.43         3.60 o                         
  -9   1   3       3416.64       3442.52        32.32 o                         
  -8   1   3        523.48        484.66         9.08 o                         
  -7   1   3       1126.73       1065.18        13.58 o                         
  -6   1   3        116.67        129.33         5.65 o                         
  -5   1   3       2463.28       2410.63        23.00 o                         
  -4   1   3       1992.41       1992.68        19.73 o                         
  -3   1   3        998.30       1005.37        12.06 o                         
  -2   1   3        688.53        713.70         9.77 o                         
  -1   1   3        991.79       1010.88        11.61 o                         
   0   1   3       5322.41       5114.41        41.03 o                         
   1   1   3         22.19         16.33         2.89 o                         
   2   1   3       3322.24       3152.85        27.69 o                         
   3   1   3        651.59        608.77         9.37 o                         
   4   1   3        100.53        175.70         7.08 o                         
   5   1   3       5285.68       4372.01        38.51 o                         
   6   1   3       1310.39       1756.05        18.69 o                         
   7   1   3         23.44         81.60         5.57 o                         
   8   1   3        122.72        186.34         9.02 o                         
   9   1   3          1.78          5.15         3.36 o                         
  10   1   3         97.31        120.98         7.33 o                         
  11   1   3         53.12         75.45         6.13 o                         
  12   1   3         11.21         20.48         3.76 o                         
  13   1   3         17.64         18.58         4.28 o                         
  14   1   3          0.01          9.61         3.72 o                         
  15   1   3         95.48        112.56         7.90 o                         
  16   1   3         44.12         69.58         6.92 o                         
  17   1   3         39.23         44.94         7.70 o                         
  18   1   3        179.85        189.49        14.32 o                         
  19   1   3          0.65          2.67         5.02 o                         
  20   1   3          4.37         31.54         6.81 o                         
  21   1   3         72.32         86.98        11.51 o                         
  22   1   3         33.02         27.17         7.16 o                         
  23   1   3         84.34         88.92        10.47 o                         
  24   1   3         80.05         75.15        12.16 o                         
  25   1   3          0.64         11.48         7.06 o                         
  26   1   3          3.03         -0.45         7.76 o                         
  27   1   3          1.32         -2.77        10.73 o                         
  28   1   3          1.16         -6.21         9.96 o                         
  29   1   3          0.85          0.00        24.13 o                         
 -31   2   3          3.70          8.65        40.98 o                         
 -30   2   3          3.47          6.53        10.87 o                         
 -29   2   3          3.26         -3.72         9.01 o                         
 -28   2   3          8.76         -2.18         7.71 o                         
 -27   2   3          2.98          9.60         7.04 o                         
 -26   2   3         34.08         47.81         7.17 o                         
 -25   2   3         32.79         32.82         7.16 o                         
 -24   2   3          1.16         10.57         5.57 o                         
 -23   2   3          8.66         11.07         5.15 o                         
 -22   2   3         45.85         32.64         5.69 o                         
 -21   2   3         26.44         32.06         5.48 o                         
 -20   2   3        238.83        239.61        15.02 o                         
 -19   2   3         11.96         18.25         4.62 o                         
 -18   2   3        320.47        358.64        15.19 o                         
 -17   2   3         72.78         86.97         7.65 o                         
 -16   2   3        108.38        118.33         7.84 o                         
 -15   2   3         20.15         20.85         3.46 o                         
 -14   2   3         61.01         90.21         5.64 o                         
 -13   2   3        119.42        114.34         5.57 o                         
 -12   2   3        185.81        158.09         8.26 o                         
 -11   2   3       1688.78       1665.30        19.20 o                         
 -10   2   3        283.09        282.82         7.13 o                         
  -9   2   3       3423.18       3434.23        32.22 o                         
  -8   2   3       1811.55       1820.31        19.95 o                         
  -7   2   3        690.24        656.36        10.09 o                         
  -6   2   3        210.30        203.67         8.49 o                         
  -5   2   3        109.63        129.97         5.41 o                         
  -4   2   3          7.72          7.22         2.48 o                         
  -3   2   3        201.15        206.60         5.25 o                         
  -2   2   3        398.94        432.50         7.19 o                         
  -1   2   3        979.72        949.11        12.30 o                         
   0   2   3       7605.34       7816.71        64.97 o                         
   1   2   3      44535.23      43114.03       741.50 o                         
   2   2   3      29409.68      28667.83       209.97 o                         
   3   2   3        799.79        806.27        11.39 o                         
   4   2   3         55.70        127.66         5.38 o                         
   5   2   3       7480.65       6838.64        57.26 o                         
   6   2   3       5792.44       5649.95        48.94 o                         
   7   2   3        602.40        491.28         8.48 o                         
   8   2   3        564.13        548.02        10.88 o                         
   9   2   3        143.20        129.79         7.48 o                         
  10   2   3        175.98        200.61         9.44 o                         
  11   2   3         57.53         65.22         5.46 o                         
  12   2   3        143.91        143.66         8.94 o                         
  13   2   3         80.24         97.82         7.26 o                         
  14   2   3          3.14          0.49         3.74 o                         
  15   2   3          5.57          9.29         3.88 o                         
  16   2   3        147.58        129.15         8.58 o                         
  17   2   3        144.64        162.33         9.82 o                         
  18   2   3         17.54         32.79         6.38 o                         
  19   2   3         68.62         69.42         8.21 o                         
  20   2   3         32.02         35.40         8.04 o                         
  21   2   3        102.40         97.27        12.60 o                         
  22   2   3          8.52         15.77         7.29 o                         
  23   2   3          9.37         17.92         7.68 o                         
  24   2   3          0.81          7.05         6.93 o                         
  25   2   3         32.87         24.87        10.21 o                         
  26   2   3        133.10         92.32        14.04 o                         
  27   2   3         47.86         39.20        11.20 o                         
  28   2   3          0.08          6.05        10.82 o                         
 -30   3   3          0.04        -14.28        20.33 o                         
 -29   3   3          0.03        -11.22        11.22 o                         
 -28   3   3          9.19          3.53         9.66 o                         
 -27   3   3          3.98         -8.92         8.92 o                         
 -26   3   3          0.47          0.40         6.74 o                         
 -25   3   3         11.87         25.73         8.08 o                         
 -24   3   3         23.99         18.14         7.02 o                         
 -23   3   3          8.72         14.24         7.76 o                         
 -22   3   3         54.78         47.63         7.55 o                         
 -21   3   3        156.14        175.18        13.98 o                         
 -20   3   3        245.48        239.55        14.00 o                         
 -19   3   3        241.10        243.29        13.58 o                         
 -18   3   3         27.31         40.81         5.97 o                         
 -17   3   3          0.93         -1.94         4.07 o                         
 -16   3   3        110.77        134.29         9.14 o                         
 -15   3   3        471.51        449.54        12.26 o                         
 -14   3   3        206.41        238.77        11.57 o                         
 -13   3   3         14.02          9.37         4.42 o                         
 -12   3   3         43.87         64.14         6.47 o                         
 -11   3   3        605.57        612.83        12.79 o                         
 -10   3   3       1627.33       1599.33        22.30 o                         
  -9   3   3        283.88        284.43         9.25 o                         
  -8   3   3         87.40         96.43         4.50 o                         
  -7   3   3         47.04         57.38         4.27 o                         
  -6   3   3        676.80        719.68        11.02 o                         
  -5   3   3       3318.98       3212.01        29.02 o                         
  -4   3   3       2377.77       2262.02        21.96 o                         
  -3   3   3        995.28        963.38        11.74 o                         
  -2   3   3        921.43        924.12        17.85 o                         
  -1   3   3         26.00         23.70         3.20 o                         
   0   3   3        482.36        498.10         9.51 o                         
   1   3   3          2.11          4.24         2.65 o                         
   2   3   3        238.58        245.10         7.10 o                         
   3   3   3         97.77         78.56         5.18 o                         
   4   3   3         33.11         31.05         3.38 o                         
   5   3   3       1236.23       1261.10        15.64 o                         
   6   3   3         17.52         15.78         3.04 o                         
   7   3   3        672.63        639.27        10.49 o                         
   8   3   3        117.67        144.81         6.68 o                         
   9   3   3       1061.34       1032.75        14.27 o                         
  10   3   3        206.97        259.31         9.54 o                         
  11   3   3         29.80         44.81         5.94 o                         
  12   3   3         17.94         18.42         3.80 o                         
  13   3   3          0.26          1.81         3.45 o                         
  14   3   3          2.31          1.27         3.81 o                         
  15   3   3          1.15          6.45         4.47 o                         
  16   3   3         16.66         10.92         5.09 o                         
  17   3   3         12.74         16.85         5.36 o                         
  18   3   3         30.23         31.74         6.46 o                         
  19   3   3          5.38         10.58         5.57 o                         
  20   3   3         33.69         56.97         8.50 o                         
  21   3   3         32.77         56.45         8.38 o                         
  22   3   3          8.10          7.44         7.93 o                         
  23   3   3        110.47        100.95        11.78 o                         
  24   3   3        107.14         96.17        10.82 o                         
  25   3   3          4.63         14.41         9.32 o                         
  26   3   3         10.08         24.82         9.47 o                         
  27   3   3          0.63         -7.03        10.38 o                         
 -29   4   3          0.14         -5.78        10.56 o                         
 -28   4   3          4.12          7.15        10.85 o                         
 -27   4   3         17.60         11.56         8.94 o                         
 -26   4   3         35.16         46.16        10.60 o                         
 -25   4   3         48.21         52.41         9.31 o                         
 -24   4   3          8.72         25.67         8.84 o                         
 -23   4   3         26.09         42.48         8.22 o                         
 -22   4   3          2.89         15.38         6.95 o                         
 -21   4   3        106.41        108.84        10.79 o                         
 -20   4   3        148.83        173.74        13.20 o                         
 -19   4   3        208.62        199.70        14.12 o                         
 -18   4   3        490.19        477.16        21.33 o                         
 -17   4   3        317.37        327.71        17.78 o                         
 -16   4   3          6.42          3.55         4.38 o                         
 -15   4   3        151.68        146.93         9.26 o                         
 -14   4   3         44.42         43.45         5.60 o                         
 -13   4   3          0.11          1.81         3.52 o                         
 -12   4   3         49.69         55.79         6.12 o                         
 -11   4   3        720.86        719.39        14.78 o                         
 -10   4   3         48.16         82.48         6.70 o                         
  -9   4   3        245.33        214.95         7.30 o                         
  -8   4   3       1088.24       1128.83        14.86 o                         
  -7   4   3         14.44         17.16         3.23 o                         
  -6   4   3        654.32        662.18        10.78 o                         
  -5   4   3        233.06        259.44         9.08 o                         
  -4   4   3        100.11        125.35         6.27 o                         
  -3   4   3        425.30        452.19         9.23 o                         
  -2   4   3        288.18        284.03         7.06 o                         
  -1   4   3          5.10          6.30         3.51 o                         
   0   4   3        416.02        428.29        10.79 o                         
   1   4   3       1678.37       1764.08        24.09 o                         
   2   4   3       2303.20       2277.56        28.70 o                         
   3   4   3        336.51        365.25         8.16 o                         
   4   4   3        493.35        471.38        12.22 o                         
   5   4   3        767.88        708.89        12.79 o                         
   6   4   3       3010.03       2855.18        31.51 o                         
   7   4   3       4200.42       3904.81        37.21 o                         
   8   4   3        135.64        188.93         8.66 o                         
   9   4   3         42.03         45.36         4.69 o                         
  10   4   3         24.38         31.37         3.95 o                         
  11   4   3          0.51          5.00         3.56 o                         
  12   4   3          3.04         11.96         4.12 o                         
  13   4   3         30.65         36.80         5.37 o                         
  14   4   3          9.82          9.47         4.90 o                         
  15   4   3          0.04          2.51         5.13 o                         
  16   4   3         11.50         18.77         5.80 o                         
  17   4   3         18.55         22.45         6.11 o                         
  18   4   3         14.14         16.25         6.19 o                         
  19   4   3         35.66         20.16         6.49 o                         
  20   4   3         58.70         57.91         8.62 o                         
  21   4   3          7.02         10.85         7.45 o                         
  22   4   3          0.17         11.82         9.21 o                         
  23   4   3          3.94         11.23         7.62 o                         
  24   4   3          0.13         18.68         8.42 o                         
  25   4   3          2.82         -3.44         7.84 o                         
  26   4   3         35.23         24.88        12.96 o                         
  27   4   3          6.60          3.19        32.33 o                         
 -28   5   3          8.69         13.46        12.28 o                         
 -27   5   3          0.05          2.12         8.98 o                         
 -26   5   3         12.79          3.97         8.49 o                         
 -25   5   3          0.00          8.49         8.64 o                         
 -24   5   3          1.40          1.77         9.67 o                         
 -23   5   3         15.96         10.18         9.68 o                         
 -22   5   3          3.09          4.29         8.42 o                         
 -21   5   3         23.12         21.70         7.48 o                         
 -20   5   3         12.22          8.70         7.59 o                         
 -19   5   3         15.44         28.09         8.42 o                         
 -18   5   3          7.11         15.23         6.61 o                         
 -17   5   3         39.51         37.07         6.94 o                         
 -16   5   3          4.57         15.95         6.21 o                         
 -15   5   3        207.36        235.85        14.63 o                         
 -14   5   3        270.44        302.58        20.44 o                         
 -13   5   3          0.36          2.62         4.52 o                         
 -12   5   3         33.52         37.37         5.23 o                         
 -11   5   3         14.37         16.47         4.11 o                         
 -10   5   3         30.42         53.74         5.61 o                         
  -9   5   3        328.91        343.64         8.32 o                         
  -8   5   3         15.47         23.08         3.58 o                         
  -7   5   3         78.17        104.03         5.75 o                         
  -6   5   3        243.83        252.49        11.71 o                         
  -5   5   3        290.43        309.73         9.41 o                         
  -4   5   3        118.06        144.11         7.82 o                         
  -3   5   3         37.47         36.17         4.10 o                         
  -2   5   3         27.53         34.69         5.09 o                         
  -1   5   3         57.87         65.63         6.16 o                         
   0   5   3         30.72         32.55         4.75 o                         
   1   5   3          0.04          9.17         3.85 o                         
   2   5   3         56.86         63.94         6.30 o                         
   3   5   3        387.08        375.39        12.94 o                         
   4   5   3        460.16        342.22         9.09 o                         
   5   5   3         41.61         91.78         6.40 o                         
   6   5   3         40.58         54.69         5.27 o                         
   7   5   3          0.18          0.20         3.22 o                         
   8   5   3         15.46         15.01         3.75 o                         
   9   5   3          5.72          7.78         3.20 o                         
  10   5   3          3.30          4.98         3.06 o                         
  11   5   3         10.97          8.14         3.68 o                         
  12   5   3         35.53         36.27         5.82 o                         
  13   5   3         28.23         22.91         4.73 o                         
  14   5   3         13.79         10.13         5.54 o                         
  15   5   3        124.48        101.90         9.08 o                         
  16   5   3        133.49        100.57         9.62 o                         
  17   5   3         85.12         67.78         9.03 o                         
  18   5   3         70.70         77.39         9.18 o                         
  19   5   3         80.57         67.84         8.43 o                         
  20   5   3          0.87         24.63         8.12 o                         
  21   5   3          1.12          1.00         7.53 o                         
  22   5   3         28.15         22.07         8.02 o                         
  23   5   3          1.27          1.75         7.44 o                         
  24   5   3          3.68          7.11         8.26 o                         
  25   5   3          0.03         -2.08         9.72 o                         
 -26   6   3          0.77        -10.30        10.30 o                         
 -25   6   3         12.90          2.70        12.02 o                         
 -24   6   3          2.97         -7.43         9.31 o                         
 -23   6   3          1.58          0.17         7.92 o                         
 -22   6   3         18.24         21.17         7.83 o                         
 -21   6   3         71.30         53.35         8.56 o                         
 -20   6   3         96.32         77.37         9.49 o                         
 -19   6   3        123.01        104.30        12.29 o                         
 -18   6   3        135.61        160.47        15.90 o                         
 -17   6   3         75.40         87.05        10.92 o                         
 -16   6   3          0.85          6.40         5.89 o                         
 -15   6   3        119.51        115.41        11.41 o                         
 -14   6   3         99.88        101.75        10.44 o                         
 -13   6   3          5.61          9.20         6.15 o                         
 -12   6   3         23.03         32.16         7.70 o                         
 -11   6   3         30.70         37.56         7.54 o                         
 -10   6   3        312.06        315.28        19.23 o                         
  -9   6   3        146.62        138.69        10.64 o                         
  -8   6   3          2.25         -0.47         3.56 o                         
  -7   6   3         28.85         32.63         4.83 o                         
  -6   6   3        247.01        257.32         9.12 o                         
  -5   6   3        523.39        513.62        11.60 o                         
  -4   6   3        504.42        451.10        10.64 o                         
  -3   6   3        286.98        294.73        12.35 o                         
  -2   6   3        112.63        135.08         9.07 o                         
  -1   6   3          2.36         11.17         4.34 o                         
   0   6   3         43.90         58.07         6.30 o                         
   1   6   3         24.88         50.84         6.74 o                         
   2   6   3          6.94          2.49         4.28 o                         
   3   6   3         28.55         27.86         5.14 o                         
   4   6   3          1.74          2.13         4.28 o                         
   5   6   3        234.95        257.79         8.70 o                         
   6   6   3          8.96         12.25         4.17 o                         
   7   6   3        137.08        143.04         8.91 o                         
   8   6   3         11.03         12.48         5.27 o                         
   9   6   3         17.25         20.54         5.57 o                         
  10   6   3         28.95         39.35         6.38 o                         
  11   6   3         19.29         10.27         5.26 o                         
  12   6   3          0.83          5.35         4.17 o                         
  13   6   3         14.81         15.85         5.21 o                         
  14   6   3          4.90          5.54         4.50 o                         
  15   6   3          0.13          6.57         4.74 o                         
  16   6   3          0.12         -3.37         7.03 o                         
  17   6   3          2.66          3.35         6.68 o                         
  18   6   3          9.71         12.29         7.06 o                         
  19   6   3          0.04         10.39         7.60 o                         
  20   6   3          0.78         21.32         8.27 o                         
  21   6   3          6.52          6.07         7.21 o                         
  22   6   3          0.02         22.14         8.86 o                         
  23   6   3          0.80         15.52        10.58 o                         
  24   6   3          0.40          8.22        10.78 o                         
 -24   7   3          0.46          9.70        10.78 o                         
 -23   7   3          2.77         -6.26         8.99 o                         
 -22   7   3          2.90          6.71         9.06 o                         
 -21   7   3          0.24          1.84         8.79 o                         
 -20   7   3          2.59          8.01         7.56 o                         
 -19   7   3          0.09          0.47         7.79 o                         
 -18   7   3          0.97         16.45         8.01 o                         
 -17   7   3         26.61         28.38         7.20 o                         
 -16   7   3        113.58        106.04        10.07 o                         
 -15   7   3          6.36         10.50         6.36 o                         
 -14   7   3         57.52         29.63         7.48 o                         
 -13   7   3         10.24         27.62         6.40 o                         
 -12   7   3         29.34         18.32         6.06 o                         
 -11   7   3          0.00          5.25         4.02 o                         
 -10   7   3        245.50        240.73        10.20 o                         
  -9   7   3         42.59         34.39         6.29 o                         
  -8   7   3          3.49         15.20         5.38 o                         
  -7   7   3         20.52         32.65         5.40 o                         
  -6   7   3          5.64         13.09         4.56 o                         
  -5   7   3          1.14          7.46         4.07 o                         
  -4   7   3          5.75         12.43         4.34 o                         
  -3   7   3          0.18         10.85         5.08 o                         
  -2   7   3          5.08          4.74         5.01 o                         
  -1   7   3          2.91          7.47         5.19 o                         
   0   7   3         95.88        113.41         9.85 o                         
   1   7   3        174.51        172.12        12.22 o                         
   2   7   3        141.44        162.06        11.82 o                         
   3   7   3         76.46         78.55         8.66 o                         
   4   7   3          4.44         25.68         6.98 o                         
   5   7   3         48.08         45.73         7.56 o                         
   6   7   3        305.61        276.03        11.98 o                         
   7   7   3         45.36         68.14         7.06 o                         
   8   7   3        140.74        150.04        13.52 o                         
   9   7   3         91.89         84.96         8.20 o                         
  10   7   3          2.79          6.63         5.60 o                         
  11   7   3         10.81          5.69         5.08 o                         
  12   7   3         28.12         29.85         6.34 o                         
  13   7   3          1.49          9.99         5.75 o                         
  14   7   3         14.14         12.81         5.70 o                         
  15   7   3         31.94         33.93         6.49 o                         
  16   7   3         41.79         37.40         6.99 o                         
  17   7   3         77.84         72.66         8.23 o                         
  18   7   3         85.91         58.31         9.59 o                         
  19   7   3         45.21         47.43         9.79 o                         
  20   7   3          0.56          7.18         7.26 o                         
  21   7   3          1.25          4.76        11.66 o                         
  22   7   3         10.93         37.92        29.97 o                         
 -21   8   3         30.55         38.53        11.95 o                         
 -20   8   3         34.59         43.95        11.64 o                         
 -19   8   3         10.89         16.54        10.06 o                         
 -18   8   3          0.20          7.20        12.60 o                         
 -17   8   3          6.94          9.94         9.55 o                         
 -16   8   3          5.78          1.91         7.18 o                         
 -15   8   3          0.61         11.96         7.91 o                         
 -14   8   3         15.95         29.25         7.84 o                         
 -13   8   3         33.56         44.54         8.41 o                         
 -12   8   3          0.07         -2.67         6.52 o                         
 -11   8   3          1.66          2.35         5.08 o                         
 -10   8   3          6.78         36.23         7.86 o                         
  -9   8   3          2.09         10.02         5.51 o                         
  -8   8   3         14.15         20.86         5.78 o                         
  -7   8   3         12.59         18.29         5.33 o                         
  -6   8   3         25.14         25.15         5.94 o                         
  -5   8   3        125.32        133.74         9.84 o                         
  -4   8   3         98.98         87.55         7.52 o                         
  -3   8   3          2.26          5.76         6.22 o                         
  -2   8   3         27.49         27.30         7.55 o                         
  -1   8   3         46.04         35.60         7.89 o                         
   0   8   3         29.26         30.31         7.81 o                         
   1   8   3          9.10          7.55         6.33 o                         
   2   8   3         15.64         16.22         7.17 o                         
   3   8   3         74.19         84.27        11.42 o                         
   4   8   3         66.25         74.77         9.70 o                         
   5   8   3         16.75         28.57         8.18 o                         
   6   8   3         63.10         39.66         8.62 o                         
   7   8   3         67.32         73.20         9.65 o                         
   8   8   3          7.48         25.36         5.40 o                         
   9   8   3          0.03          6.10         5.29 o                         
  10   8   3         27.57         33.16         8.06 o                         
  11   8   3         26.57         24.63         6.11 o                         
  12   8   3          0.06          4.11         5.60 o                         
  13   8   3          2.99          4.57         5.99 o                         
  14   8   3          1.70          2.60         7.06 o                         
  15   8   3          0.85         -0.49         8.57 o                         
  16   8   3          0.79          0.61         6.21 o                         
  17   8   3          1.30          0.35         6.44 o                         
  18   8   3          0.89         -2.52         5.97 o                         
  19   8   3          1.46         36.01        13.85 o                         
 -18   9   3          4.92         -9.46         9.46 o                         
 -17   9   3          0.25          3.61         8.99 o                         
 -16   9   3         12.30         19.31         9.39 o                         
 -15   9   3          8.27         15.29         9.27 o                         
 -14   9   3          1.47          5.85         9.54 o                         
 -13   9   3         22.50         28.90         9.87 o                         
 -12   9   3         23.91         21.32         5.97 o                         
 -11   9   3          3.23         23.26         7.97 o                         
 -10   9   3          0.12          3.54         7.53 o                         
  -9   9   3          0.42          6.57         6.26 o                         
  -8   9   3          2.39         16.15         7.01 o                         
  -7   9   3          0.53          9.15         6.28 o                         
  -6   9   3          4.70         10.33         5.49 o                         
  -5   9   3          1.62          5.57         6.98 o                         
  -4   9   3         13.12         13.63         8.28 o                         
  -3   9   3         22.86         39.29        15.77 o                         
  -2   9   3          6.29         26.16         9.89 o                         
  -1   9   3          0.63         15.10        10.03 o                         
   0   9   3         15.67         12.11         9.69 o                         
   1   9   3         49.84         60.55         9.77 o                         
   2   9   3         55.37         61.29        11.49 o                         
   3   9   3         17.38         12.56         9.09 o                         
   4   9   3          0.40         18.90         8.74 o                         
   5   9   3          8.95          7.21         8.47 o                         
   6   9   3          4.60         13.86         9.10 o                         
   7   9   3          4.93          1.76         9.29 o                         
   8   9   3          1.49         -0.88         8.08 o                         
   9   9   3          1.76         11.21         7.95 o                         
  10   9   3          9.03         11.12         6.91 o                         
  11   9   3          3.39         21.01         6.37 o                         
  12   9   3          4.32          5.41         6.62 o                         
  13   9   3         11.47          6.53         7.17 o                         
  14   9   3          7.39         -0.98         7.08 o                         
  15   9   3          1.57         -8.89         9.37 o                         
 -13  10   3          0.00         -4.78         8.92 o                         
 -12  10   3          0.95         29.74        10.92 o                         
 -11  10   3          6.59         17.97         8.57 o                         
 -10  10   3         30.99         27.27         8.99 o                         
  -9  10   3         11.81         27.77         8.35 o                         
  -8  10   3          0.22          0.58        13.10 o                         
  -7  10   3          0.68          7.84        10.51 o                         
  -6  10   3          1.04         15.95        10.66 o                         
  -5  10   3          1.09         -8.67         8.67 o                         
  -4  10   3          0.96         -5.97         9.54 o                         
  -3  10   3          3.02         11.99        10.73 o                         
  -2  10   3         17.85         38.39        11.05 o                         
  -1  10   3         29.08         43.45        12.10 o                         
   0  10   3         28.55         21.06        11.69 o                         
   1  10   3         18.30         -2.00        10.20 o                         
   2  10   3          8.85          2.14        15.27 o                         
   3  10   3          5.22         20.32        12.28 o                         
   4  10   3          4.26         -9.79         9.79 o                         
   5  10   3          0.70         27.10        11.07 o                         
   6  10   3          0.03          7.47         9.58 o                         
   7  10   3          7.98         -7.88        15.10 o                         
   8  10   3          1.09          0.71        11.06 o                         
   9  10   3          0.84          0.68        10.06 o                         
  10  10   3          4.30        -10.39        10.39 o                         
  11  10   3          4.31         -9.61        80.59 o                         
 -31   0   4          3.53         14.72        13.33 o                         
 -30   0   4          0.02          9.56        13.37 o                         
 -29   0   4          0.67        -14.64        17.37 o                         
 -28   0   4          0.22         28.90        10.49 o                         
 -27   0   4          3.34          0.41         8.95 o                         
 -26   0   4          4.31         12.67         9.35 o                         
 -25   0   4          2.27         -8.00        10.27 o                         
 -24   0   4         94.65         99.43        13.40 o                         
 -23   0   4          0.05         15.61         7.58 o                         
 -22   0   4         18.92         48.99        10.48 o                         
 -21   0   4        339.00        390.51        22.28 o                         
 -20   0   4         66.94         83.84         9.82 o                         
 -19   0   4          5.94         18.99         6.17 o                         
 -18   0   4         32.57         52.08         8.09 o                         
 -17   0   4        131.14        175.60        12.30 o                         
 -16   0   4       1977.76       1950.85        36.89 o                         
 -15   0   4        903.19        780.61        19.84 o                         
 -14   0   4        210.77        259.15        14.50 o                         
 -13   0   4        275.98        307.03        14.33 o                         
 -12   0   4        136.03        160.07        11.64 o                         
 -11   0   4        126.82        164.27        12.83 o                         
 -10   0   4        554.18        434.70        13.38 o                         
  -9   0   4        926.64        894.52        20.50 o                         
  -8   0   4         97.50        127.11         9.62 o                         
  -7   0   4       1918.24       1896.24        28.68 o                         
  -6   0   4       2351.96       2314.25        32.41 o                         
  -5   0   4       1693.63       1447.29        25.08 o                         
  -4   0   4          5.04          5.72         3.47 o                         
  -3   0   4        583.89        566.32        12.95 o                         
  -2   0   4        143.39        173.61        10.29 o                         
  -1   0   4         19.18         21.81         4.61 o                         
   0   0   4         45.88         49.55         5.42 o                         
   1   0   4        791.17        832.15        17.12 o                         
   2   0   4       4293.66       4166.69        50.06 o                         
   3   0   4       1538.11       1316.81        23.03 o                         
   4   0   4        561.00        541.07        13.05 o                         
   5   0   4       2370.57       2170.99        43.31 o                         
   6   0   4         14.06         15.56         4.48 o                         
   7   0   4       1086.80       1149.08        21.11 o                         
   8   0   4        220.63        283.08        13.05 o                         
   9   0   4       1218.69       1337.03        35.19 o                         
  10   0   4       3106.67       3244.36        47.43 o                         
  11   0   4       1913.14       2020.40        34.33 o                         
  12   0   4        895.44        869.88        22.25 o                         
  13   0   4         20.40         28.06         5.86 o                         
  14   0   4        524.54        486.50        14.45 o                         
  15   0   4        454.04        455.55        14.54 o                         
  16   0   4         21.22         24.82         7.46 o                         
  17   0   4          1.53          2.45         5.12 o                         
  18   0   4          1.94          3.94         5.59 o                         
  19   0   4          6.07          7.73         5.60 o                         
  20   0   4         15.84         15.40         6.02 o                         
  21   0   4         95.50         92.78        10.28 o                         
  22   0   4          9.97         20.78         9.39 o                         
  23   0   4         15.16         20.45         8.39 o                         
  24   0   4         25.17          8.46        15.54 o                         
  25   0   4        169.08        140.11        22.89 o                         
  26   0   4         22.25         19.14        17.63 o                         
  27   0   4          0.11          4.57        24.05 o                         
  28   0   4          0.34         20.74        31.87 o                         
 -31   1   4          6.22         12.80        13.91 o                         
 -30   1   4          3.37         18.79         9.62 o                         
 -29   1   4          0.83         -8.00         8.32 o                         
 -28   1   4          9.30          6.46         7.30 o                         
 -27   1   4          4.08          8.94         6.76 o                         
 -26   1   4        112.39        117.86        11.28 o                         
 -25   1   4        138.09        131.30        12.04 o                         
 -24   1   4         36.79         31.64         6.47 o                         
 -23   1   4         73.22         85.16         7.68 o                         
 -22   1   4         61.72         71.80         7.35 o                         
 -21   1   4        269.49        280.56        13.11 o                         
 -20   1   4        239.04        265.75        16.59 o                         
 -19   1   4         67.45         75.42         6.54 o                         
 -18   1   4        361.43        355.24        12.27 o                         
 -17   1   4         16.56         31.30         4.53 o                         
 -16   1   4        139.69        139.96         8.29 o                         
 -15   1   4          0.46          6.14         3.29 o                         
 -14   1   4        326.50        328.52        10.53 o                         
 -13   1   4         66.46         61.79         5.32 o                         
 -12   1   4       5426.87       5569.99        48.58 o                         
 -11   1   4      15309.98      16392.88       120.51 o                         
 -10   1   4       6912.56       7535.76        60.82 o                         
  -9   1   4        167.57        223.39        10.25 o                         
  -8   1   4        358.55        380.29         8.30 o                         
  -7   1   4        188.60        209.26         7.81 o                         
  -6   1   4        681.17        646.98        11.21 o                         
  -5   1   4         53.04         43.38         3.94 o                         
  -4   1   4         88.81        104.70         6.00 o                         
  -3   1   4        124.86        161.15         6.42 o                         
  -2   1   4          2.43          3.64         2.49 o                         
  -1   1   4       1167.46       1181.18        14.04 o                         
   0   1   4        480.94        451.89         8.13 o                         
   1   1   4         24.36         36.88         3.93 o                         
   2   1   4          7.34         10.52         2.88 o                         
   3   1   4        400.28        405.63         8.16 o                         
   4   1   4         97.44        129.48         6.07 o                         
   5   1   4        596.29        496.45        10.47 o                         
   6   1   4         84.27        165.04         6.95 o                         
   7   1   4         76.65        155.54         8.02 o                         
   8   1   4        280.91        411.31         9.32 o                         
   9   1   4       1859.34       1807.09        20.94 o                         
  10   1   4         65.99         72.71         4.53 o                         
  11   1   4        926.24        917.75        17.77 o                         
  12   1   4         16.06         28.38         4.86 o                         
  13   1   4        769.12        745.38        16.23 o                         
  14   1   4        344.60        322.36        16.23 o                         
  15   1   4          2.90         13.63         4.34 o                         
  16   1   4          8.05         13.96         4.64 o                         
  17   1   4          1.03         -0.69         4.38 o                         
  18   1   4          1.18         -4.73         4.73 o                         
  19   1   4          3.81          6.53         5.17 o                         
  20   1   4          0.08         -3.54         5.22 o                         
  21   1   4         75.54         64.53         8.20 o                         
  22   1   4          0.74         11.21         7.16 o                         
  23   1   4          1.17         12.26         6.89 o                         
  24   1   4        108.45        108.14        11.11 o                         
  25   1   4          0.62          3.86        11.50 o                         
  26   1   4         31.06         46.46        11.14 o                         
  27   1   4          0.01          5.40         8.71 o                         
  28   1   4          1.26        -11.41        11.41 o                         
 -31   2   4          4.25        -23.57        27.03 o                         
 -30   2   4          2.34          7.34         8.97 o                         
 -29   2   4          3.44         -7.37         7.69 o                         
 -28   2   4         10.84         11.17         7.15 o                         
 -27   2   4         34.30         32.64        12.80 o                         
 -26   2   4          2.25          7.34         6.21 o                         
 -25   2   4         14.84         25.25         6.48 o                         
 -24   2   4          8.65          5.59         5.51 o                         
 -23   2   4          1.86          6.06         5.41 o                         
 -22   2   4         28.32         24.49         5.51 o                         
 -21   2   4        141.81        139.63         8.63 o                         
 -20   2   4         81.50        102.96         7.61 o                         
 -19   2   4        893.25        825.59        16.02 o                         
 -18   2   4        297.08        317.74        21.14 o                         
 -17   2   4         18.14         17.67         4.02 o                         
 -16   2   4          1.73          7.08         3.25 o                         
 -15   2   4         80.85         90.38         5.86 o                         
 -14   2   4         71.13         74.61         6.77 o                         
 -13   2   4        315.71        318.41         8.66 o                         
 -12   2   4          0.94          5.27         2.87 o                         
 -11   2   4         46.46         48.35         4.57 o                         
 -10   2   4        936.14        851.51        13.42 o                         
  -9   2   4       5025.71       5481.37        47.98 o                         
  -8   2   4        587.38        732.54        11.35 o                         
  -7   2   4       3622.52       3190.39        29.84 o                         
  -6   2   4       1568.61       1554.35        18.22 o                         
  -5   2   4        283.11        278.92         7.43 o                         
  -4   2   4         64.30         70.70         4.68 o                         
  -3   2   4       1149.42       1154.91        14.24 o                         
  -2   2   4        182.34        198.95         8.13 o                         
  -1   2   4        319.21        332.14         7.14 o                         
   0   2   4         45.33         64.10         4.47 o                         
   1   2   4        649.50        663.82        10.44 o                         
   2   2   4        208.00        210.73         8.90 o                         
   3   2   4       1071.07       1070.88        14.18 o                         
   4   2   4        343.35        391.04         8.35 o                         
   5   2   4       4815.01       5036.96        43.04 o                         
   6   2   4       4629.39       4214.35        38.29 o                         
   7   2   4         47.24         57.28         4.87 o                         
   8   2   4          0.00          0.73         2.68 o                         
   9   2   4          3.69          8.67         3.47 o                         
  10   2   4       1058.97       1036.50        17.70 o                         
  11   2   4       1250.69       1317.17        21.06 o                         
  12   2   4        265.79        311.60        11.90 o                         
  13   2   4          0.77          0.80         3.97 o                         
  14   2   4          5.79          9.57         6.02 o                         
  15   2   4          2.94          0.68         4.30 o                         
  16   2   4          6.11         13.77         4.87 o                         
  17   2   4          1.89          3.04         5.30 o                         
  18   2   4          8.11         17.64         5.83 o                         
  19   2   4          2.56          3.61         6.29 o                         
  20   2   4         27.18         29.42         9.61 o                         
  21   2   4         24.06         40.71         8.10 o                         
  22   2   4          4.98         19.40         9.53 o                         
  23   2   4          6.01          5.81         7.51 o                         
  24   2   4          1.57          4.76         8.27 o                         
  25   2   4         39.09         27.00         9.66 o                         
  26   2   4         14.54          1.92        11.09 o                         
  27   2   4          0.01         17.02        12.60 o                         
 -30   3   4         23.48         12.99        11.93 o                         
 -29   3   4          0.34         12.50        10.05 o                         
 -28   3   4         12.08          8.80        11.64 o                         
 -27   3   4          5.64          8.82        10.08 o                         
 -26   3   4         22.88         33.53         9.80 o                         
 -25   3   4         39.68         37.02         8.64 o                         
 -24   3   4         21.38         15.97         8.78 o                         
 -23   3   4         22.91         10.06         6.50 o                         
 -22   3   4          0.21          0.90         6.24 o                         
 -21   3   4         81.44         72.90        10.55 o                         
 -20   3   4        238.92        205.51        20.19 o                         
 -19   3   4          2.65          1.12         5.48 o                         
 -18   3   4        838.41        749.75        17.10 o                         
 -17   3   4       1084.28       1033.38        19.85 o                         
 -16   3   4        337.77        357.35        14.71 o                         
 -15   3   4        152.33        175.62        10.20 o                         
 -14   3   4        159.05        185.75        11.74 o                         
 -13   3   4          2.45          0.59         3.28 o                         
 -12   3   4        219.73        249.64        11.91 o                         
 -11   3   4         60.17        109.68         7.32 o                         
 -10   3   4          0.16          3.57         2.74 o                         
  -9   3   4         47.77         64.25         4.64 o                         
  -8   3   4        736.80        658.98        11.28 o                         
  -7   3   4       2880.09       2823.21        27.09 o                         
  -6   3   4        395.73        457.67         8.89 o                         
  -5   3   4         65.10        120.52         6.32 o                         
  -4   3   4        356.96        360.58         7.67 o                         
  -3   3   4         10.77         13.98         2.86 o                         
  -2   3   4        383.20        374.95         7.41 o                         
  -1   3   4        139.83        128.54         8.01 o                         
   0   3   4          3.95          9.80         3.03 o                         
   1   3   4        563.75        569.27         9.62 o                         
   2   3   4        609.20        545.52         9.88 o                         
   3   3   4        443.59        433.81         8.34 o                         
   4   3   4       1789.80       1592.17        18.27 o                         
   5   3   4         26.15         18.80         3.43 o                         
   6   3   4        737.18        577.16        10.29 o                         
   7   3   4         22.25          8.21         2.82 o                         
   8   3   4          0.03         46.63         4.24 o                         
   9   3   4         97.94        100.20         5.28 o                         
  10   3   4         28.12         23.24         4.16 o                         
  11   3   4         30.76         33.00         5.11 o                         
  12   3   4          1.44         10.42         4.08 o                         
  13   3   4          1.16          7.84         3.87 o                         
  14   3   4          3.39          6.20         4.04 o                         
  15   3   4          0.91         12.06         4.90 o                         
  16   3   4          0.64          6.71         4.66 o                         
  17   3   4          2.70         14.36         5.41 o                         
  18   3   4         66.40         47.49         9.01 o                         
  19   3   4        112.39         85.96         9.39 o                         
  20   3   4         56.01         53.08         8.61 o                         
  21   3   4          2.73         17.71         9.60 o                         
  22   3   4          0.09         -0.63         7.31 o                         
  23   3   4          8.64          4.52         8.53 o                         
  24   3   4          4.93          7.91         8.32 o                         
  25   3   4          0.26          1.80        10.34 o                         
  26   3   4          9.80          8.32        12.49 o                         
  27   3   4         29.91         27.10        13.24 o                         
 -29   4   4          3.07         17.44        10.78 o                         
 -28   4   4         29.09         17.85        10.79 o                         
 -27   4   4         30.82         17.57         9.40 o                         
 -26   4   4          1.31          1.43         8.74 o                         
 -25   4   4          0.24         -5.18         7.82 o                         
 -24   4   4          0.05         15.91         7.52 o                         
 -23   4   4          5.01          4.43         7.39 o                         
 -22   4   4          2.87          1.48         6.22 o                         
 -21   4   4         25.60         37.03        11.22 o                         
 -20   4   4        136.59        137.41        11.76 o                         
 -19   4   4        359.80        308.70        18.83 o                         
 -18   4   4        111.37         86.35        10.39 o                         
 -17   4   4        109.98        105.50        10.54 o                         
 -16   4   4        350.57        309.09        20.57 o                         
 -15   4   4          8.21          5.87         4.41 o                         
 -14   4   4         12.12         14.24         4.52 o                         
 -13   4   4        153.66        163.82         9.96 o                         
 -12   4   4         74.50         83.97         7.17 o                         
 -11   4   4        249.71        283.44        14.71 o                         
 -10   4   4          2.65          0.26         2.50 o                         
  -9   4   4        382.09        386.48         9.02 o                         
  -8   4   4        190.71        224.47         7.32 o                         
  -7   4   4        620.75        524.95        10.09 o                         
  -6   4   4         32.79         31.88         4.53 o                         
  -5   4   4         83.71        114.31         6.66 o                         
  -4   4   4       1008.03        986.08        15.95 o                         
  -3   4   4       1297.20       1270.56        17.63 o                         
  -2   4   4          2.14          1.73         3.11 o                         
  -1   4   4       1333.96       1272.34        17.33 o                         
   0   4   4        715.53        661.59        11.62 o                         
   1   4   4         19.46         23.90         3.78 o                         
   2   4   4         54.29         64.87         5.09 o                         
   3   4   4         14.53         18.45         5.35 o                         
   4   4   4        360.48        396.16        10.71 o                         
   5   4   4       5549.43       5125.94        54.12 o                         
   6   4   4       3962.76       3586.86        34.75 o                         
   7   4   4       1757.75       1667.32        20.14 o                         
   8   4   4        743.59        650.73        12.20 o                         
   9   4   4         13.02         33.74         4.10 o                         
  10   4   4          0.45          2.65         3.18 o                         
  11   4   4          0.34          4.52         4.04 o                         
  12   4   4         34.03         27.29         5.84 o                         
  13   4   4          3.89          9.96         4.75 o                         
  14   4   4         74.23         82.62         8.07 o                         
  15   4   4        161.62        142.20        10.19 o                         
  16   4   4         72.43         78.47         8.55 o                         
  17   4   4         24.75         15.93         6.25 o                         
  18   4   4          4.05          7.47         6.47 o                         
  19   4   4          0.17          8.92         7.04 o                         
  20   4   4          2.72         15.26         8.20 o                         
  21   4   4         34.67         40.96         8.60 o                         
  22   4   4          0.12         25.43         8.39 o                         
  23   4   4          4.73          5.39        10.79 o                         
  24   4   4          0.57         15.97         9.55 o                         
  25   4   4          0.33         25.27        12.70 o                         
  26   4   4         10.26          4.51        14.47 o                         
 -28   5   4          0.91         19.55        14.81 o                         
 -27   5   4          2.09        -10.65        10.65 o                         
 -26   5   4         19.91         11.26        12.50 o                         
 -25   5   4          2.47          0.03         8.91 o                         
 -24   5   4         20.80         44.33        10.93 o                         
 -23   5   4          1.32         10.71         7.75 o                         
 -22   5   4          0.61         10.64         7.42 o                         
 -21   5   4         45.53         27.36         8.28 o                         
 -20   5   4         28.74         19.14         7.54 o                         
 -19   5   4         12.02         17.69         6.93 o                         
 -18   5   4         25.26         18.28         7.16 o                         
 -17   5   4         75.06         56.55         9.37 o                         
 -16   5   4        233.00        248.66        16.29 o                         
 -15   5   4        260.26        260.10        16.15 o                         
 -14   5   4         31.24         27.24         6.66 o                         
 -13   5   4         12.85         22.33         5.71 o                         
 -12   5   4         38.32         34.93         5.24 o                         
 -11   5   4         33.40         42.63         5.44 o                         
 -10   5   4          5.20          5.84         2.93 o                         
  -9   5   4        448.77        411.04         9.35 o                         
  -8   5   4        814.24        751.58        12.77 o                         
  -7   5   4         28.20         36.29         4.00 o                         
  -6   5   4       1404.58       1425.98        22.15 o                         
  -5   5   4       1301.60       1203.94        18.12 o                         
  -4   5   4        481.72        446.95        10.44 o                         
  -3   5   4          0.12          2.10         2.95 o                         
  -2   5   4        413.34        406.02        11.39 o                         
  -1   5   4        232.06        262.33        11.96 o                         
   0   5   4         85.40         95.34         7.76 o                         
   1   5   4        226.27        290.97        14.93 o                         
   2   5   4          5.29         -0.03         3.96 o                         
   3   5   4         27.22         27.07         3.84 o                         
   4   5   4         57.63         64.42         5.73 o                         
   5   5   4        244.86        204.42         8.64 o                         
   6   5   4        186.27        213.74         9.10 o                         
   7   5   4         35.66         36.45         5.09 o                         
   8   5   4         42.40         46.42         5.33 o                         
   9   5   4          0.06          5.15         3.27 o                         
  10   5   4        190.06        195.16        10.50 o                         
  11   5   4         44.02         50.66         5.56 o                         
  12   5   4          8.82         22.90         4.63 o                         
  13   5   4          4.80         11.33         5.45 o                         
  14   5   4         26.84         44.38         7.17 o                         
  15   5   4          0.19         -4.39         5.82 o                         
  16   5   4          1.80          4.52         6.19 o                         
  17   5   4          2.84          4.97         6.01 o                         
  18   5   4         16.92         22.13         7.48 o                         
  19   5   4          2.00          6.15         8.86 o                         
  20   5   4          0.09          6.36         7.68 o                         
  21   5   4          9.68         22.98         7.82 o                         
  22   5   4          1.49         13.97         8.28 o                         
  23   5   4          0.04          5.54         9.03 o                         
  24   5   4         10.06          1.68        17.08 o                         
 -26   6   4          2.56         -9.60         9.60 o                         
 -25   6   4          1.94         13.58         9.36 o                         
 -24   6   4          0.54         -8.00         8.00 o                         
 -23   6   4         12.92         25.05        12.37 o                         
 -22   6   4         51.02         35.60        10.50 o                         
 -21   6   4          3.21         -6.94         6.94 o                         
 -20   6   4          0.04          5.55         6.44 o                         
 -19   6   4          4.22          3.27         7.59 o                         
 -18   6   4         22.16         25.03         7.63 o                         
 -17   6   4         39.27         35.18         8.04 o                         
 -16   6   4         22.86         30.99         7.47 o                         
 -15   6   4         19.39         33.94         8.12 o                         
 -14   6   4        170.70        148.46        12.04 o                         
 -13   6   4         61.85         62.03         8.43 o                         
 -12   6   4          0.79          4.78         7.00 o                         
 -11   6   4         10.63         11.79         4.32 o                         
 -10   6   4          0.64         13.49         4.78 o                         
  -9   6   4        113.20        153.15         7.98 o                         
  -8   6   4         11.32          5.86         4.27 o                         
  -7   6   4         10.31          7.06         3.99 o                         
  -6   6   4        171.97        237.53        12.21 o                         
  -5   6   4         20.22         22.89         4.46 o                         
  -4   6   4         40.61         49.98         4.88 o                         
  -3   6   4         12.16         12.86         4.95 o                         
  -2   6   4          1.37         14.49         4.64 o                         
  -1   6   4         16.63         17.64         4.85 o                         
   0   6   4         50.35         59.64         6.60 o                         
   1   6   4         30.25         35.45         5.40 o                         
   2   6   4          2.95         -3.02         4.44 o                         
   3   6   4         25.83         16.83         5.32 o                         
   4   6   4          6.61         11.08         5.89 o                         
   5   6   4        216.55        212.75         9.79 o                         
   6   6   4        319.24        295.79        12.95 o                         
   7   6   4         39.90         58.87         6.76 o                         
   8   6   4        363.82        293.45        11.78 o                         
   9   6   4        223.85        235.43        12.27 o                         
  10   6   4         61.33         66.01         7.55 o                         
  11   6   4        127.74        107.66         8.57 o                         
  12   6   4         37.74         30.64         5.54 o                         
  13   6   4          0.01         -1.15         4.88 o                         
  14   6   4         24.22         22.36         5.27 o                         
  15   6   4         16.37         20.93         7.61 o                         
  16   6   4          2.40          2.97         6.21 o                         
  17   6   4          0.36          8.99         6.93 o                         
  18   6   4          0.47         -0.63        11.52 o                         
  19   6   4          2.77          0.69         7.77 o                         
  20   6   4          9.27          6.58         8.28 o                         
  21   6   4          0.09          1.25         8.56 o                         
  22   6   4          0.12         -8.79         8.79 o                         
  23   6   4          1.76          3.93        13.50 o                         
 -24   7   4         10.33         39.33        12.13 o                         
 -23   7   4          4.56         10.84         9.78 o                         
 -22   7   4          4.53         14.33        10.97 o                         
 -21   7   4          1.62         10.53         7.89 o                         
 -20   7   4          3.69         16.63         7.88 o                         
 -19   7   4          2.89          6.52         7.44 o                         
 -18   7   4          2.62          7.00         6.56 o                         
 -17   7   4          5.65         20.54         7.60 o                         
 -16   7   4          0.27         10.05         7.06 o                         
 -15   7   4         30.74         14.62         9.06 o                         
 -14   7   4         11.62         21.86         7.09 o                         
 -13   7   4          8.12         13.56         6.31 o                         
 -12   7   4         14.82         22.17         6.73 o                         
 -11   7   4          8.58         14.14         5.14 o                         
 -10   7   4         46.48         44.67         6.05 o                         
  -9   7   4          3.16         10.40         5.00 o                         
  -8   7   4         40.72         37.85         6.31 o                         
  -7   7   4          1.83         12.77         4.77 o                         
  -6   7   4          1.15          3.16         4.26 o                         
  -5   7   4         14.37         23.93         4.68 o                         
  -4   7   4         10.84         22.77         5.47 o                         
  -3   7   4         11.97         -3.96         5.81 o                         
  -2   7   4        148.64        157.21        12.82 o                         
  -1   7   4        108.86        100.21         9.63 o                         
   0   7   4         24.85         29.95         6.97 o                         
   1   7   4         26.84         28.47         6.86 o                         
   2   7   4         45.36         50.36         8.60 o                         
   3   7   4          0.64          7.73         6.51 o                         
   4   7   4         34.31         27.25         7.50 o                         
   5   7   4         14.78         27.95         7.04 o                         
   6   7   4          4.77         27.01         8.40 o                         
   7   7   4         33.78         51.30         6.71 o                         
   8   7   4          0.09          8.88         5.87 o                         
   9   7   4         22.75         26.99         6.04 o                         
  10   7   4         81.71         96.04         8.45 o                         
  11   7   4         29.09         23.81         8.51 o                         
  12   7   4          0.03         17.73         9.51 o                         
  13   7   4         42.19         22.34         6.12 o                         
  14   7   4         44.51         46.98         8.10 o                         
  15   7   4          9.53         28.94         6.27 o                         
  16   7   4          1.37          0.52         7.41 o                         
  17   7   4          0.02          9.88         9.42 o                         
  18   7   4          0.57          9.10         8.87 o                         
  19   7   4          0.24          3.30        10.03 o                         
  20   7   4          1.40          2.53        12.46 o                         
  21   7   4          7.43         -8.49        10.52 o                         
 -21   8   4         22.46         25.75        11.67 o                         
 -20   8   4          4.07         22.76        10.08 o                         
 -19   8   4          1.37         14.05         9.83 o                         
 -18   8   4          1.30         22.71         8.65 o                         
 -17   8   4          3.36         17.69         8.78 o                         
 -16   8   4          0.42         -6.08         6.08 o                         
 -15   8   4         11.00         28.67         8.98 o                         
 -14   8   4         48.86         52.37         9.59 o                         
 -13   8   4         27.22         46.21         9.28 o                         
 -12   8   4          2.06         15.72         6.99 o                         
 -11   8   4         92.29         97.94        10.29 o                         
 -10   8   4         49.63         39.60         7.27 o                         
  -9   8   4          0.41          7.14         5.80 o                         
  -8   8   4          0.70          6.31         5.15 o                         
  -7   8   4         15.91         21.18         5.87 o                         
  -6   8   4         25.55         44.21         8.61 o                         
  -5   8   4          1.37         13.44         6.11 o                         
  -4   8   4         33.50         51.24         9.01 o                         
  -3   8   4         58.32         71.61        10.29 o                         
  -2   8   4         15.69          4.38         6.49 o                         
  -1   8   4          0.09         11.79         7.61 o                         
   0   8   4          7.71         16.61         7.34 o                         
   1   8   4        110.76         97.58        11.89 o                         
   2   8   4        263.80        239.52        18.53 o                         
   3   8   4        211.79        188.81        15.53 o                         
   4   8   4         52.81         58.02        10.22 o                         
   5   8   4          3.59         18.69         7.42 o                         
   6   8   4          0.20          9.30         8.02 o                         
   7   8   4          0.40         -5.77         7.10 o                         
   8   8   4          0.06         11.43         7.64 o                         
   9   8   4         23.92         18.60         8.78 o                         
  10   8   4          0.10          7.92         5.65 o                         
  11   8   4          7.25          4.27         7.06 o                         
  12   8   4          0.57          7.58         6.57 o                         
  13   8   4          0.38          7.86         6.49 o                         
  14   8   4          0.84         14.03         6.28 o                         
  15   8   4          0.02         16.86         7.15 o                         
  16   8   4          0.12         10.96         6.79 o                         
  17   8   4          1.25          4.54         9.31 o                         
  18   8   4          0.76          7.98        12.28 o                         
 -18   9   4          1.36          0.70        10.74 o                         
 -17   9   4          1.67         -0.96         8.69 o                         
 -16   9   4          1.91         22.19        11.55 o                         
 -15   9   4          0.62         -7.95         7.95 o                         
 -14   9   4          8.20         22.12         8.52 o                         
 -13   9   4          0.01          0.37         8.10 o                         
 -12   9   4         12.50         19.31         6.05 o                         
 -11   9   4          0.02         16.54         9.69 o                         
 -10   9   4         15.92         18.93         7.37 o                         
  -9   9   4          0.63          8.18         6.80 o                         
  -8   9   4          6.96          4.14         6.24 o                         
  -7   9   4          0.01          3.75         6.82 o                         
  -6   9   4          0.25          6.50        12.97 o                         
  -5   9   4         17.03         41.83        14.32 o                         
  -4   9   4          0.30          4.70         7.36 o                         
  -3   9   4         50.23         42.15        11.28 o                         
  -2   9   4        137.04         96.63        12.68 o                         
  -1   9   4         80.62         90.72        14.66 o                         
   0   9   4         14.41          4.60         9.05 o                         
   1   9   4          6.21         -3.65         8.47 o                         
   2   9   4          8.72          1.26        12.37 o                         
   3   9   4          0.00         22.75         9.06 o                         
   4   9   4         20.34          4.70        12.05 o                         
   5   9   4         38.15         30.92        10.92 o                         
   6   9   4         12.35         18.76         9.07 o                         
   7   9   4          1.71         11.88         9.37 o                         
   8   9   4          1.01         -2.68         8.64 o                         
   9   9   4         13.38         16.39         8.92 o                         
  10   9   4         77.94         50.68        15.81 o                         
  11   9   4         29.79         29.36         8.38 o                         
  12   9   4          0.03          2.17         6.71 o                         
  13   9   4          3.01          1.41         7.42 o                         
  14   9   4          2.05         -8.24        11.72 o                         
 -12  10   4          2.26         -1.60        19.66 o                         
 -11  10   4          4.53         16.69         8.40 o                         
 -10  10   4          1.32         16.12        10.11 o                         
  -9  10   4          1.11         10.03         7.86 o                         
  -8  10   4          0.35          9.14         7.02 o                         
  -7  10   4          2.58          8.73         9.60 o                         
  -6  10   4          2.64         21.23        11.33 o                         
  -5  10   4          0.43         17.31        12.23 o                         
  -4  10   4          8.34          9.96         9.90 o                         
  -3  10   4         13.61         12.15        10.08 o                         
  -2  10   4          5.89         -9.86         9.86 o                         
  -1  10   4          2.88         13.21        11.41 o                         
   0  10   4          9.05         34.61        12.80 o                         
   1  10   4         21.61         14.32        16.09 o                         
   2  10   4         19.10         21.89        12.67 o                         
   3  10   4          4.11         -2.51        12.25 o                         
   4  10   4          0.11         38.05        13.21 o                         
   5  10   4          1.66          3.30        10.87 o                         
   6  10   4          0.34         17.32        10.48 o                         
   7  10   4          0.87         15.05        11.64 o                         
   8  10   4          2.11          0.97        12.56 o                         
   9  10   4          0.07          0.19        12.96 o                         
 -31   1   5          5.10          7.41        10.15 o                         
 -30   1   5          0.61         15.98         9.83 o                         
 -29   1   5          1.60         -4.92         7.78 o                         
 -28   1   5         16.27         13.32         7.90 o                         
 -27   1   5         39.12         40.00         9.48 o                         
 -26   1   5         14.02         11.29         7.29 o                         
 -25   1   5          0.01          1.61         6.26 o                         
 -24   1   5         17.16         28.10         6.56 o                         
 -23   1   5          0.34          8.01         5.78 o                         
 -22   1   5        552.86        473.75        14.91 o                         
 -21   1   5          0.53          9.65         5.21 o                         
 -20   1   5          4.78         10.90         4.63 o                         
 -19   1   5         72.52         73.96         6.96 o                         
 -18   1   5          0.05          6.86         3.85 o                         
 -17   1   5         15.33         14.69         3.86 o                         
 -16   1   5          2.10          8.92         3.56 o                         
 -15   1   5          1.78          7.72         3.51 o                         
 -14   1   5          0.13          4.83         3.18 o                         
 -13   1   5         24.00         23.44         5.01 o                         
 -12   1   5         53.30         35.68         4.55 o                         
 -11   1   5          2.37          2.32         3.05 o                         
 -10   1   5         77.53        105.34         6.56 o                         
  -9   1   5         99.80        170.78         8.00 o                         
  -8   1   5       1869.22       1930.54        21.90 o                         
  -7   1   5       3553.42       3436.95        33.46 o                         
  -6   1   5       7270.81       7402.35        61.28 o                         
  -5   1   5        219.34        239.37         8.44 o                         
  -4   1   5       2879.30       2860.74        28.63 o                         
  -3   1   5       3191.09       3104.51        31.40 o                         
  -2   1   5       1186.08       1222.01        16.58 o                         
  -1   1   5         54.52         58.59         4.69 o                         
   0   1   5         96.32        115.29         6.01 o                         
   1   1   5        277.69        255.45         6.98 o                         
   2   1   5        431.80        443.96         9.62 o                         
   3   1   5       1346.61       1396.83        17.73 o                         
   4   1   5        540.99        529.50        10.36 o                         
   5   1   5        414.70        408.29         9.40 o                         
   6   1   5        779.05        680.99        12.34 o                         
   7   1   5         34.94         70.11         5.57 o                         
   8   1   5        308.80        261.06         9.02 o                         
   9   1   5        166.60        108.57         6.29 o                         
  10   1   5          2.82          3.41         2.93 o                         
  11   1   5        145.42        184.48         8.72 o                         
  12   1   5          6.15          8.53         4.13 o                         
  13   1   5          0.05          1.55         3.91 o                         
  14   1   5         22.42         17.39         4.87 o                         
  15   1   5         22.82         17.36         4.50 o                         
  16   1   5          5.66          4.83         4.74 o                         
  17   1   5         34.88         28.96         6.02 o                         
  18   1   5          1.44         12.56         5.19 o                         
  19   1   5         17.94         21.89         7.40 o                         
  20   1   5          4.25          8.96         6.53 o                         
  21   1   5          0.22          4.99         6.03 o                         
  22   1   5          0.38         -4.97         8.00 o                         
  23   1   5         18.07         14.60         7.53 o                         
  24   1   5          0.40         23.29         8.86 o                         
  25   1   5          0.54         -6.56         8.88 o                         
  26   1   5         10.14         10.61         9.28 o                         
  27   1   5          4.34         10.63        13.21 o                         
 -30   2   5          0.55          4.37        10.89 o                         
 -29   2   5          6.81         16.89         8.69 o                         
 -28   2   5          1.38         -4.28         7.64 o                         
 -27   2   5          4.75         -6.50         6.50 o                         
 -26   2   5          0.91         -0.76         6.37 o                         
 -25   2   5         38.66         35.42         7.29 o                         
 -24   2   5        216.89        210.99        13.27 o                         
 -23   2   5         13.50         16.05         5.98 o                         
 -22   2   5        105.47        103.40         9.49 o                         
 -21   2   5        251.00        268.72        12.08 o                         
 -20   2   5         37.92         68.13         7.09 o                         
 -19   2   5        110.55        124.30         9.85 o                         
 -18   2   5          1.94          7.69         4.15 o                         
 -17   2   5         70.92         78.84         6.38 o                         
 -16   2   5         33.83         26.36         4.42 o                         
 -15   2   5         60.33         72.50         6.73 o                         
 -14   2   5        104.76        120.21         7.35 o                         
 -13   2   5          6.62         18.46         3.31 o                         
 -12   2   5         32.35         51.13         5.21 o                         
 -11   2   5       1800.38       1715.59        21.27 o                         
 -10   2   5       1096.42       1117.74        16.63 o                         
  -9   2   5         87.16        100.00         6.29 o                         
  -8   2   5         47.86         60.71         5.21 o                         
  -7   2   5        123.80        128.58         7.64 o                         
  -6   2   5       8654.76       8631.37        67.99 o                         
  -5   2   5       3236.97       3096.46        29.84 o                         
  -4   2   5        189.32        226.72         7.98 o                         
  -3   2   5       2473.44       2482.23        26.30 o                         
  -2   2   5       2224.07       2156.27        23.66 o                         
  -1   2   5       1522.23       1507.31        17.94 o                         
   0   2   5       1453.06       1454.55        18.70 o                         
   1   2   5        700.51        733.90        12.04 o                         
   2   2   5         51.76         73.40         5.17 o                         
   3   2   5       1480.90       1568.32        19.28 o                         
   4   2   5       1554.23       1626.51        20.02 o                         
   5   2   5        493.08        447.50         9.41 o                         
   6   2   5          4.39          7.25         2.91 o                         
   7   2   5         50.74         78.90         5.01 o                         
   8   2   5         20.92         12.98         3.03 o                         
   9   2   5         82.86        129.19         9.93 o                         
  10   2   5        136.03        146.06         9.17 o                         
  11   2   5          2.48          2.94         3.32 o                         
  12   2   5          0.27          5.81         4.92 o                         
  13   2   5         38.28         41.11         5.81 o                         
  14   2   5         40.96         62.70         7.06 o                         
  15   2   5        102.94        140.47        10.93 o                         
  16   2   5        162.18        135.80        12.86 o                         
  17   2   5         12.99          5.85         5.53 o                         
  18   2   5         40.58         34.47         7.48 o                         
  19   2   5         30.33         33.60         7.39 o                         
  20   2   5          8.32          9.39         6.25 o                         
  21   2   5         10.53         13.73         7.76 o                         
  22   2   5         10.21         -1.46         8.10 o                         
  23   2   5         55.03         70.12        13.28 o                         
  24   2   5          7.49         18.54         9.21 o                         
  25   2   5         18.60         31.80        10.81 o                         
  26   2   5          0.43         14.72        12.58 o                         
 -30   3   5          0.84         10.64        12.28 o                         
 -29   3   5          0.90         -8.88        10.17 o                         
 -28   3   5          9.26         -8.67         8.67 o                         
 -27   3   5         33.78         22.35         9.84 o                         
 -26   3   5          4.09          2.83         7.99 o                         
 -25   3   5          4.66         26.05         8.18 o                         
 -24   3   5         13.21         19.67         7.17 o                         
 -23   3   5          4.38         11.93         6.99 o                         
 -22   3   5        418.43        368.33        19.65 o                         
 -21   3   5          2.37          0.20         5.99 o                         
 -20   3   5        123.09        142.54        14.75 o                         
 -19   3   5        656.61        587.21        18.17 o                         
 -18   3   5        215.76        214.29        12.98 o                         
 -17   3   5         28.14         37.74         6.05 o                         
 -16   3   5        128.13        150.75        10.70 o                         
 -15   3   5         29.95         39.43         6.62 o                         
 -14   3   5          4.77          6.31         3.70 o                         
 -13   3   5         16.93         22.79         3.47 o                         
 -12   3   5          0.19         -0.63         2.72 o                         
 -11   3   5         10.50         27.64         4.18 o                         
 -10   3   5         11.35          8.63         3.74 o                         
  -9   3   5         36.24         24.35         3.69 o                         
  -8   3   5         37.02         46.48         4.51 o                         
  -7   3   5        190.63        220.53         7.65 o                         
  -6   3   5        355.06        380.87         8.71 o                         
  -5   3   5         39.13         45.88         4.44 o                         
  -4   3   5        191.84        201.43         9.72 o                         
  -3   3   5        166.64        233.33         7.56 o                         
  -2   3   5       1169.48       1204.06        15.54 o                         
  -1   3   5       1073.27       1075.40        14.82 o                         
   0   3   5        997.52        947.50        14.13 o                         
   1   3   5         96.14         98.94         5.49 o                         
   2   3   5        412.76        396.53         8.51 o                         
   3   3   5         51.27         54.01         4.65 o                         
   4   3   5        670.99        648.14        11.32 o                         
   5   3   5        857.44        832.64        13.14 o                         
   6   3   5        225.17        292.57         8.45 o                         
   7   3   5        164.85        138.98         7.13 o                         
   8   3   5          4.91          6.08         2.96 o                         
   9   3   5         16.40         45.79         4.74 o                         
  10   3   5          7.75          6.93         3.79 o                         
  11   3   5         25.00         29.17         5.09 o                         
  12   3   5         62.95         63.82         7.14 o                         
  13   3   5         48.66         46.35         6.44 o                         
  14   3   5          0.05          4.03         5.28 o                         
  15   3   5          4.56         10.67         5.28 o                         
  16   3   5          2.57          7.79         5.48 o                         
  17   3   5         18.22         22.37         7.07 o                         
  18   3   5         52.38         59.88         9.91 o                         
  19   3   5         49.13         53.36         8.05 o                         
  20   3   5         21.17         29.94         7.99 o                         
  21   3   5         19.02         24.89         7.88 o                         
  22   3   5          5.09          7.10         8.00 o                         
  23   3   5          6.39          4.96         9.55 o                         
  24   3   5         10.71         18.11        13.11 o                         
  25   3   5         12.72         18.71        13.06 o                         
  26   3   5         26.28         21.90        15.50 o                         
 -29   4   5          0.00          7.87        12.19 o                         
 -28   4   5          2.81          7.37        10.09 o                         
 -27   4   5         15.12         25.12         9.85 o                         
 -26   4   5          4.39          6.40         8.16 o                         
 -25   4   5         16.68         14.15         8.77 o                         
 -24   4   5          4.01          7.59         7.79 o                         
 -23   4   5          4.34         -2.32         7.42 o                         
 -22   4   5         76.69         84.94        12.72 o                         
 -21   4   5          3.57          9.97         7.41 o                         
 -20   4   5         62.43         50.95         9.50 o                         
 -19   4   5        326.41        313.07        20.48 o                         
 -18   4   5         77.27        106.63        11.07 o                         
 -17   4   5          0.27         14.87         6.09 o                         
 -16   4   5        100.82        116.77        10.16 o                         
 -15   4   5        414.10        435.67        15.20 o                         
 -14   4   5         88.29         88.23         7.69 o                         
 -13   4   5         11.67          8.89         4.18 o                         
 -12   4   5         41.69         38.66         4.87 o                         
 -11   4   5        144.77        158.51         7.69 o                         
 -10   4   5         81.05         95.34         6.29 o                         
  -9   4   5         90.32        129.09         7.52 o                         
  -8   4   5        638.65        510.00        11.32 o                         
  -7   4   5        992.86       1097.78        16.47 o                         
  -6   4   5        458.46        518.80        11.22 o                         
  -5   4   5       1686.10       1518.42        20.67 o                         
  -4   4   5       1046.61       1031.19        14.61 o                         
  -3   4   5          7.87         11.13         3.74 o                         
  -2   4   5          6.49          4.40         3.13 o                         
  -1   4   5        107.23        120.96         7.01 o                         
   0   4   5         90.30        115.52         6.98 o                         
   1   4   5         25.64         61.41         5.36 o                         
   2   4   5         37.44         38.01         5.04 o                         
   3   4   5       2139.45       2042.02        25.50 o                         
   4   4   5       6904.80       6393.88        53.80 o                         
   5   4   5       2935.48       2751.89        28.46 o                         
   6   4   5         33.36         47.28         5.19 o                         
   7   4   5        431.95        443.19        10.01 o                         
   8   4   5        126.23        131.84         7.06 o                         
   9   4   5         31.65         53.57         5.26 o                         
  10   4   5         13.47          7.07         4.30 o                         
  11   4   5         61.46         76.45         7.97 o                         
  12   4   5         94.47         94.00         8.93 o                         
  13   4   5        154.68        153.58        10.92 o                         
  14   4   5         35.18         26.99         5.96 o                         
  15   4   5          0.01          5.79         5.92 o                         
  16   4   5          8.24         27.20         6.87 o                         
  17   4   5          3.62          9.13         6.55 o                         
  18   4   5          2.82          6.94         7.23 o                         
  19   4   5          7.28          8.04         7.55 o                         
  20   4   5          3.94         -0.21         7.22 o                         
  21   4   5          0.15         -2.31         7.69 o                         
  22   4   5          0.03         -4.93        10.72 o                         
  23   4   5         12.49         18.39         9.89 o                         
  24   4   5         14.72         10.57        12.27 o                         
  25   4   5          6.82         17.40        13.35 o                         
 -27   5   5          5.95         -0.57        10.46 o                         
 -26   5   5         15.45         24.64        10.64 o                         
 -25   5   5          1.58         17.80         9.82 o                         
 -24   5   5          0.96         20.29         9.73 o                         
 -23   5   5         57.90         59.69         9.95 o                         
 -22   5   5          0.06          9.76         9.48 o                         
 -21   5   5         10.18         21.48         9.29 o                         
 -20   5   5        139.33        138.57        12.98 o                         
 -19   5   5        106.74         77.84        10.80 o                         
 -18   5   5         99.15        100.45        11.43 o                         
 -17   5   5        127.32        125.01        11.30 o                         
 -16   5   5         95.27         98.92        16.60 o                         
 -15   5   5         20.85         27.92         6.63 o                         
 -14   5   5          5.23          8.33         5.73 o                         
 -13   5   5         33.97         44.41         7.77 o                         
 -12   5   5         37.43         47.52         6.89 o                         
 -11   5   5         12.01         14.41         3.59 o                         
 -10   5   5          4.54          8.36         4.07 o                         
  -9   5   5         46.54         57.22         5.05 o                         
  -8   5   5        568.68        516.28        10.92 o                         
  -7   5   5        218.03        249.69         9.45 o                         
  -6   5   5          0.04          9.12         4.32 o                         
  -5   5   5          7.79         18.61         4.04 o                         
  -4   5   5         37.53         49.72         5.31 o                         
  -3   5   5         47.12         41.27         4.82 o                         
  -2   5   5          0.00          3.87         3.34 o                         
  -1   5   5         50.66         63.07         5.50 o                         
   0   5   5         64.42         72.07         7.13 o                         
   1   5   5         17.15         21.11         4.13 o                         
   2   5   5        373.07        338.56        10.03 o                         
   3   5   5        472.53        416.82        10.96 o                         
   4   5   5        140.45        156.48        10.00 o                         
   5   5   5         20.85         21.82         4.49 o                         
   6   5   5          9.81          8.95         3.64 o                         
   7   5   5          5.34          2.36         3.75 o                         
   8   5   5        112.60        143.66         9.09 o                         
   9   5   5        367.44        284.11        10.34 o                         
  10   5   5         35.43         25.10         5.15 o                         
  11   5   5         91.27        100.31         7.52 o                         
  12   5   5         12.15         21.70         5.18 o                         
  13   5   5         13.63         17.43         7.05 o                         
  14   5   5         26.32         36.88         7.71 o                         
  15   5   5         25.88         21.28         6.90 o                         
  16   5   5          3.84         12.27         7.16 o                         
  17   5   5         45.72         35.40         9.03 o                         
  18   5   5         26.13          8.68         7.04 o                         
  19   5   5         15.74          6.43         7.78 o                         
  20   5   5         24.32         18.35        12.87 o                         
  21   5   5         13.17         31.24         9.80 o                         
  22   5   5          1.47          2.07         8.78 o                         
  23   5   5          1.67          6.46        12.19 o                         
  24   5   5          3.94         -8.66        22.56 o                         
 -26   6   5          1.07         -5.95        13.98 o                         
 -25   6   5          0.16          3.09        10.84 o                         
 -24   6   5         10.00          5.64         9.20 o                         
 -23   6   5         11.60         12.70         9.75 o                         
 -22   6   5         29.28         47.19        11.24 o                         
 -21   6   5         32.69         40.90         9.38 o                         
 -20   6   5         40.31         27.08         8.71 o                         
 -19   6   5        247.07        242.83        18.65 o                         
 -18   6   5        545.82        541.01        23.05 o                         
 -17   6   5        550.32        511.56        20.08 o                         
 -16   6   5        347.94        292.65        18.56 o                         
 -15   6   5        164.63        142.55        11.88 o                         
 -14   6   5         23.58         35.10         6.97 o                         
 -13   6   5         29.50         31.48         7.24 o                         
 -12   6   5         45.45         62.28         7.73 o                         
 -11   6   5          2.89          7.54         4.06 o                         
 -10   6   5          9.02         10.52         5.40 o                         
  -9   6   5        108.61        119.42         7.41 o                         
  -8   6   5         65.41         74.10         8.18 o                         
  -7   6   5         35.92         45.31         6.05 o                         
  -6   6   5          1.04         13.43         4.30 o                         
  -5   6   5         19.19         29.97         4.81 o                         
  -4   6   5          4.61          9.67         3.78 o                         
  -3   6   5        158.53        195.16        10.95 o                         
  -2   6   5        399.89        407.54        14.63 o                         
  -1   6   5        100.36         91.03         8.38 o                         
   0   6   5        126.49        109.11         9.52 o                         
   1   6   5        432.28        378.74        13.97 o                         
   2   6   5        272.86        282.17        15.57 o                         
   3   6   5        163.56        175.81        12.81 o                         
   4   6   5        347.59        320.88        13.25 o                         
   5   6   5        638.33        506.05        13.26 o                         
   6   6   5        525.76        446.85        13.10 o                         
   7   6   5         43.58         72.82         9.54 o                         
   8   6   5          9.56         14.89         5.29 o                         
   9   6   5          5.78         21.17         6.34 o                         
  10   6   5         14.26         28.08         7.21 o                         
  11   6   5          5.80         -0.43         8.14 o                         
  12   6   5          5.83          9.62         4.85 o                         
  13   6   5         95.43         73.22         6.72 o                         
  14   6   5         46.07         45.21         7.93 o                         
  15   6   5          0.01          8.76         7.74 o                         
  16   6   5          9.99         10.05         7.01 o                         
  17   6   5          9.59          0.97         7.41 o                         
  18   6   5         11.02         14.04         8.52 o                         
  19   6   5         12.61         10.24         8.63 o                         
  20   6   5          6.67         22.51         9.57 o                         
  21   6   5          0.05          3.42         9.97 o                         
  22   6   5          0.86          2.98        11.17 o                         
 -24   7   5          2.67         -3.47        17.01 o                         
 -23   7   5         20.07         18.78        15.78 o                         
 -22   7   5          0.00         -5.16         9.44 o                         
 -21   7   5          4.09         -6.24        11.16 o                         
 -20   7   5         23.90         16.00        12.73 o                         
 -19   7   5          0.37         15.64        12.89 o                         
 -18   7   5          5.42         19.32         8.47 o                         
 -17   7   5        126.48        116.94        13.65 o                         
 -16   7   5        248.16        258.58        17.86 o                         
 -15   7   5         73.60         76.89        11.05 o                         
 -14   7   5         18.45         28.52        10.39 o                         
 -13   7   5         49.74         48.80         9.73 o                         
 -12   7   5          3.85          9.31         6.17 o                         
 -11   7   5         25.08         37.86         8.62 o                         
 -10   7   5          1.80          4.26         4.94 o                         
  -9   7   5          0.00         -3.35         4.47 o                         
  -8   7   5          7.89         13.34         5.19 o                         
  -7   7   5         72.76         67.50         8.96 o                         
  -6   7   5         67.03         70.62         8.77 o                         
  -5   7   5          3.66          7.01         5.62 o                         
  -4   7   5        103.57        121.87        12.61 o                         
  -3   7   5          5.36         11.59         6.13 o                         
  -2   7   5          0.38         14.29         6.21 o                         
  -1   7   5         10.00         20.01         7.01 o                         
   0   7   5          5.86         13.73         8.05 o                         
   1   7   5          7.97         15.43         6.58 o                         
   2   7   5         46.10         36.43        10.30 o                         
   3   7   5         90.11         74.94         9.60 o                         
   4   7   5        178.13        160.24        13.39 o                         
   5   7   5        289.93        269.60        16.26 o                         
   6   7   5        229.90        240.99        12.69 o                         
   7   7   5         49.23         72.18         8.12 o                         
   8   7   5         37.61         42.27         6.44 o                         
   9   7   5         74.27         77.91         8.07 o                         
  10   7   5          0.90         -1.76         5.88 o                         
  11   7   5          0.59          8.89         6.63 o                         
  12   7   5         29.32         24.90         6.60 o                         
  13   7   5          7.71         14.14         7.76 o                         
  14   7   5          3.65         16.39         6.97 o                         
  15   7   5          1.43         14.56         7.76 o                         
  16   7   5          0.46          4.93         7.96 o                         
  17   7   5          0.22          1.19         9.11 o                         
  18   7   5          0.18         -9.30         9.30 o                         
  19   7   5          2.19         13.87        10.81 o                         
  20   7   5          4.89         15.29        17.86 o                         
 -21   8   5          2.79         -4.92        11.31 o                         
 -20   8   5          4.47         -6.88         9.69 o                         
 -19   8   5         20.88         19.28         9.19 o                         
 -18   8   5         65.66         60.00        10.89 o                         
 -17   8   5         95.17         62.02        10.88 o                         
 -16   8   5         51.07         46.89         9.87 o                         
 -15   8   5          5.30         12.07         8.42 o                         
 -14   8   5          3.43         15.54         8.82 o                         
 -13   8   5         30.32         36.11         8.38 o                         
 -12   8   5         39.08         44.02         8.73 o                         
 -11   8   5          1.86         15.15         5.97 o                         
 -10   8   5          1.31         10.70         5.74 o                         
  -9   8   5          0.12          5.40         6.90 o                         
  -8   8   5          3.18          2.54         5.98 o                         
  -7   8   5          0.61          4.13         5.28 o                         
  -6   8   5          4.58          6.02         5.69 o                         
  -5   8   5         13.38         39.74         8.32 o                         
  -4   8   5         20.37         21.46         8.97 o                         
  -3   8   5         37.93         35.06         9.77 o                         
  -2   8   5        218.15        167.78        14.42 o                         
  -1   8   5         88.69         78.52        11.67 o                         
   0   8   5          3.72         25.96         8.54 o                         
   1   8   5         90.00         61.14        12.31 o                         
   2   8   5        124.52        101.87        12.41 o                         
   3   8   5         92.48         83.67        17.31 o                         
   4   8   5         58.13         47.26        12.70 o                         
   5   8   5         65.70         71.66        15.01 o                         
   6   8   5         51.16         35.37        10.30 o                         
   7   8   5          0.04          8.54         8.63 o                         
   8   8   5          5.46         13.49         8.11 o                         
   9   8   5          0.03          7.34         5.70 o                         
  10   8   5          1.81          7.62         7.26 o                         
  11   8   5          0.64          3.41         6.27 o                         
  12   8   5         10.22         13.03         6.73 o                         
  13   8   5          0.51         -0.67         6.40 o                         
  14   8   5          0.00         10.46         7.71 o                         
  15   8   5          0.90          3.92         6.95 o                         
  16   8   5          0.27         -1.46         9.47 o                         
  17   8   5          1.48          9.22         9.93 o                         
 -17   9   5          3.22          2.38        10.05 o                         
 -16   9   5          3.21          6.84        10.05 o                         
 -15   9   5          0.00          5.39        13.23 o                         
 -14   9   5         13.11         10.32         9.69 o                         
 -13   9   5         21.11         11.95         8.87 o                         
 -12   9   5          0.00         16.11         7.57 o                         
 -11   9   5          7.53         14.65         6.11 o                         
 -10   9   5          0.32          3.10         6.15 o                         
  -9   9   5          2.28         14.20         7.23 o                         
  -8   9   5          3.68         14.65         7.12 o                         
  -7   9   5          3.74         35.88        16.23 o                         
  -6   9   5         17.32         26.47         9.16 o                         
  -5   9   5          0.07          2.42         7.86 o                         
  -4   9   5          6.92         -5.49        10.22 o                         
  -3   9   5         16.84         11.20         8.81 o                         
  -2   9   5          0.27         -1.45         8.27 o                         
  -1   9   5         13.97         31.23        12.50 o                         
   0   9   5          9.46         16.19        10.41 o                         
   1   9   5          2.09         10.39         8.96 o                         
   2   9   5          0.05         13.63        10.51 o                         
   3   9   5          0.45          9.92         9.04 o                         
   4   9   5          0.20          3.55         9.01 o                         
   5   9   5          0.22         -3.35         9.53 o                         
   6   9   5          0.95         -8.73         8.73 o                         
   7   9   5          4.28         20.91        11.20 o                         
   8   9   5          0.14          5.55         9.90 o                         
   9   9   5          0.21          6.32         9.74 o                         
  10   9   5          3.22         36.79        11.77 o                         
  11   9   5          1.40         -1.50        12.26 o                         
  12   9   5          2.45         -5.44         7.76 o                         
  13   9   5          3.22         -0.08         8.25 o                         
 -11  10   5          0.13          2.99         8.18 o                         
 -10  10   5          1.01          1.41         7.47 o                         
  -9  10   5          2.50          5.89         7.60 o                         
  -8  10   5          0.67         16.43        15.25 o                         
  -7  10   5         18.15         15.02        11.37 o                         
  -6  10   5          2.69          6.79        11.39 o                         
  -5  10   5          0.00         -8.65        14.29 o                         
  -4  10   5          0.04         -2.32        11.39 o                         
  -3  10   5          4.02         14.60        11.64 o                         
  -2  10   5         18.65         43.63        12.59 o                         
  -1  10   5          6.77          3.11        11.53 o                         
   0  10   5          0.20          7.31        11.64 o                         
   1  10   5          7.06         -5.06        11.79 o                         
   2  10   5         14.68         18.45        13.41 o                         
   3  10   5         11.28         12.03        12.23 o                         
   4  10   5          0.91         23.20        12.86 o                         
   5  10   5          0.90         -3.50        10.95 o                         
   6  10   5          3.06         -3.01        12.79 o                         
   7  10   5          3.95          1.08        11.10 o                         
 -31   0   6         18.83         16.22        18.32 o                         
 -30   0   6         12.66          1.35        21.95 o                         
 -29   0   6          0.63        -13.33        13.33 o                         
 -28   0   6          3.09         -6.44        20.09 o                         
 -27   0   6         17.16         30.52        17.62 o                         
 -26   0   6         18.42         42.85        11.53 o                         
 -25   0   6        118.16         94.25        14.71 o                         
 -24   0   6        590.23        443.84        23.21 o                         
 -23   0   6         20.55          7.94         8.58 o                         
 -22   0   6         86.94        117.28        13.71 o                         
 -21   0   6        518.15        456.76        20.49 o                         
 -20   0   6         96.09        102.90        13.81 o                         
 -19   0   6        218.42        299.81        18.50 o                         
 -18   0   6        142.03        148.52        12.61 o                         
 -17   0   6        266.93        296.71        26.34 o                         
 -16   0   6        548.61        464.57        16.79 o                         
 -15   0   6          2.48          9.66         6.00 o                         
 -14   0   6          2.38         17.30         7.73 o                         
 -13   0   6        185.73        210.77        14.32 o                         
 -12   0   6         40.69         58.42         8.12 o                         
 -11   0   6        302.73        330.77        21.23 o                         
 -10   0   6       1159.28       1154.26        27.43 o                         
  -9   0   6        198.26        258.33        14.16 o                         
  -8   0   6       2080.68       2059.25        33.70 o                         
  -7   0   6       2291.75       2197.53        40.36 o                         
  -6   0   6          1.58          5.30         4.74 o                         
  -5   0   6         43.38         55.16         7.29 o                         
  -4   0   6      11796.01      11740.95       132.28 o                         
  -3   0   6         34.44         74.81         8.90 o                         
  -2   0   6       5488.36       5146.11        73.95 o                         
  -1   0   6        543.00        483.50        14.48 o                         
   0   0   6       1035.59       1030.10        21.29 o                         
   1   0   6          9.77         10.11         4.90 o                         
   2   0   6       1893.49       1847.63        30.96 o                         
   3   0   6       1312.58       1247.06        25.67 o                         
   4   0   6         45.27         44.22         6.71 o                         
   5   0   6          3.45          0.50         4.82 o                         
   6   0   6          5.89          7.59         4.49 o                         
   7   0   6        280.84        275.26        13.82 o                         
   8   0   6        900.30        751.47        20.01 o                         
   9   0   6        507.98        490.69        15.30 o                         
  10   0   6        155.23        163.99        11.47 o                         
  11   0   6        116.30        115.54         9.84 o                         
  12   0   6        257.43        278.63        17.33 o                         
  13   0   6        429.79        390.01        22.76 o                         
  14   0   6        260.74        254.19        17.68 o                         
  15   0   6         12.94         19.31         5.73 o                         
  16   0   6          7.62          8.65         6.05 o                         
  17   0   6          8.56         11.40         6.41 o                         
  18   0   6         75.60         72.83        12.66 o                         
  19   0   6         14.25          7.12         7.26 o                         
  20   0   6          3.06          0.65         7.64 o                         
  21   0   6          0.25          6.03        11.04 o                         
  22   0   6          0.45          7.36        12.85 o                         
  23   0   6          9.69          2.34        15.58 o                         
  24   0   6          2.87         11.87        20.29 o                         
  25   0   6          0.10         34.58        19.39 o                         
  26   0   6         12.11         11.31        20.88 o                         
 -31   1   6          2.17         -8.47        10.64 o                         
 -30   1   6          0.39         13.21        10.77 o                         
 -29   1   6          3.16         16.91         8.68 o                         
 -28   1   6          2.45          8.05         9.15 o                         
 -27   1   6          0.11         11.72         8.29 o                         
 -26   1   6          5.19          6.07         7.05 o                         
 -25   1   6         48.21         49.21         8.66 o                         
 -24   1   6          0.73         17.27         6.02 o                         
 -23   1   6        195.72        196.87        12.29 o                         
 -22   1   6         55.94         47.33         6.59 o                         
 -21   1   6         11.89         18.80         5.68 o                         
 -20   1   6        373.77        352.16        15.89 o                         
 -19   1   6         73.66         79.30         6.99 o                         
 -18   1   6        504.47        456.11        14.01 o                         
 -17   1   6        491.45        427.86        15.76 o                         
 -16   1   6         30.51         38.77         5.48 o                         
 -15   1   6        399.11        416.36        15.36 o                         
 -14   1   6         10.86         11.62         3.43 o                         
 -13   1   6         29.27         36.18         4.43 o                         
 -12   1   6        309.68        328.72        10.13 o                         
 -11   1   6        644.82        614.43        12.43 o                         
 -10   1   6        451.53        448.34        10.56 o                         
  -9   1   6       4485.67       4704.42        44.59 o                         
  -8   1   6       2051.31       2134.69        25.26 o                         
  -7   1   6         28.56         34.47         4.37 o                         
  -6   1   6        416.12        496.24        11.11 o                         
  -5   1   6       1163.72       1189.76        17.14 o                         
  -4   1   6       7484.60       7504.56        65.36 o                         
  -3   1   6        214.34        283.82         9.10 o                         
  -2   1   6        714.07        792.26        13.93 o                         
  -1   1   6        749.00        758.32        13.56 o                         
   0   1   6          9.88         15.85         3.78 o                         
   1   1   6         87.63        109.99         6.74 o                         
   2   1   6          8.50          6.57         3.69 o                         
   3   1   6         68.17         67.40         5.57 o                         
   4   1   6         43.41         43.54         4.88 o                         
   5   1   6          9.55         10.91         3.73 o                         
   6   1   6        246.08        259.00        12.58 o                         
   7   1   6       1432.41       1282.14        18.99 o                         
   8   1   6        440.60        384.14         9.69 o                         
   9   1   6         85.58         75.75         6.30 o                         
  10   1   6         13.26         13.33         3.56 o                         
  11   1   6        379.17        422.00        10.54 o                         
  12   1   6        211.78        260.81        14.08 o                         
  13   1   6          3.89         14.18         3.95 o                         
  14   1   6          3.57         12.10         5.49 o                         
  15   1   6         14.27         20.20         5.84 o                         
  16   1   6         35.66         42.69         6.63 o                         
  17   1   6         19.65         14.52         5.87 o                         
  18   1   6          1.81         -0.48         7.11 o                         
  19   1   6          0.03         -6.32         6.32 o                         
  20   1   6          3.74          5.58         6.63 o                         
  21   1   6          9.28          3.86         7.94 o                         
  22   1   6         18.45         35.70        11.28 o                         
  23   1   6          6.53         -1.60         7.81 o                         
  24   1   6          0.15          0.33         9.66 o                         
  25   1   6         11.10         11.01        10.60 o                         
  26   1   6          3.53         -5.06        10.79 o                         
 -30   2   6          7.66         14.10        17.13 o                         
 -29   2   6         12.71          7.85         9.63 o                         
 -28   2   6          0.50          5.53         8.39 o                         
 -27   2   6          5.08         17.17         8.06 o                         
 -26   2   6          2.01          1.21         7.71 o                         
 -25   2   6        113.48        123.81        11.57 o                         
 -24   2   6        100.69         86.34         9.13 o                         
 -23   2   6          2.45          8.79         5.86 o                         
 -22   2   6         13.28          9.41         6.69 o                         
 -21   2   6         99.29        102.68         8.52 o                         
 -20   2   6         66.34         75.15         8.05 o                         
 -19   2   6        290.62        312.23        14.43 o                         
 -18   2   6        100.55        124.03         8.67 o                         
 -17   2   6         81.94         93.29         7.44 o                         
 -16   2   6         26.67         40.53         5.52 o                         
 -15   2   6         97.71        115.09         7.75 o                         
 -14   2   6          1.20          7.02         4.62 o                         
 -13   2   6        363.37        366.16        10.76 o                         
 -12   2   6        135.45        149.89         8.02 o                         
 -11   2   6        175.20        196.71         9.45 o                         
 -10   2   6        412.91        392.22        10.29 o                         
  -9   2   6         48.64         68.15         5.57 o                         
  -8   2   6         66.46         64.80         5.11 o                         
  -7   2   6          7.44          8.48         3.49 o                         
  -6   2   6         44.80         67.69         5.36 o                         
  -5   2   6        946.93       1046.94        16.03 o                         
  -4   2   6         29.33         13.70         3.69 o                         
  -3   2   6        288.26        338.71         8.93 o                         
  -2   2   6          5.20          9.84         3.91 o                         
  -1   2   6       1905.68       2004.54        24.07 o                         
   0   2   6       1795.64       1676.07        21.82 o                         
   1   2   6         17.71         19.08         4.01 o                         
   2   2   6        817.88        784.98        13.59 o                         
   3   2   6        277.99        292.76         9.73 o                         
   4   2   6         19.84         28.75         4.12 o                         
   5   2   6        294.68        301.40        12.20 o                         
   6   2   6        237.35        243.80        10.04 o                         
   7   2   6         40.32         36.51         5.10 o                         
   8   2   6        391.54        355.27        11.21 o                         
   9   2   6         38.02         53.39         4.68 o                         
  10   2   6          0.94          8.16         3.32 o                         
  11   2   6         19.61         23.11         5.18 o                         
  12   2   6          0.77          5.55         4.55 o                         
  13   2   6        109.07        116.31        10.25 o                         
  14   2   6         35.64         35.64         6.84 o                         
  15   2   6          0.00          8.20         5.68 o                         
  16   2   6          0.50          3.55         5.38 o                         
  17   2   6          4.47         10.91         6.74 o                         
  18   2   6         18.43         12.20         7.00 o                         
  19   2   6         11.37         22.05         7.00 o                         
  20   2   6          4.93          9.50         8.03 o                         
  21   2   6          2.80          2.31         8.20 o                         
  22   2   6          0.09          0.10         8.90 o                         
  23   2   6          5.66         20.06        10.37 o                         
  24   2   6          2.14          9.42        10.95 o                         
  25   2   6          0.58        -11.15        12.07 o                         
 -30   3   6          3.21          0.06        17.70 o                         
 -29   3   6          8.16          6.13        11.80 o                         
 -28   3   6         12.53         11.99        10.09 o                         
 -27   3   6          8.67         11.04         9.50 o                         
 -26   3   6          0.01          4.87         8.32 o                         
 -25   3   6         19.28         19.22        10.98 o                         
 -24   3   6         16.41         22.61         8.41 o                         
 -23   3   6          0.73         22.23         9.57 o                         
 -22   3   6         29.35         25.35         8.64 o                         
 -21   3   6         26.68         31.74         7.35 o                         
 -20   3   6        698.54        561.32        19.18 o                         
 -19   3   6        127.21        139.72        10.11 o                         
 -18   3   6          1.70          2.87         6.17 o                         
 -17   3   6         84.05        107.81         7.35 o                         
 -16   3   6         30.68         26.34         4.64 o                         
 -15   3   6        106.07        127.47         8.32 o                         
 -14   3   6         48.51         65.22         5.71 o                         
 -13   3   6        244.25        254.07        14.83 o                         
 -12   3   6         22.61         21.07         3.90 o                         
 -11   3   6          7.59         11.99         3.48 o                         
 -10   3   6         30.71         26.61         4.21 o                         
  -9   3   6        216.88        266.69        12.98 o                         
  -8   3   6        515.79        610.16        12.61 o                         
  -7   3   6        114.96        153.91         7.75 o                         
  -6   3   6       1107.67       1115.78        16.27 o                         
  -5   3   6         33.55         51.91         4.99 o                         
  -4   3   6        144.90        187.27         7.86 o                         
  -3   3   6       2152.57       2201.73        24.44 o                         
  -2   3   6       1330.81       1433.80        18.50 o                         
  -1   3   6        168.14        187.60         9.39 o                         
   0   3   6        224.64        250.83         8.40 o                         
   1   3   6        499.02        489.04        10.14 o                         
   2   3   6         23.05         33.19         4.25 o                         
   3   3   6         42.54         48.99         4.74 o                         
   4   3   6         18.32         27.60         4.12 o                         
   5   3   6        436.61        374.39         9.65 o                         
   6   3   6        751.53        681.60        13.01 o                         
   7   3   6        510.48        469.46        10.73 o                         
   8   3   6        103.57        129.16         7.49 o                         
   9   3   6          0.64         13.25         3.94 o                         
  10   3   6         43.81         18.50         4.28 o                         
  11   3   6         22.18         11.22         6.17 o                         
  12   3   6        103.78        100.26         9.38 o                         
  13   3   6         12.12         21.91         6.35 o                         
  14   3   6         66.44         69.08        10.34 o                         
  15   3   6          2.41         21.48         6.49 o                         
  16   3   6         92.29        100.55         9.82 o                         
  17   3   6        101.51         90.53         9.47 o                         
  18   3   6          0.89          6.30         7.01 o                         
  19   3   6          6.33         -2.11         6.98 o                         
  20   3   6          2.34          8.80         7.87 o                         
  21   3   6         11.99         19.90         9.01 o                         
  22   3   6          0.46         14.91         9.46 o                         
  23   3   6          0.00          9.07         9.95 o                         
  24   3   6          0.53         -7.52        11.38 o                         
  25   3   6          1.50          5.71        12.53 o                         
 -29   4   6         16.76         26.73        16.81 o                         
 -28   4   6          4.08         23.29        12.17 o                         
 -27   4   6          0.44          3.75         9.25 o                         
 -26   4   6         14.65         15.93         9.75 o                         
 -25   4   6         38.61         38.74         9.74 o                         
 -24   4   6          7.33         19.14         9.78 o                         
 -23   4   6         26.48         34.65        15.76 o                         
 -22   4   6          2.07         30.18         9.02 o                         
 -21   4   6        126.64        133.23        14.87 o                         
 -20   4   6         34.36         66.45         9.92 o                         
 -19   4   6        729.46        634.66        20.36 o                         
 -18   4   6         45.44         49.17         7.97 o                         
 -17   4   6         24.20         37.28         7.93 o                         
 -16   4   6         85.13         70.02         9.10 o                         
 -15   4   6          2.40         15.93         5.30 o                         
 -14   4   6        150.32        160.12         9.49 o                         
 -13   4   6         12.98         17.29         3.63 o                         
 -12   4   6         34.44         28.21         4.83 o                         
 -11   4   6         43.80         49.97         5.66 o                         
 -10   4   6        185.73        168.88         8.31 o                         
  -9   4   6          9.48          9.30         3.39 o                         
  -8   4   6        165.86        199.93        10.27 o                         
  -7   4   6       1636.46       1450.80        20.49 o                         
  -6   4   6        377.75        369.19         9.28 o                         
  -5   4   6        890.05        838.14        13.72 o                         
  -4   4   6        184.29        189.51         7.72 o                         
  -3   4   6        438.03        386.19         8.66 o                         
  -2   4   6        431.07        429.99         8.92 o                         
  -1   4   6         92.23        140.44         8.27 o                         
   0   4   6          0.59          2.61         3.54 o                         
   1   4   6          1.23          7.33         4.02 o                         
   2   4   6        243.71        212.63         9.37 o                         
   3   4   6        419.56        369.12        10.90 o                         
   4   4   6         35.67         55.55         5.00 o                         
   5   4   6        277.30        285.00        11.81 o                         
   6   4   6        492.63        458.21        10.69 o                         
   7   4   6         20.62         11.17         3.65 o                         
   8   4   6        331.31        333.94        10.64 o                         
   9   4   6        140.68        156.29         8.53 o                         
  10   4   6         60.01         60.87         6.30 o                         
  11   4   6         78.95        101.57         8.66 o                         
  12   4   6          1.30         24.38         6.40 o                         
  13   4   6          0.23          1.37         5.34 o                         
  14   4   6          1.03          2.19         5.79 o                         
  15   4   6         13.59         11.68         7.19 o                         
  16   4   6          0.02         -1.79         6.56 o                         
  17   4   6         14.40         21.19         8.12 o                         
  18   4   6          7.03          7.45         7.55 o                         
  19   4   6          0.21         17.14         8.89 o                         
  20   4   6          0.12          4.89         9.71 o                         
  21   4   6          0.26          6.91         9.44 o                         
  22   4   6          0.01          3.20         9.72 o                         
  23   4   6          1.46         -7.56        11.96 o                         
  24   4   6          5.07         13.80        12.83 o                         
 -27   5   6         11.10         20.74        12.97 o                         
 -26   5   6          2.02          5.33         9.63 o                         
 -25   5   6          0.60         -8.76         8.76 o                         
 -24   5   6         44.84         45.10        13.91 o                         
 -23   5   6         87.51         79.79        13.28 o                         
 -22   5   6         13.25         30.08         9.16 o                         
 -21   5   6         94.47        103.55        19.01 o                         
 -20   5   6        126.40        104.95        12.24 o                         
 -19   5   6         18.28         10.21         7.23 o                         
 -18   5   6          3.87          3.52         6.80 o                         
 -17   5   6         37.93         32.85         9.02 o                         
 -16   5   6         21.71         33.78         8.25 o                         
 -15   5   6        440.96        397.47        19.06 o                         
 -14   5   6        308.48        334.53        21.77 o                         
 -13   5   6          8.97         27.56         7.48 o                         
 -12   5   6         23.62         22.57         4.82 o                         
 -11   5   6          4.41          6.40         4.40 o                         
 -10   5   6          1.62         10.06         4.26 o                         
  -9   5   6         32.49         37.38         4.97 o                         
  -8   5   6        213.94        208.30         8.52 o                         
  -7   5   6         39.59         42.47         4.53 o                         
  -6   5   6          1.34          7.77         4.10 o                         
  -5   5   6        496.29        491.02        12.70 o                         
  -4   5   6         13.12         13.07         4.62 o                         
  -3   5   6         89.23         63.89         6.10 o                         
  -2   5   6        135.30        131.02         8.02 o                         
  -1   5   6          0.12          7.45         5.47 o                         
   0   5   6         10.99         23.97         4.61 o                         
   1   5   6        220.74        207.63         9.35 o                         
   2   5   6        151.05        145.50         8.57 o                         
   3   5   6        153.64        158.78         8.79 o                         
   4   5   6        371.83        341.65        11.29 o                         
   5   5   6        140.29        160.21         9.65 o                         
   6   5   6         57.72         49.07         6.38 o                         
   7   5   6        222.35        227.16        12.49 o                         
   8   5   6          3.09         20.61         5.06 o                         
   9   5   6        121.54        129.66         8.75 o                         
  10   5   6        446.05        396.58        16.28 o                         
  11   5   6        148.44        169.74         9.25 o                         
  12   5   6          9.27         10.39         8.37 o                         
  13   5   6          0.54         12.34         6.53 o                         
  14   5   6         31.42         29.27         7.74 o                         
  15   5   6          0.82         -2.64         6.84 o                         
  16   5   6         63.28         48.56        11.78 o                         
  17   5   6         41.93         36.15         8.26 o                         
  18   5   6         10.52         10.53         8.07 o                         
  19   5   6          4.54          5.23         7.99 o                         
  20   5   6          1.13          7.43        11.07 o                         
  21   5   6          0.04          7.13        13.04 o                         
  22   5   6          0.21          3.68        10.93 o                         
 -25   6   6          0.01         14.47        10.08 o                         
 -24   6   6          0.03         -2.88         9.04 o                         
 -23   6   6         12.02         10.46         9.69 o                         
 -22   6   6          0.09         -4.37         8.32 o                         
 -21   6   6         68.97         67.43        10.88 o                         
 -20   6   6         80.61         70.19        10.68 o                         
 -19   6   6        103.06        107.38        13.08 o                         
 -18   6   6          7.36         26.75         7.97 o                         
 -17   6   6         48.50         54.74        12.49 o                         
 -16   6   6        200.74        188.03        14.69 o                         
 -15   6   6         59.54         70.68        10.38 o                         
 -14   6   6         66.13         82.99        13.34 o                         
 -13   6   6        157.58        190.07        13.99 o                         
 -12   6   6          3.56         12.64         5.99 o                         
 -11   6   6          7.53         18.16         5.59 o                         
 -10   6   6          2.41         11.90         4.80 o                         
  -9   6   6          0.51          4.85         4.63 o                         
  -8   6   6          3.12         10.82         5.27 o                         
  -7   6   6         35.75         40.29         7.03 o                         
  -6   6   6          4.53         13.25         5.46 o                         
  -5   6   6          7.74         11.68         5.59 o                         
  -4   6   6        183.60        169.10        10.31 o                         
  -3   6   6         64.94         65.40         6.61 o                         
  -2   6   6          1.95          6.47         4.32 o                         
  -1   6   6        224.74        234.39        13.32 o                         
   0   6   6        185.03        159.90        12.74 o                         
   1   6   6          0.42          4.62         5.61 o                         
   2   6   6         41.24         55.64         6.98 o                         
   3   6   6         16.76         25.98         6.01 o                         
   4   6   6         38.15         51.65         6.87 o                         
   5   6   6        324.88        268.68        13.89 o                         
   6   6   6        265.77        253.25        15.55 o                         
   7   6   6         67.23         58.16         7.62 o                         
   8   6   6        868.91        671.88        20.78 o                         
   9   6   6        361.47        309.57        13.36 o                         
  10   6   6          0.00          3.96         5.55 o                         
  11   6   6         82.29         64.68         8.34 o                         
  12   6   6         60.20         73.12         7.28 o                         
  13   6   6          2.42         11.02         7.87 o                         
  14   6   6          0.01         19.47         8.16 o                         
  15   6   6          3.06         11.69         7.02 o                         
  16   6   6          2.20         22.53         8.49 o                         
  17   6   6          0.07         -5.80         7.34 o                         
  18   6   6          0.14         14.95         9.30 o                         
  19   6   6          0.65          4.11         8.98 o                         
  20   6   6          3.19         -6.22        12.37 o                         
  21   6   6          0.57          4.73        11.34 o                         
 -23   7   6          1.03         -8.70        12.66 o                         
 -22   7   6         11.87         -3.91         9.28 o                         
 -21   7   6          1.11         -5.00         8.69 o                         
 -20   7   6          1.90         19.29         9.60 o                         
 -19   7   6          2.51          4.64        11.15 o                         
 -18   7   6         29.19         34.29         8.93 o                         
 -17   7   6         10.80         15.29         7.96 o                         
 -16   7   6          0.77          3.50         7.42 o                         
 -15   7   6         33.52         24.75         8.36 o                         
 -14   7   6         96.99         93.13        10.73 o                         
 -13   7   6        101.66         88.44        14.19 o                         
 -12   7   6         39.15         45.92         6.16 o                         
 -11   7   6          0.38         14.40         6.65 o                         
 -10   7   6          3.87         11.44         5.72 o                         
  -9   7   6         22.60         12.74         5.82 o                         
  -8   7   6         17.61         18.05         6.63 o                         
  -7   7   6          1.00          4.49         5.37 o                         
  -6   7   6          0.29         -0.53         4.38 o                         
  -5   7   6         34.11         27.83         9.91 o                         
  -4   7   6         36.75         38.68         6.80 o                         
  -3   7   6         55.90         72.08        11.85 o                         
  -2   7   6        272.97        262.17        23.48 o                         
  -1   7   6         55.86         63.57         8.95 o                         
   0   7   6        104.38        100.70        10.04 o                         
   1   7   6        353.73        304.26        17.29 o                         
   2   7   6        152.50        137.20        13.17 o                         
   3   7   6         20.77         24.55         9.10 o                         
   4   7   6          0.02         -0.53         7.10 o                         
   5   7   6         24.32         30.41         6.77 o                         
   6   7   6         72.33         49.47         6.86 o                         
   7   7   6         43.54         34.79         6.37 o                         
   8   7   6         13.44         14.12         6.62 o                         
   9   7   6          2.21         20.38         5.54 o                         
  10   7   6          2.94          4.43         6.07 o                         
  11   7   6          0.74         -0.10         5.62 o                         
  12   7   6         29.60         22.33         6.93 o                         
  13   7   6         11.43         16.29         7.33 o                         
  14   7   6          0.50          7.07         7.96 o                         
  15   7   6          6.03         -6.55         9.76 o                         
  16   7   6          5.52         11.70         9.94 o                         
  17   7   6          0.19          9.36        11.28 o                         
  18   7   6          0.10         14.59        10.68 o                         
 -20   8   6         19.91         36.31        12.11 o                         
 -19   8   6         15.32         12.34        15.01 o                         
 -18   8   6          8.94          4.71        10.69 o                         
 -17   8   6          5.14          1.33        11.13 o                         
 -16   8   6         43.69         29.92        10.95 o                         
 -15   8   6         39.33         41.85        11.01 o                         
 -14   8   6          9.58         25.43        10.47 o                         
 -13   8   6          3.04         23.91         9.06 o                         
 -12   8   6         13.25         10.43         6.00 o                         
 -11   8   6         33.14         30.34         8.10 o                         
 -10   8   6         21.34         29.07         7.81 o                         
  -9   8   6          5.05         18.02         6.76 o                         
  -8   8   6          2.87         16.83         6.53 o                         
  -7   8   6         34.47         39.65         7.00 o                         
  -6   8   6          3.41         10.57         6.28 o                         
  -5   8   6         93.63         90.61        11.39 o                         
  -4   8   6         26.40         44.14         9.23 o                         
  -3   8   6          7.80         17.96         7.73 o                         
  -2   8   6          4.62         -3.51         9.62 o                         
  -1   8   6         19.43          2.93        11.27 o                         
   0   8   6         36.96         14.48         9.97 o                         
   1   8   6         23.82         48.72        15.68 o                         
   2   8   6         34.25         32.41        11.12 o                         
   3   8   6         39.87         38.91        13.81 o                         
   4   8   6         18.42         11.65        10.13 o                         
   5   8   6          2.41         -7.57         8.42 o                         
   6   8   6          0.01         10.80         8.10 o                         
   7   8   6         14.30         16.84         8.42 o                         
   8   8   6         48.76         32.79         6.83 o                         
   9   8   6         39.82         25.53         6.74 o                         
  10   8   6         20.32         22.93         6.96 o                         
  11   8   6          7.27         23.35         7.66 o                         
  12   8   6         14.39         13.85         7.66 o                         
  13   8   6          0.01         16.58         7.75 o                         
  14   8   6          2.60         -2.87         9.47 o                         
  15   8   6          0.15         10.18        10.61 o                         
  16   8   6          1.17         -8.81        11.96 o                         
 -16   9   6          0.35         38.48        10.76 o                         
 -15   9   6          4.07         16.90         9.86 o                         
 -14   9   6          0.50          8.86        11.40 o                         
 -13   9   6         13.56         24.75        10.09 o                         
 -12   9   6         49.02         56.87         8.81 o                         
 -11   9   6         26.38         38.14         7.81 o                         
 -10   9   6          0.02         12.64         6.45 o                         
  -9   9   6          1.95         -0.40         7.09 o                         
  -8   9   6          5.88         17.28        10.07 o                         
  -7   9   6          9.55         17.03        10.60 o                         
  -6   9   6          0.19         -3.54         8.64 o                         
  -5   9   6         16.26         19.91        10.92 o                         
  -4   9   6          1.33         12.68         9.16 o                         
  -3   9   6         28.77         21.17         9.20 o                         
  -2   9   6         94.22         91.42        15.29 o                         
  -1   9   6          6.56         15.64        10.05 o                         
   0   9   6         26.92         19.63        10.20 o                         
   1   9   6         40.22         25.36        10.46 o                         
   2   9   6         10.09          0.52         9.40 o                         
   3   9   6          0.00         -3.20         9.36 o                         
   4   9   6          2.81          2.79        11.12 o                         
   5   9   6          7.33          8.81        10.88 o                         
   6   9   6          4.93         21.05        10.45 o                         
   7   9   6          0.90         11.06        12.60 o                         
   8   9   6          0.69         12.20        10.43 o                         
   9   9   6          1.18        -10.63        10.63 o                         
  10   9   6         10.50          4.47        12.31 o                         
  11   9   6          7.43         10.71        11.28 o                         
  12   9   6          0.49         -5.90        15.37 o                         
 -10  10   6          0.26          9.83         8.51 o                         
  -9  10   6          7.44         26.30        17.04 o                         
  -8  10   6          7.65         -2.52        13.37 o                         
  -7  10   6          0.10        -12.28        12.28 o                         
  -6  10   6          0.97          5.25        11.88 o                         
  -5  10   6          0.22         -9.80        10.93 o                         
  -4  10   6          1.91         -2.38        11.83 o                         
  -3  10   6          9.22         12.38        21.70 o                         
  -2  10   6          0.02         15.97        13.00 o                         
  -1  10   6          4.35         -5.24        10.81 o                         
   0  10   6          6.13          3.02        11.44 o                         
   1  10   6          8.27         12.96        18.47 o                         
   2  10   6         10.78          0.54        17.48 o                         
   3  10   6          6.65          6.65        16.21 o                         
   4  10   6          0.48         -1.88        13.81 o                         
   5  10   6          0.58         11.75        15.37 o                         
 -30   1   7          0.94         15.91        10.77 o                         
 -29   1   7          3.25         26.56        11.27 o                         
 -28   1   7          2.38         -7.58         9.72 o                         
 -27   1   7          0.54          0.02         7.89 o                         
 -26   1   7          0.80          3.03         7.36 o                         
 -25   1   7          3.43         -0.05         7.00 o                         
 -24   1   7         19.14          7.15         7.08 o                         
 -23   1   7         16.54         17.96         6.82 o                         
 -22   1   7          2.00          7.00         6.73 o                         
 -21   1   7         51.05         65.37        10.66 o                         
 -20   1   7          0.93          3.46         4.90 o                         
 -19   1   7        123.54        142.05        10.67 o                         
 -18   1   7        773.03        742.26        16.06 o                         
 -17   1   7        141.86        185.92        10.35 o                         
 -16   1   7         63.94         77.60         6.86 o                         
 -15   1   7        232.05        262.69        11.44 o                         
 -14   1   7        294.35        298.87        11.80 o                         
 -13   1   7        126.69        134.07         9.10 o                         
 -12   1   7          9.14         12.14         3.58 o                         
 -11   1   7         45.18         64.84         6.06 o                         
 -10   1   7        545.80        571.55        12.29 o                         
  -9   1   7        776.90        814.37        15.36 o                         
  -8   1   7          6.74         11.77         3.55 o                         
  -7   1   7        519.21        521.24        11.30 o                         
  -6   1   7        141.80        139.45         7.85 o                         
  -5   1   7         43.39         61.96         5.76 o                         
  -4   1   7       4161.12       4322.56        42.19 o                         
  -3   1   7        435.37        416.99        14.33 o                         
  -2   1   7        323.97        311.14        10.56 o                         
  -1   1   7       2222.85       1988.20        25.35 o                         
   0   1   7       1204.91       1173.14        17.92 o                         
   1   1   7         69.45         79.62         6.71 o                         
   2   1   7         18.45         18.78         4.23 o                         
   3   1   7        122.06        131.01         7.74 o                         
   4   1   7          4.59          0.79         3.27 o                         
   5   1   7         41.48         55.03         5.58 o                         
   6   1   7         45.09         54.56         5.52 o                         
   7   1   7          1.19          6.79         3.89 o                         
   8   1   7         48.47         55.96         5.53 o                         
   9   1   7         30.70         51.28         5.63 o                         
  10   1   7         42.46         57.39         5.67 o                         
  11   1   7        226.62        239.75        13.67 o                         
  12   1   7         12.53         18.88         4.58 o                         
  13   1   7         18.00         24.49         4.78 o                         
  14   1   7         50.73         35.47         5.28 o                         
  15   1   7         68.60         60.78         7.95 o                         
  16   1   7          7.23         29.31         6.69 o                         
  17   1   7          1.37          4.14         6.23 o                         
  18   1   7          0.66         12.50         6.48 o                         
  19   1   7          5.11          6.11         6.83 o                         
  20   1   7         30.88         25.72         8.25 o                         
  21   1   7         17.76         25.11         9.39 o                         
  22   1   7          0.66          0.17        10.07 o                         
  23   1   7          0.42          2.03        13.19 o                         
  24   1   7          0.61         15.72        10.67 o                         
  25   1   7          0.62         -2.41        10.67 o                         
 -30   2   7          1.34         -9.30        10.34 o                         
 -29   2   7          2.00          5.10         8.72 o                         
 -28   2   7          3.06         16.78         9.01 o                         
 -27   2   7          2.52         13.27         7.76 o                         
 -26   2   7          5.50          6.42         7.08 o                         
 -25   2   7         20.00         12.16         6.84 o                         
 -24   2   7          7.10          3.89         5.91 o                         
 -23   2   7          0.75         -1.06         5.98 o                         
 -22   2   7        125.56        119.27        10.42 o                         
 -21   2   7          0.64          2.12         5.12 o                         
 -20   2   7        171.41        158.19        10.31 o                         
 -19   2   7        781.72        737.92        19.98 o                         
 -18   2   7        141.30        151.53         9.89 o                         
 -17   2   7         98.87        109.82         8.14 o                         
 -16   2   7       1069.13       1028.23        17.63 o                         
 -15   2   7       1126.44       1055.93        18.70 o                         
 -14   2   7        691.13        646.85        15.77 o                         
 -13   2   7        550.55        514.37        12.81 o                         
 -12   2   7         67.83         78.83         6.55 o                         
 -11   2   7         27.80         28.16         4.66 o                         
 -10   2   7         44.90         51.46         5.33 o                         
  -9   2   7        117.71        136.83         9.92 o                         
  -8   2   7         42.64         42.09         5.07 o                         
  -7   2   7         24.84         23.50         4.12 o                         
  -6   2   7         22.29         41.57         4.67 o                         
  -5   2   7         56.42         72.05         7.74 o                         
  -4   2   7        105.73        152.52         7.88 o                         
  -3   2   7        177.11        182.56         9.04 o                         
  -2   2   7       3237.34       3201.50        35.10 o                         
  -1   2   7         69.62         94.67         7.12 o                         
   0   2   7        543.30        483.79        10.88 o                         
   1   2   7         38.63         47.80         5.22 o                         
   2   2   7        103.64        111.92         6.91 o                         
   3   2   7          1.66         -0.68         3.42 o                         
   4   2   7        100.12        111.96         7.05 o                         
   5   2   7          0.23          9.27         4.87 o                         
   6   2   7         16.51         18.25         4.13 o                         
   7   2   7          0.26          4.11         4.05 o                         
   8   2   7          5.58         20.83         4.14 o                         
   9   2   7         31.34         32.35         4.69 o                         
  10   2   7          3.86         13.64         4.23 o                         
  11   2   7          0.82         14.21         3.99 o                         
  12   2   7        259.38        287.44        22.87 o                         
  13   2   7         24.34         13.59         5.30 o                         
  14   2   7          5.14          1.64         5.61 o                         
  15   2   7         39.32         38.31         7.83 o                         
  16   2   7         88.50         92.31        10.70 o                         
  17   2   7         21.36         13.05         7.33 o                         
  18   2   7          0.89         14.50         7.93 o                         
  19   2   7          7.08          4.77         8.80 o                         
  20   2   7          3.07         12.87         8.07 o                         
  21   2   7          8.23          6.05         8.58 o                         
  22   2   7         16.39          7.95         9.96 o                         
  23   2   7          5.74          8.92        10.75 o                         
  24   2   7          0.05         -3.67        12.05 o                         
 -29   3   7          3.53         23.67        13.09 o                         
 -28   3   7          0.73         16.28        10.55 o                         
 -27   3   7          0.06          8.05         9.19 o                         
 -26   3   7          0.18         -1.87        10.43 o                         
 -25   3   7          0.57         21.47        10.10 o                         
 -24   3   7          9.51          3.25         9.07 o                         
 -23   3   7          7.79         12.02         7.90 o                         
 -22   3   7         77.58         60.31         8.76 o                         
 -21   3   7        108.44         88.26        10.74 o                         
 -20   3   7        304.60        279.54        16.66 o                         
 -19   3   7       1179.77       1025.54        20.90 o                         
 -18   3   7        382.95        356.13        21.00 o                         
 -17   3   7        105.34        135.99         9.73 o                         
 -16   3   7        216.88        228.32        10.33 o                         
 -15   3   7          2.65         11.83         6.21 o                         
 -14   3   7         51.29         42.30         5.45 o                         
 -13   3   7          1.56         10.37         3.76 o                         
 -12   3   7          0.00          4.53         3.52 o                         
 -11   3   7        172.42        193.60         9.19 o                         
 -10   3   7        987.87        969.68        17.33 o                         
  -9   3   7       1223.85       1210.24        20.63 o                         
  -8   3   7        283.90        303.69        10.31 o                         
  -7   3   7          1.07         10.44         3.48 o                         
  -6   3   7          0.83          7.19         3.36 o                         
  -5   3   7        177.94        213.53         9.00 o                         
  -4   3   7       1256.27       1255.85        18.14 o                         
  -3   3   7       1020.66        896.07        14.92 o                         
  -2   3   7        672.57        612.71        12.24 o                         
  -1   3   7          0.01          5.88         3.58 o                         
   0   3   7         98.78        129.29         7.32 o                         
   1   3   7        142.19        159.44         8.70 o                         
   2   3   7          0.01         -2.50         3.26 o                         
   3   3   7        107.01         94.31         7.20 o                         
   4   3   7         16.02         19.34         4.20 o                         
   5   3   7        158.27        156.01         8.10 o                         
   6   3   7         58.30         52.24         5.48 o                         
   7   3   7         86.93         66.95         5.74 o                         
   8   3   7        173.62        164.26         8.71 o                         
   9   3   7         83.76         81.16         6.85 o                         
  10   3   7          3.31          8.81         3.72 o                         
  11   3   7         25.61         51.24         8.35 o                         
  12   3   7        131.62        153.48        11.41 o                         
  13   3   7          1.54          2.72         5.65 o                         
  14   3   7        102.79         89.45        10.56 o                         
  15   3   7         83.93         88.06         9.43 o                         
  16   3   7          6.72         11.16         6.88 o                         
  17   3   7          1.75          6.07         6.79 o                         
  18   3   7          0.03         -0.82         7.56 o                         
  19   3   7         10.19         22.06         8.86 o                         
  20   3   7         10.46         23.61        10.28 o                         
  21   3   7          2.35         18.98         9.58 o                         
  22   3   7          2.30        -10.28        10.28 o                         
  23   3   7          2.45          1.03        10.50 o                         
  24   3   7          2.45         11.53        14.18 o                         
 -28   4   7          0.74        -10.07        10.07 o                         
 -27   4   7          0.19         -1.07         9.21 o                         
 -26   4   7          0.75         -3.99        12.65 o                         
 -25   4   7          2.28         -0.18         8.02 o                         
 -24   4   7          2.79          8.28         8.92 o                         
 -23   4   7          5.83          1.88         8.08 o                         
 -22   4   7         22.84         15.74         8.32 o                         
 -21   4   7          5.87          9.31         6.84 o                         
 -20   4   7         16.21         14.53         8.20 o                         
 -19   4   7         90.17         94.97        11.61 o                         
 -18   4   7        253.10        248.82        17.00 o                         
 -17   4   7        745.27        716.75        22.57 o                         
 -16   4   7        645.02        610.63        15.12 o                         
 -15   4   7        324.82        330.57        21.15 o                         
 -14   4   7        180.30        168.99         9.09 o                         
 -13   4   7          6.67          7.06         4.74 o                         
 -12   4   7        148.98        148.72         9.21 o                         
 -11   4   7        130.26        135.38         8.04 o                         
 -10   4   7          0.16          2.59         3.25 o                         
  -9   4   7         34.38         53.67         5.66 o                         
  -8   4   7        257.14        287.93        10.18 o                         
  -7   4   7         42.43         60.23         6.43 o                         
  -6   4   7         11.08         14.79         3.77 o                         
  -5   4   7         26.50         46.56         5.53 o                         
  -4   4   7        418.32        358.40         9.94 o                         
  -3   4   7         11.80         34.08         7.37 o                         
  -2   4   7        202.44        154.66         7.26 o                         
  -1   4   7          5.05         -0.03         3.67 o                         
   0   4   7        286.40        290.58        12.68 o                         
   1   4   7        892.83        813.98        14.33 o                         
   2   4   7        171.48        157.06         8.45 o                         
   3   4   7        204.52        219.89        11.08 o                         
   4   4   7        473.48        405.11        10.99 o                         
   5   4   7        383.78        347.45        15.96 o                         
   6   4   7        394.40        388.42        12.10 o                         
   7   4   7        344.26        311.49        11.75 o                         
   8   4   7        205.94        187.26        10.22 o                         
   9   4   7        258.76        217.14        11.26 o                         
  10   4   7        132.07        158.18         9.11 o                         
  11   4   7         78.54         42.22         7.15 o                         
  12   4   7        383.34        369.24        16.80 o                         
  13   4   7        196.47        168.30        18.64 o                         
  14   4   7         16.30         19.10         7.20 o                         
  15   4   7         50.97         67.38        10.33 o                         
  16   4   7         72.85         72.09        10.68 o                         
  17   4   7          5.11         17.85         8.67 o                         
  18   4   7         13.06          0.06         7.86 o                         
  19   4   7         18.69         23.96         9.08 o                         
  20   4   7          3.07         30.89        10.39 o                         
  21   4   7          0.99         22.78        12.66 o                         
  22   4   7          1.03          0.40        10.51 o                         
  23   4   7          0.04          3.25        12.90 o                         
 -27   5   7          0.28         -3.59        12.27 o                         
 -26   5   7          8.68        -10.24        10.24 o                         
 -25   5   7         10.25         26.78        10.37 o                         
 -24   5   7          2.49          8.81         9.54 o                         
 -23   5   7          3.89         -8.29         8.29 o                         
 -22   5   7         35.59         37.61        10.28 o                         
 -21   5   7          0.16          8.55         7.83 o                         
 -20   5   7        178.40        206.21        24.10 o                         
 -19   5   7         77.06         61.47        11.13 o                         
 -18   5   7          0.09          7.66         7.33 o                         
 -17   5   7        485.50        478.59        21.57 o                         
 -16   5   7        607.13        572.34        22.72 o                         
 -15   5   7        683.38        625.45        20.64 o                         
 -14   5   7        337.65        342.12        11.99 o                         
 -13   5   7        114.65        122.99         9.08 o                         
 -12   5   7          4.22          4.57         4.35 o                         
 -11   5   7        110.54        126.05         9.68 o                         
 -10   5   7        284.82        296.83        12.68 o                         
  -9   5   7        149.53        146.21         9.11 o                         
  -8   5   7         14.14         19.90         4.29 o                         
  -7   5   7         16.95         17.32         3.98 o                         
  -6   5   7          7.82         12.42         3.59 o                         
  -5   5   7          0.01          2.88         3.95 o                         
  -4   5   7        269.86        274.98        10.66 o                         
  -3   5   7         34.40         23.22         5.01 o                         
  -2   5   7         62.33         64.27         6.57 o                         
  -1   5   7        115.96        151.41         9.13 o                         
   0   5   7          6.60         14.79         4.69 o                         
   1   5   7          6.52          6.98         4.34 o                         
   2   5   7        190.64        203.96        10.60 o                         
   3   5   7         93.23        104.38         8.46 o                         
   4   5   7         38.19         40.35         5.80 o                         
   5   5   7        157.72        179.31        11.03 o                         
   6   5   7         53.69         48.93         6.91 o                         
   7   5   7         10.38         15.61         5.50 o                         
   8   5   7          3.55         10.07         5.00 o                         
   9   5   7          1.31          8.80         5.31 o                         
  10   5   7         24.59         29.72         5.50 o                         
  11   5   7         19.90         22.50         5.15 o                         
  12   5   7         13.10         15.84         7.49 o                         
  13   5   7         25.62         15.88         7.86 o                         
  14   5   7         11.81         16.81         6.99 o                         
  15   5   7         17.26         26.31         8.11 o                         
  16   5   7          0.04         -2.06         7.09 o                         
  17   5   7          0.74         18.03         8.68 o                         
  18   5   7          0.16          7.13         8.29 o                         
  19   5   7          0.48         -3.12         8.86 o                         
  20   5   7          2.36        -10.40        12.53 o                         
  21   5   7          1.51        -11.58        11.58 o                         
 -25   6   7         15.81          9.82        20.28 o                         
 -24   6   7          0.43         -0.38        10.65 o                         
 -23   6   7          5.47          1.99         9.75 o                         
 -22   6   7         10.62         21.32        10.53 o                         
 -21   6   7         41.59         17.05        10.44 o                         
 -20   6   7          2.44          7.80         7.75 o                         
 -19   6   7          2.47         14.01         9.55 o                         
 -18   6   7          7.11         18.41         8.08 o                         
 -17   6   7        127.09        102.00        11.31 o                         
 -16   6   7         60.61         65.66        12.12 o                         
 -15   6   7         47.95         49.99         9.16 o                         
 -14   6   7         23.84         25.91         9.66 o                         
 -13   6   7          0.30          9.37         4.85 o                         
 -12   6   7         17.45         16.53         5.27 o                         
 -11   6   7         26.52         25.02         6.01 o                         
 -10   6   7         11.04          7.44         5.14 o                         
  -9   6   7          0.33          8.43         5.42 o                         
  -8   6   7          0.00          7.09         5.23 o                         
  -7   6   7         19.14         18.92         5.47 o                         
  -6   6   7         12.06         23.28         6.31 o                         
  -5   6   7         59.75         57.11         7.66 o                         
  -4   6   7         30.14         47.81         9.54 o                         
  -3   6   7         85.37         88.54         7.74 o                         
  -2   6   7         50.58         48.32        11.14 o                         
  -1   6   7         16.09         26.72         5.59 o                         
   0   6   7         35.42         50.40         6.97 o                         
   1   6   7        139.50        142.64        12.96 o                         
   2   6   7          9.29         15.08         7.46 o                         
   3   6   7        151.58        150.35        10.99 o                         
   4   6   7        321.97        309.14        16.67 o                         
   5   6   7        497.48        415.73        16.30 o                         
   6   6   7        894.46        696.48        17.75 o                         
   7   6   7       1008.18        768.36        18.96 o                         
   8   6   7        369.62        343.45        13.89 o                         
   9   6   7          3.32          1.03         8.96 o                         
  10   6   7         78.38         74.33         9.10 o                         
  11   6   7         78.98        106.65        11.63 o                         
  12   6   7          3.26         14.95         5.64 o                         
  13   6   7          4.22          6.04         8.11 o                         
  14   6   7          2.45         -5.54        10.48 o                         
  15   6   7          0.80         -6.09         8.02 o                         
  16   6   7          2.76          9.75         9.20 o                         
  17   6   7          1.57         29.52        10.08 o                         
  18   6   7          2.92         18.14        10.02 o                         
  19   6   7          0.02         14.71        14.36 o                         
 -23   7   7          0.48         24.39        13.00 o                         
 -22   7   7          0.59         -1.64        14.15 o                         
 -21   7   7          9.61          1.55         9.72 o                         
 -20   7   7          1.13         -3.88         9.32 o                         
 -19   7   7         38.28         33.26        13.97 o                         
 -18   7   7         13.88         22.61         9.51 o                         
 -17   7   7         92.19         82.82        12.52 o                         
 -16   7   7         65.00         73.64        11.34 o                         
 -15   7   7        124.00        115.16        11.92 o                         
 -14   7   7        105.00        107.29        10.96 o                         
 -13   7   7         16.87         20.66         8.93 o                         
 -12   7   7          0.15         -0.93         6.46 o                         
 -11   7   7          1.33          1.21         6.05 o                         
 -10   7   7          0.11         17.02         6.04 o                         
  -9   7   7          1.22         -2.32         6.19 o                         
  -8   7   7          0.13          2.43         6.53 o                         
  -7   7   7          0.01          9.62         5.66 o                         
  -6   7   7         16.36         22.91         6.27 o                         
  -5   7   7          0.82         10.61         6.57 o                         
  -4   7   7         81.30        101.90         9.64 o                         
  -3   7   7          7.30         12.66         7.08 o                         
  -2   7   7         34.72         60.51         9.33 o                         
  -1   7   7         58.42         71.11        10.68 o                         
   0   7   7         80.57         95.96        13.50 o                         
   1   7   7          3.31          9.34         7.86 o                         
   2   7   7         74.02         83.04        10.76 o                         
   3   7   7         15.69         11.91         7.44 o                         
   4   7   7          0.79          0.37         6.59 o                         
   5   7   7          1.56          6.58         5.71 o                         
   6   7   7          2.60         19.99         6.16 o                         
   7   7   7         22.12         14.69         6.29 o                         
   8   7   7         30.89         33.26         7.58 o                         
   9   7   7          6.05         24.59         6.67 o                         
  10   7   7          5.74         17.41         6.75 o                         
  11   7   7          3.14         -6.34         6.34 o                         
  12   7   7         13.55         18.45         7.70 o                         
  13   7   7          1.17         10.70         6.24 o                         
  14   7   7          8.67         -1.41        10.27 o                         
  15   7   7         13.73         15.63         9.71 o                         
  16   7   7          0.00         16.93        10.86 o                         
  17   7   7          0.72         -4.24        12.08 o                         
 -20   8   7          0.24         31.24        18.01 o                         
 -19   8   7          0.18         14.60        10.97 o                         
 -18   8   7          2.18          1.12        13.40 o                         
 -17   8   7          0.15          2.39        10.02 o                         
 -16   8   7          1.24          3.07         8.49 o                         
 -15   8   7         19.89          8.21         9.86 o                         
 -14   8   7         42.34         39.32        11.93 o                         
 -13   8   7         40.32         37.46         7.79 o                         
 -12   8   7         18.48         24.11        11.43 o                         
 -11   8   7          0.45          8.06         6.83 o                         
 -10   8   7         47.44         56.61         8.25 o                         
  -9   8   7         59.70         54.66         8.15 o                         
  -8   8   7         11.25         15.99         8.87 o                         
  -7   8   7          0.97         12.68         7.41 o                         
  -6   8   7          0.98         13.66        11.15 o                         
  -5   8   7          6.67         12.89        11.41 o                         
  -4   8   7          6.38          9.33         9.07 o                         
  -3   8   7          0.09          9.80         8.81 o                         
  -2   8   7          9.24         20.18         8.57 o                         
  -1   8   7          8.77         10.14        12.06 o                         
   0   8   7         24.79         32.63        11.02 o                         
   1   8   7         47.79         53.17        14.09 o                         
   2   8   7          5.44         22.59         9.71 o                         
   3   8   7         11.67         14.76         9.42 o                         
   4   8   7         44.06         45.74        10.42 o                         
   5   8   7         64.65         50.22        12.64 o                         
   6   8   7         86.01         67.54        12.69 o                         
   7   8   7         72.29         35.02        13.78 o                         
   8   8   7         24.12         15.33         7.06 o                         
   9   8   7          0.75         14.29         7.77 o                         
  10   8   7         19.36         16.85         8.00 o                         
  11   8   7          0.74         12.01         6.45 o                         
  12   8   7          8.57         11.60         9.14 o                         
  13   8   7          0.71          1.48         7.92 o                         
  14   8   7          1.22         14.54         9.63 o                         
 -15   9   7          1.25         17.44        10.02 o                         
 -14   9   7          2.69          8.00         9.61 o                         
 -13   9   7          1.12         -7.80         7.80 o                         
 -12   9   7          1.07         14.76         7.29 o                         
 -11   9   7          4.03          2.06         6.91 o                         
 -10   9   7          0.21          3.33         6.42 o                         
  -9   9   7          1.71          8.84         6.45 o                         
  -8   9   7          0.78         13.20        12.24 o                         
  -7   9   7          7.61          7.38         9.19 o                         
  -6   9   7          3.68         11.02        11.36 o                         
  -5   9   7          2.86          4.49        10.13 o                         
  -4   9   7          0.49          6.85         9.66 o                         
  -3   9   7          2.24         18.10        11.03 o                         
  -2   9   7          0.00          7.64        11.42 o                         
  -1   9   7          1.38         15.69        10.82 o                         
   0   9   7          3.83          5.31        11.54 o                         
   1   9   7          4.60         -9.98        13.33 o                         
   2   9   7          2.27         27.49        18.38 o                         
   3   9   7          0.02         23.88        12.91 o                         
   4   9   7          2.27         14.63        11.84 o                         
   5   9   7          0.82          8.79        13.58 o                         
   6   9   7          0.61         -8.41        11.19 o                         
   7   9   7          2.06         14.29        13.24 o                         
   8   9   7          2.99         24.46        12.72 o                         
   9   9   7          5.12         10.92        11.98 o                         
  10   9   7          0.56         -2.58        13.77 o                         
  -7  10   7          0.02         21.38        12.51 o                         
  -6  10   7          0.30         -7.84        12.66 o                         
  -5  10   7          1.56         28.13        13.05 o                         
  -4  10   7          3.85         20.12        15.67 o                         
  -3  10   7          0.57          7.33        11.86 o                         
  -2  10   7          0.03         -4.42        12.51 o                         
  -1  10   7          0.49         -8.47        11.83 o                         
   0  10   7          5.74        -12.67        12.67 o                         
   1  10   7          8.14          3.51        14.54 o                         
 -30   0   8         36.66         42.45        17.89 o                         
 -29   0   8          0.16         22.26        18.79 o                         
 -28   0   8          9.12         15.39        16.30 o                         
 -27   0   8          1.55          1.45        16.66 o                         
 -26   0   8         13.05          4.91        10.89 o                         
 -25   0   8          6.21          2.54         9.51 o                         
 -24   0   8          1.21          1.44         8.73 o                         
 -23   0   8         89.03         55.03        11.93 o                         
 -22   0   8        941.10        722.49        37.27 o                         
 -21   0   8        310.12        275.41        20.55 o                         
 -20   0   8        309.02        377.47        25.34 o                         
 -19   0   8          0.08          0.05         6.07 o                         
 -18   0   8        665.11        669.18        24.72 o                         
 -17   0   8       3083.97       3226.08        67.40 o                         
 -16   0   8         11.06         69.56        12.22 o                         
 -15   0   8         97.10        168.99        14.14 o                         
 -14   0   8       1757.41       1577.40        32.95 o                         
 -13   0   8        230.64        252.25        17.57 o                         
 -12   0   8        691.18        628.96        19.41 o                         
 -11   0   8        169.75        203.04        16.06 o                         
 -10   0   8        136.41        129.31        10.81 o                         
  -9   0   8        115.44        122.99        12.79 o                         
  -8   0   8         38.99         43.91         6.93 o                         
  -7   0   8        317.40        332.80        14.57 o                         
  -6   0   8        110.86        100.87        10.49 o                         
  -5   0   8        164.99        178.81        13.30 o                         
  -4   0   8       1671.71       1618.08        31.02 o                         
  -3   0   8        210.76        212.40        13.03 o                         
  -2   0   8       2253.85       2323.29        38.92 o                         
  -1   0   8       3643.67       3313.09        52.44 o                         
   0   0   8        156.81        154.79        11.52 o                         
   1   0   8       1514.76       1427.16        28.87 o                         
   2   0   8       3942.50       3846.31        55.14 o                         
   3   0   8        396.96        401.40        15.15 o                         
   4   0   8        614.43        551.13        17.83 o                         
   5   0   8        756.42        705.05        19.72 o                         
   6   0   8        121.18        116.20        10.56 o                         
   7   0   8          2.74          6.44         5.41 o                         
   8   0   8         20.67         14.76         7.16 o                         
   9   0   8         23.71          8.89         5.74 o                         
  10   0   8         22.30         31.97         6.82 o                         
  11   0   8         73.48         67.43        10.18 o                         
  12   0   8          5.24          3.14         6.72 o                         
  13   0   8         62.80         97.34        14.30 o                         
  14   0   8         10.32         31.61         7.25 o                         
  15   0   8         89.15        123.80        22.08 o                         
  16   0   8          5.96         10.24         8.41 o                         
  17   0   8         17.98         27.28         8.67 o                         
  18   0   8         30.25         36.85         9.09 o                         
  19   0   8          4.27         -2.45        11.84 o                         
  20   0   8         61.51         70.10        18.08 o                         
  21   0   8         43.03         56.13        16.19 o                         
  22   0   8          4.53         23.26        15.90 o                         
  23   0   8          0.51         10.75        18.71 o                         
  24   0   8          0.82         15.23        22.85 o                         
 -30   1   8          4.53          8.10        10.51 o                         
 -29   1   8          0.07          8.83         9.91 o                         
 -28   1   8          4.24          7.24         9.72 o                         
 -27   1   8         12.65          5.54         8.48 o                         
 -26   1   8          5.13         12.07         8.90 o                         
 -25   1   8          7.09         12.61         7.99 o                         
 -24   1   8         10.11         21.69         7.67 o                         
 -23   1   8         13.54         15.32         7.27 o                         
 -22   1   8        124.89        130.59        11.70 o                         
 -21   1   8        146.94        146.56        11.72 o                         
 -20   1   8         26.78         36.77         6.61 o                         
 -19   1   8         27.80         28.00         5.45 o                         
 -18   1   8        161.10        138.26         9.65 o                         
 -17   1   8        271.35        358.64        13.46 o                         
 -16   1   8       1904.39       1830.14        27.14 o                         
 -15   1   8        187.01        235.01        11.37 o                         
 -14   1   8        223.44        232.02        11.82 o                         
 -13   1   8         22.30         28.85         4.59 o                         
 -12   1   8          2.59          9.78         3.72 o                         
 -11   1   8        261.02        302.41        13.51 o                         
 -10   1   8        127.52        134.96         8.71 o                         
  -9   1   8        111.89        151.15        10.46 o                         
  -8   1   8        109.35        128.14         8.30 o                         
  -7   1   8         18.57         33.36         4.72 o                         
  -6   1   8         44.83         36.73         4.79 o                         
  -5   1   8        558.28        565.68        13.07 o                         
  -4   1   8        130.23        137.24         9.97 o                         
  -3   1   8        117.95        112.58         9.33 o                         
  -2   1   8        181.89        199.76         9.75 o                         
  -1   1   8       9232.04       8962.80        77.11 o                         
   0   1   8        974.88       1157.62        19.62 o                         
   1   1   8       1339.78       1347.22        21.22 o                         
   2   1   8        199.11        213.39        10.44 o                         
   3   1   8        334.00        373.80        11.80 o                         
   4   1   8        643.79        615.75        14.04 o                         
   5   1   8         77.96         84.10         7.31 o                         
   6   1   8        103.45        115.51         8.05 o                         
   7   1   8         30.01         33.49         5.03 o                         
   8   1   8         27.32         38.43         6.29 o                         
   9   1   8          6.47          8.21         4.25 o                         
  10   1   8          2.28         11.65         6.06 o                         
  11   1   8          0.29          3.78         4.42 o                         
  12   1   8          0.62          5.93         4.49 o                         
  13   1   8         44.81         53.61         6.36 o                         
  14   1   8          1.65          4.37         4.45 o                         
  15   1   8          4.89         17.28         5.60 o                         
  16   1   8          9.31          6.57         9.03 o                         
  17   1   8          8.01         15.61         7.12 o                         
  18   1   8          1.01          0.38         8.46 o                         
  19   1   8         31.02         36.09         9.52 o                         
  20   1   8         33.06         38.52         9.24 o                         
  21   1   8          3.62          6.77         8.63 o                         
  22   1   8          0.92         -8.25         8.25 o                         
  23   1   8          8.50         12.62        10.94 o                         
 -29   2   8          9.83          8.77        10.46 o                         
 -28   2   8          4.84          2.95         8.66 o                         
 -27   2   8          2.00          3.67         7.88 o                         
 -26   2   8          0.43          2.52         7.18 o                         
 -25   2   8          3.68         17.31         8.09 o                         
 -24   2   8          5.48         20.69         6.88 o                         
 -23   2   8         40.48         23.19         7.15 o                         
 -22   2   8        292.28        256.19        14.46 o                         
 -21   2   8        110.51         94.80         9.08 o                         
 -20   2   8         20.47         20.32         8.47 o                         
 -19   2   8          0.03          8.42         5.80 o                         
 -18   2   8         10.13         18.14         5.85 o                         
 -17   2   8        553.31        533.80        16.32 o                         
 -16   2   8        194.26        204.99        10.66 o                         
 -15   2   8          5.96          8.05         4.26 o                         
 -14   2   8          6.59         15.29         4.50 o                         
 -13   2   8         16.86         20.16         4.68 o                         
 -12   2   8        116.61        127.36         8.23 o                         
 -11   2   8          5.05          4.46         3.95 o                         
 -10   2   8        199.04        218.08        12.83 o                         
  -9   2   8        165.77        176.53        10.90 o                         
  -8   2   8        172.13        181.84         9.39 o                         
  -7   2   8       1067.23        932.32        18.14 o                         
  -6   2   8        201.42        213.25         9.72 o                         
  -5   2   8        222.84        278.30        11.01 o                         
  -4   2   8        150.88        184.73         9.30 o                         
  -3   2   8         64.01         97.06         6.91 o                         
  -2   2   8       1125.32       1031.76        17.58 o                         
  -1   2   8        300.03        354.94        10.94 o                         
   0   2   8         23.21         32.42         5.21 o                         
   1   2   8          7.35         12.61         3.98 o                         
   2   2   8         27.90         43.93         5.43 o                         
   3   2   8          4.25          5.96         3.94 o                         
   4   2   8         68.27         77.24         7.66 o                         
   5   2   8         58.55         85.77         7.02 o                         
   6   2   8         38.95         59.82         5.82 o                         
   7   2   8         35.28         59.13         5.97 o                         
   8   2   8         58.21         60.67         6.73 o                         
   9   2   8         60.79         65.15         7.14 o                         
  10   2   8         10.21         15.42         4.76 o                         
  11   2   8         27.51         43.67         5.61 o                         
  12   2   8         24.05         41.98         5.52 o                         
  13   2   8         17.50         21.26         7.08 o                         
  14   2   8         56.80         59.33         8.69 o                         
  15   2   8         11.93         17.38         7.62 o                         
  16   2   8          3.01          4.39         7.03 o                         
  17   2   8          3.56         10.34         8.43 o                         
  18   2   8         15.01         14.23         8.03 o                         
  19   2   8          0.00          3.04         8.68 o                         
  20   2   8         15.65         11.26         9.94 o                         
  21   2   8          9.25          2.15         9.45 o                         
  22   2   8          0.04         -4.34        10.10 o                         
  23   2   8          0.14         -5.76        15.44 o                         
 -29   3   8          3.97          6.87        12.83 o                         
 -28   3   8          0.08          5.71        13.29 o                         
 -27   3   8         14.31         15.02        10.62 o                         
 -26   3   8         30.04         46.21        11.09 o                         
 -25   3   8         10.38          5.31         7.22 o                         
 -24   3   8          0.61          3.39         6.36 o                         
 -23   3   8          4.22          4.37         5.87 o                         
 -22   3   8          0.11         10.93         6.96 o                         
 -21   3   8          0.68         14.26         5.94 o                         
 -20   3   8         57.70         51.55         8.01 o                         
 -19   3   8        308.42        308.26        18.29 o                         
 -18   3   8        235.67        263.83        14.45 o                         
 -17   3   8        138.43        149.90        11.81 o                         
 -16   3   8          1.97         -3.30         4.82 o                         
 -15   3   8         14.05         31.33         6.20 o                         
 -14   3   8        158.51        190.74        11.22 o                         
 -13   3   8          0.57         14.44         4.78 o                         
 -12   3   8         23.35         24.55         5.28 o                         
 -11   3   8         33.34         49.26         5.26 o                         
 -10   3   8         90.47         91.95         6.80 o                         
  -9   3   8          0.17          7.58         3.72 o                         
  -8   3   8          9.71         17.78         4.36 o                         
  -7   3   8        311.32        302.59        13.71 o                         
  -6   3   8       1702.12       1591.65        22.97 o                         
  -5   3   8       1503.06       1433.79        22.67 o                         
  -4   3   8         25.53         38.98         5.17 o                         
  -3   3   8        546.71        534.05        15.55 o                         
  -2   3   8         47.26         78.89         6.81 o                         
  -1   3   8        147.76        137.53         7.94 o                         
   0   3   8         27.08         55.77         5.71 o                         
   1   3   8          1.87         13.64         4.51 o                         
   2   3   8         86.50         61.94         5.95 o                         
   3   3   8         20.43         14.38         4.82 o                         
   4   3   8        384.66        344.62        10.93 o                         
   5   3   8        136.14        159.34         9.09 o                         
   6   3   8         10.75         11.06         4.56 o                         
   7   3   8         37.19         30.10         6.39 o                         
   8   3   8         19.32         25.94         5.47 o                         
   9   3   8         88.20         92.16         7.31 o                         
  10   3   8        259.81        260.20        11.41 o                         
  11   3   8         33.40         60.41         6.07 o                         
  12   3   8         59.65         59.49         9.95 o                         
  13   3   8         95.35         90.86        10.83 o                         
  14   3   8          5.31         18.47         6.76 o                         
  15   3   8         22.07         14.94         8.10 o                         
  16   3   8         10.14         21.47         8.02 o                         
  17   3   8          3.33         15.36         8.48 o                         
  18   3   8         29.20         18.10         8.99 o                         
  19   3   8         64.11         34.48        11.06 o                         
  20   3   8         21.33         14.83        10.66 o                         
  21   3   8          1.23        -10.58        10.58 o                         
  22   3   8          0.55         26.52        12.49 o                         
 -28   4   8          7.62         28.89        14.17 o                         
 -27   4   8          9.45          4.26        10.90 o                         
 -26   4   8          4.60         14.93        11.18 o                         
 -25   4   8          2.13         -0.27         8.98 o                         
 -24   4   8          3.89          8.30         8.84 o                         
 -23   4   8          2.40         15.50        10.68 o                         
 -22   4   8          0.63         -5.22         8.15 o                         
 -21   4   8          1.87         10.76         7.85 o                         
 -20   4   8        127.55        147.84        15.73 o                         
 -19   4   8         43.13         46.24         9.08 o                         
 -18   4   8        380.86        353.41        16.47 o                         
 -17   4   8        247.87        258.62        15.96 o                         
 -16   4   8       2229.92       1893.47        31.34 o                         
 -15   4   8        146.10        156.67        11.20 o                         
 -14   4   8          1.01          1.89         5.65 o                         
 -13   4   8        104.77        121.97        11.51 o                         
 -12   4   8         60.40         71.24         7.34 o                         
 -11   4   8          1.83         -2.36         5.81 o                         
 -10   4   8          1.67          5.65         4.69 o                         
  -9   4   8          7.04         11.30         4.45 o                         
  -8   4   8         13.84         16.13         4.53 o                         
  -7   4   8          3.65          9.86         4.12 o                         
  -6   4   8         23.43         22.94         4.47 o                         
  -5   4   8         12.39         12.62         4.17 o                         
  -4   4   8          5.53         16.01         4.42 o                         
  -3   4   8         87.98         95.96         6.79 o                         
  -2   4   8         73.02         79.13         6.30 o                         
  -1   4   8        105.18        104.00         7.17 o                         
   0   4   8         12.89         20.13         5.25 o                         
   1   4   8        285.83        283.89         9.99 o                         
   2   4   8        552.62        463.56        14.28 o                         
   3   4   8        123.51        115.52         7.74 o                         
   4   4   8         17.84         26.71         5.45 o                         
   5   4   8         67.22         54.92         7.87 o                         
   6   4   8          5.71          9.60         4.81 o                         
   7   4   8        184.69        167.63         9.85 o                         
   8   4   8        296.80        271.01        11.73 o                         
   9   4   8        112.19        105.86         9.73 o                         
  10   4   8          0.12         10.63         5.35 o                         
  11   4   8         10.37         16.00         5.27 o                         
  12   4   8          0.09         13.58         7.50 o                         
  13   4   8         48.10         58.74         9.79 o                         
  14   4   8          0.90         25.63         8.59 o                         
  15   4   8         62.75         54.61         9.82 o                         
  16   4   8         24.24         28.88         9.86 o                         
  17   4   8          2.66         10.42         8.21 o                         
  18   4   8          1.45         -7.41        10.20 o                         
  19   4   8          3.22         18.40        10.33 o                         
  20   4   8          2.29         10.28        10.73 o                         
  21   4   8          1.30          1.90        11.48 o                         
 -26   5   8          0.37         -9.09        12.03 o                         
 -25   5   8          1.05         -5.29        10.47 o                         
 -24   5   8          0.33          0.38        13.02 o                         
 -23   5   8          6.87          3.73         8.62 o                         
 -22   5   8          0.13          0.30         7.79 o                         
 -21   5   8          3.01         11.74         8.13 o                         
 -20   5   8         35.10         23.85        10.78 o                         
 -19   5   8        103.15         60.35        10.59 o                         
 -18   5   8         38.51         43.65        10.62 o                         
 -17   5   8        479.19        448.04        25.77 o                         
 -16   5   8        208.63        195.13        12.08 o                         
 -15   5   8        425.07        405.12        14.83 o                         
 -14   5   8        371.36        365.95        14.78 o                         
 -13   5   8          4.07         18.16         5.64 o                         
 -12   5   8        255.90        233.62        13.34 o                         
 -11   5   8         67.60         61.51         7.40 o                         
 -10   5   8          3.47          5.96         4.64 o                         
  -9   5   8         25.23         30.16         6.15 o                         
  -8   5   8          7.47         14.05         5.34 o                         
  -7   5   8          8.70         11.51         4.76 o                         
  -6   5   8         80.49         66.27         6.84 o                         
  -5   5   8        125.93        129.59         9.16 o                         
  -4   5   8         12.49          8.22         5.01 o                         
  -3   5   8          0.04         -0.11         4.57 o                         
  -2   5   8        162.56        176.94        11.00 o                         
  -1   5   8        266.01        319.06        16.07 o                         
   0   5   8        224.47        206.19        11.18 o                         
   1   5   8        209.28        221.38        12.42 o                         
   2   5   8          8.21          9.16         5.52 o                         
   3   5   8        244.32        210.26        12.88 o                         
   4   5   8        434.99        401.52        15.57 o                         
   5   5   8        193.71        207.48        12.95 o                         
   6   5   8        168.16        168.14        10.55 o                         
   7   5   8        131.04        135.70         9.95 o                         
   8   5   8         12.92         21.82         6.48 o                         
   9   5   8         14.47         17.81         6.39 o                         
  10   5   8         32.66         39.06         6.92 o                         
  11   5   8         14.98         25.60         5.84 o                         
  12   5   8         12.18         16.76         8.31 o                         
  13   5   8          2.01         14.20         8.10 o                         
  14   5   8          5.02         20.55         7.95 o                         
  15   5   8          0.78         13.15         7.86 o                         
  16   5   8         10.26         14.46        10.59 o                         
  17   5   8          1.12         10.45         8.86 o                         
  18   5   8          9.70          6.51         8.97 o                         
  19   5   8          8.18          9.33        11.33 o                         
  20   5   8          0.89         11.53        11.92 o                         
 -24   6   8          0.20          9.73        11.51 o                         
 -23   6   8          0.97         -4.70         9.71 o                         
 -22   6   8          0.11          4.42        10.67 o                         
 -21   6   8          0.09         -8.70         8.70 o                         
 -20   6   8         13.80         12.28         8.98 o                         
 -19   6   8          2.39          2.89         7.79 o                         
 -18   6   8         44.00         34.49         9.97 o                         
 -17   6   8         66.05         45.91        10.52 o                         
 -16   6   8        363.30        278.36        19.50 o                         
 -15   6   8         80.15         80.20         9.21 o                         
 -14   6   8        119.25        137.32        10.93 o                         
 -13   6   8        354.44        316.35        14.85 o                         
 -12   6   8         92.37         92.70        10.15 o                         
 -11   6   8          0.55          6.48         6.81 o                         
 -10   6   8          5.57         13.02         7.32 o                         
  -9   6   8          7.83         14.14         6.76 o                         
  -8   6   8         17.76         24.49         6.20 o                         
  -7   6   8          2.28         10.14         5.90 o                         
  -6   6   8         49.88         63.66        12.69 o                         
  -5   6   8          0.08         -3.69         4.89 o                         
  -4   6   8         35.26         34.31         7.12 o                         
  -3   6   8         15.26         19.61         6.69 o                         
  -2   6   8         87.57         69.53         9.88 o                         
  -1   6   8         18.50         16.27         6.22 o                         
   0   6   8         31.83         33.54         6.80 o                         
   1   6   8          3.03          1.41         5.61 o                         
   2   6   8        101.55         94.57         9.54 o                         
   3   6   8         65.43         47.55         7.76 o                         
   4   6   8          3.78         12.03         6.54 o                         
   5   6   8          5.16          5.70         7.32 o                         
   6   6   8          6.15         12.04         7.56 o                         
   7   6   8          5.00         18.38         6.79 o                         
   8   6   8         30.03         32.01         9.14 o                         
   9   6   8          7.00         22.77         7.29 o                         
  10   6   8         18.96         25.55         6.65 o                         
  11   6   8         40.36         38.00         7.60 o                         
  12   6   8          8.73         -3.46         5.46 o                         
  13   6   8          2.87         14.94         8.54 o                         
  14   6   8          1.35         14.68        10.35 o                         
  15   6   8          5.29         16.46         9.74 o                         
  16   6   8          2.72          5.52         9.21 o                         
  17   6   8          1.24         33.59        13.00 o                         
  18   6   8          0.07          1.18        12.88 o                         
 -22   7   8         15.57         46.05        14.57 o                         
 -21   7   8         38.82         49.72        13.04 o                         
 -20   7   8          4.18          6.53        10.77 o                         
 -19   7   8          0.72         -0.06         9.14 o                         
 -18   7   8          6.71         -5.82         8.08 o                         
 -17   7   8          4.61          2.90         8.20 o                         
 -16   7   8          0.99         -0.41         7.62 o                         
 -15   7   8         16.33          5.63         8.92 o                         
 -14   7   8          6.24         27.30         7.58 o                         
 -13   7   8         40.23         52.81         8.91 o                         
 -12   7   8        101.16         79.15         9.75 o                         
 -11   7   8         78.01         72.54         8.59 o                         
 -10   7   8         27.76         30.99         8.07 o                         
  -9   7   8         21.18         29.92         7.50 o                         
  -8   7   8         23.39         23.98         6.80 o                         
  -7   7   8          6.64          6.64         6.26 o                         
  -6   7   8         10.73         14.32         5.97 o                         
  -5   7   8         14.09         13.95         6.20 o                         
  -4   7   8          0.12          2.18         5.26 o                         
  -3   7   8          0.43         15.22         7.76 o                         
  -2   7   8         17.92         15.84         5.96 o                         
  -1   7   8          0.01          0.09         6.92 o                         
   0   7   8         67.75         59.64        10.39 o                         
   1   7   8        104.54         81.51        10.09 o                         
   2   7   8          0.26         15.39         7.13 o                         
   3   7   8         34.75         28.64         7.42 o                         
   4   7   8         18.86         35.57         7.81 o                         
   5   7   8         11.34         24.54         7.80 o                         
   6   7   8         19.86         20.46         9.40 o                         
   7   7   8          8.78         28.03        10.69 o                         
   8   7   8          0.00         -0.64         6.41 o                         
   9   7   8          0.04          8.63         7.66 o                         
  10   7   8          0.42          8.26         7.37 o                         
  11   7   8          0.26          7.20        11.44 o                         
  12   7   8          0.35         -7.02         7.28 o                         
  13   7   8          2.24        -13.06        13.06 o                         
  14   7   8          1.01          9.90         9.92 o                         
  15   7   8          0.53         13.52        11.06 o                         
 -19   8   8          7.18          8.04        17.75 o                         
 -18   8   8          2.37         20.33        12.61 o                         
 -17   8   8          3.39          2.65        11.06 o                         
 -16   8   8         18.21         33.39        10.40 o                         
 -15   8   8          3.61         -3.95         9.37 o                         
 -14   8   8         47.86         40.04        11.08 o                         
 -13   8   8         69.30         50.95         9.20 o                         
 -12   8   8         12.39         12.41         7.46 o                         
 -11   8   8          0.27          8.82         6.68 o                         
 -10   8   8          1.31         -7.31         7.31 o                         
  -9   8   8          0.15          3.99         7.64 o                         
  -8   8   8          1.33         -6.10         6.10 o                         
  -7   8   8          5.87          3.72         6.01 o                         
  -6   8   8          1.75          0.95         9.53 o                         
  -5   8   8          1.58         15.50        10.88 o                         
  -4   8   8          8.34         19.32        10.04 o                         
  -3   8   8          0.89         10.00        11.10 o                         
  -2   8   8          3.20         11.59         9.06 o                         
  -1   8   8         37.82         44.00        10.35 o                         
   0   8   8          9.59         -0.60         8.05 o                         
   1   8   8          0.00         10.55         9.31 o                         
   2   8   8         11.83         10.15         9.41 o                         
   3   8   8          5.79         21.50        11.26 o                         
   4   8   8          1.01         -4.10         9.78 o                         
   5   8   8          0.00          5.48        10.10 o                         
   6   8   8         13.74         28.40         9.66 o                         
   7   8   8         25.17         23.48        11.08 o                         
   8   8   8          8.91          9.91         7.49 o                         
   9   8   8          5.91         19.88         7.30 o                         
  10   8   8         37.49         19.83         9.72 o                         
  11   8   8         67.71         50.44        11.06 o                         
  12   8   8         30.63         45.92        11.76 o                         
 -14   9   8         33.75         32.93        15.01 o                         
 -13   9   8         22.23         38.23        11.02 o                         
 -12   9   8         10.96         -2.41        12.12 o                         
 -11   9   8         18.51         24.35        10.87 o                         
 -10   9   8         23.90         22.42         8.51 o                         
  -9   9   8         18.12         32.04         8.20 o                         
  -8   9   8          4.94         -0.98         9.26 o                         
  -7   9   8          0.04          4.66         9.21 o                         
  -6   9   8          2.50         11.13        10.45 o                         
  -5   9   8          1.24          1.41         9.95 o                         
  -4   9   8          0.65         13.59        11.41 o                         
  -3   9   8          1.62         18.22        10.69 o                         
  -2   9   8         47.74         38.94        13.88 o                         
  -1   9   8          7.80         32.93        20.06 o                         
   0   9   8          0.72          1.16        12.76 o                         
   1   9   8          2.71         23.40        11.93 o                         
   2   9   8          0.03         11.27        11.56 o                         
   3   9   8          0.05        -10.52        10.52 o                         
   4   9   8          0.81          4.99        12.85 o                         
   5   9   8          0.01         -4.36        15.54 o                         
   6   9   8          0.02          2.40        13.40 o                         
   7   9   8          2.25          0.86        13.86 o                         
 -29   1   9          2.65          7.36        10.64 o                         
 -28   1   9          6.03         -4.97        10.11 o                         
 -27   1   9          8.31         13.63        10.17 o                         
 -26   1   9         17.76         17.31         9.94 o                         
 -25   1   9         14.94         23.01        11.62 o                         
 -24   1   9          0.70         13.82         7.61 o                         
 -23   1   9         21.36         33.35         7.95 o                         
 -22   1   9         38.49         44.36         8.38 o                         
 -21   1   9         41.29         30.85        10.94 o                         
 -20   1   9          0.01          6.17         6.16 o                         
 -19   1   9         23.53         24.79         7.05 o                         
 -18   1   9          4.04         12.96         6.31 o                         
 -17   1   9        249.65        291.26        14.79 o                         
 -16   1   9        310.16        339.58        15.26 o                         
 -15   1   9        409.74        456.33        15.57 o                         
 -14   1   9          0.13         12.07         5.19 o                         
 -13   1   9       1110.06       1049.87        20.34 o                         
 -12   1   9        388.38        392.05        13.24 o                         
 -11   1   9         72.28         88.93         7.54 o                         
 -10   1   9          9.41          7.42         4.30 o                         
  -9   1   9         23.53         38.22         5.75 o                         
  -8   1   9        242.43        277.24        12.40 o                         
  -7   1   9        330.58        346.20        14.98 o                         
  -6   1   9        123.15        141.57         8.58 o                         
  -5   1   9         86.60        113.68         8.55 o                         
  -4   1   9        203.17        241.56        11.91 o                         
  -3   1   9          7.57         21.83         4.95 o                         
  -2   1   9        382.39        400.44        12.50 o                         
  -1   1   9        885.24        855.95        18.51 o                         
   0   1   9        513.68        467.06        12.47 o                         
   1   1   9        385.07        351.43        12.59 o                         
   2   1   9        214.23        232.77        15.21 o                         
   3   1   9         65.20         75.80         7.40 o                         
   4   1   9         45.64         53.48         6.51 o                         
   5   1   9         12.27         15.06         4.77 o                         
   6   1   9          7.18         15.71         4.85 o                         
   7   1   9        110.55        114.30         8.97 o                         
   8   1   9        139.79        146.82        10.22 o                         
   9   1   9         47.88         55.04         6.98 o                         
  10   1   9         15.31         15.11         5.53 o                         
  11   1   9         24.02         38.56         6.07 o                         
  12   1   9         12.92         14.32         5.37 o                         
  13   1   9          4.29          4.52         5.72 o                         
  14   1   9         16.23         21.39         7.24 o                         
  15   1   9         19.17         33.08         6.51 o                         
  16   1   9         13.81          6.82         6.09 o                         
  17   1   9         25.27         15.84         8.77 o                         
  18   1   9          1.16         20.75         8.82 o                         
  19   1   9          0.07          7.16         9.67 o                         
  20   1   9          0.83         -0.71        11.06 o                         
  21   1   9          0.40         -8.65         8.65 o                         
  22   1   9          0.63         -4.35        16.20 o                         
 -29   2   9         52.24         63.45        16.99 o                         
 -28   2   9          5.45         -7.05         9.97 o                         
 -27   2   9          0.86         15.73         9.70 o                         
 -26   2   9          1.55          0.44         8.00 o                         
 -25   2   9          5.81          7.47         7.43 o                         
 -24   2   9          4.26         28.96         8.47 o                         
 -23   2   9          8.84          7.50         7.01 o                         
 -22   2   9        114.93        104.63        15.08 o                         
 -21   2   9        125.42        114.06        11.09 o                         
 -20   2   9          0.06         -2.43         5.73 o                         
 -19   2   9          9.05         12.93         6.30 o                         
 -18   2   9        423.48        401.71        16.27 o                         
 -17   2   9         15.61         23.87         6.39 o                         
 -16   2   9        611.94        616.13        16.82 o                         
 -15   2   9       1825.38       1656.13        28.13 o                         
 -14   2   9         14.00         16.20         5.34 o                         
 -13   2   9        900.46        775.42        18.86 o                         
 -12   2   9        197.50        229.91        12.09 o                         
 -11   2   9        182.78        197.93        10.97 o                         
 -10   2   9         31.97         30.26         5.06 o                         
  -9   2   9        184.83        256.40        12.60 o                         
  -8   2   9         53.17         59.57         6.10 o                         
  -7   2   9        117.09        143.34         9.10 o                         
  -6   2   9        226.67        226.99        11.94 o                         
  -5   2   9        152.37        176.28         9.56 o                         
  -4   2   9         62.24         68.43         6.63 o                         
  -3   2   9          0.12          8.16         4.11 o                         
  -2   2   9          0.11          5.49         3.99 o                         
  -1   2   9         88.50        100.48         8.82 o                         
   0   2   9        353.93        371.68        12.24 o                         
   1   2   9        155.33        153.41        11.35 o                         
   2   2   9        637.79        589.83        15.97 o                         
   3   2   9         29.41         30.36         5.54 o                         
   4   2   9        306.55        303.37        14.13 o                         
   5   2   9         10.10         15.19         4.78 o                         
   6   2   9        468.58        476.39        14.24 o                         
   7   2   9        431.04        422.54        14.49 o                         
   8   2   9        114.38        131.89        11.34 o                         
   9   2   9         35.32         38.91         6.64 o                         
  10   2   9         30.31         13.20         7.92 o                         
  11   2   9         60.14         61.91         7.18 o                         
  12   2   9        104.27        107.94         9.80 o                         
  13   2   9         12.25         24.46         5.89 o                         
  14   2   9         34.36         23.30         8.91 o                         
  15   2   9        192.20        209.92        17.02 o                         
  16   2   9          0.01          5.86         8.69 o                         
  17   2   9          8.99         29.76         9.75 o                         
  18   2   9         20.40         13.03        13.71 o                         
  19   2   9         18.06         34.10        10.93 o                         
  20   2   9          0.05         12.79        15.93 o                         
  21   2   9          1.38         -1.75        12.42 o                         
  22   2   9          0.29         -9.80        16.02 o                         
 -28   3   9          0.50         24.96        14.72 o                         
 -27   3   9          0.18         11.01        12.93 o                         
 -26   3   9          0.84         -8.24         8.24 o                         
 -25   3   9          0.57         -6.35         6.95 o                         
 -24   3   9          0.74          6.47         8.84 o                         
 -23   3   9          0.56         -0.76         7.46 o                         
 -22   3   9         14.08         10.02         6.69 o                         
 -21   3   9         64.02         66.54         9.36 o                         
 -20   3   9          2.12          6.75         6.01 o                         
 -19   3   9         98.16         62.71         8.95 o                         
 -18   3   9          1.59         -0.02         5.97 o                         
 -17   3   9        230.20        252.32        14.59 o                         
 -16   3   9         28.78         32.32         6.49 o                         
 -15   3   9        679.50        621.53        16.84 o                         
 -14   3   9        130.97        175.28        18.30 o                         
 -13   3   9        116.33        129.60        11.95 o                         
 -12   3   9        387.62        407.07        16.86 o                         
 -11   3   9        443.75        468.64        15.14 o                         
 -10   3   9        302.44        384.13        16.96 o                         
  -9   3   9         10.02         14.60         4.65 o                         
  -8   3   9        860.34        797.51        16.60 o                         
  -7   3   9       1493.78       1380.48        21.49 o                         
  -6   3   9        329.03        365.33        16.19 o                         
  -5   3   9         75.77         85.59         7.09 o                         
  -4   3   9        150.58        164.50         9.56 o                         
  -3   3   9         10.43          8.95         4.35 o                         
  -2   3   9         14.25         10.28         4.33 o                         
  -1   3   9          3.60          2.28         4.32 o                         
   0   3   9        696.14        670.79        14.83 o                         
   1   3   9        701.85        691.88        16.89 o                         
   2   3   9        223.21        260.38        13.53 o                         
   3   3   9        450.43        414.07        15.31 o                         
   4   3   9         66.54         70.89         7.19 o                         
   5   3   9          7.50         12.82         4.91 o                         
   6   3   9          2.40          7.76         5.11 o                         
   7   3   9         22.83         34.59         5.88 o                         
   8   3   9         12.70         12.40         5.36 o                         
   9   3   9         14.49         21.90         5.89 o                         
  10   3   9         58.81         55.25         7.36 o                         
  11   3   9         65.95         70.08         8.43 o                         
  12   3   9         29.55         38.73         6.75 o                         
  13   3   9          3.98         -0.44         7.28 o                         
  14   3   9          7.21          8.27         8.51 o                         
  15   3   9          2.74         21.95         9.58 o                         
  16   3   9         15.03         16.84         8.89 o                         
  17   3   9          2.16         11.66         9.58 o                         
  18   3   9          3.80         -4.79         9.91 o                         
  19   3   9          0.03         -6.18         9.95 o                         
  20   3   9          0.46          4.81        10.85 o                         
  21   3   9          1.46         17.47        12.86 o                         
 -27   4   9          1.24          0.40        12.28 o                         
 -26   4   9          0.03          0.12        11.66 o                         
 -25   4   9          4.05         17.55        11.59 o                         
 -24   4   9         11.90         11.67        11.56 o                         
 -23   4   9          6.89         17.28         9.28 o                         
 -22   4   9          2.91         12.52         8.37 o                         
 -21   4   9          0.03         -2.06         9.27 o                         
 -20   4   9          4.95         13.79         6.13 o                         
 -19   4   9         17.65         30.42         6.87 o                         
 -18   4   9        230.04        245.81        15.63 o                         
 -17   4   9         12.30         19.79         6.29 o                         
 -16   4   9         67.22         78.60         9.14 o                         
 -15   4   9         14.62         33.82         7.46 o                         
 -14   4   9          0.87          8.43         5.85 o                         
 -13   4   9        115.24        117.74        11.01 o                         
 -12   4   9        744.30        666.42        17.37 o                         
 -11   4   9        442.48        436.91        15.29 o                         
 -10   4   9         13.26         17.91         6.50 o                         
  -9   4   9        334.06        339.50        14.37 o                         
  -8   4   9        137.34        137.15        10.18 o                         
  -7   4   9          0.73          6.96         4.98 o                         
  -6   4   9         82.26         83.56         7.98 o                         
  -5   4   9        122.84        141.21        10.03 o                         
  -4   4   9          0.65          3.52         4.17 o                         
  -3   4   9        155.12        138.44         9.47 o                         
  -2   4   9         48.04         50.40         6.74 o                         
  -1   4   9         53.68         51.38         6.80 o                         
   0   4   9          0.21          6.74         4.76 o                         
   1   4   9        158.92        145.79        10.20 o                         
   2   4   9         99.61        101.48         9.87 o                         
   3   4   9          7.76         10.30         5.05 o                         
   4   4   9        205.50        211.64        12.98 o                         
   5   4   9          7.41          9.30         5.21 o                         
   6   4   9        355.07        337.67        16.86 o                         
   7   4   9        377.94        333.86        13.82 o                         
   8   4   9        139.69        139.59        10.07 o                         
   9   4   9         21.16         36.10         6.84 o                         
  10   4   9          5.53          1.99         5.62 o                         
  11   4   9          5.93         18.48         5.56 o                         
  12   4   9          5.03         19.41         9.37 o                         
  13   4   9          3.29         10.98         8.16 o                         
  14   4   9         30.78         26.35         8.55 o                         
  15   4   9         21.58         19.35         8.31 o                         
  16   4   9          3.59         15.62         9.01 o                         
  17   4   9          2.43         15.08        10.24 o                         
  18   4   9          2.14         21.85        12.60 o                         
  19   4   9          1.16         -2.32        15.67 o                         
  20   4   9          2.04         -2.04        12.97 o                         
 -25   5   9          3.52         10.97        11.17 o                         
 -24   5   9          5.07         23.67        11.75 o                         
 -23   5   9         36.21         33.96        11.55 o                         
 -22   5   9         14.48          7.54        10.02 o                         
 -21   5   9          0.34          3.81         8.44 o                         
 -20   5   9          3.37         -1.95        11.70 o                         
 -19   5   9         47.36         56.87        12.16 o                         
 -18   5   9          0.45          9.14         6.16 o                         
 -17   5   9         52.53         59.99         7.52 o                         
 -16   5   9          1.81         13.76         6.81 o                         
 -15   5   9         11.24         20.04         6.27 o                         
 -14   5   9         98.72        109.12        10.29 o                         
 -13   5   9          7.58         13.40         6.38 o                         
 -12   5   9         43.32         57.18         7.50 o                         
 -11   5   9          0.46          4.76         5.92 o                         
 -10   5   9          7.32         19.94         6.91 o                         
  -9   5   9         16.50         25.02         6.04 o                         
  -8   5   9         79.64         76.06         9.64 o                         
  -7   5   9        137.04        146.13        10.59 o                         
  -6   5   9         79.21         79.73         8.55 o                         
  -5   5   9          7.53          6.08         7.20 o                         
  -4   5   9          1.01         10.73         4.74 o                         
  -3   5   9          2.11          5.77         5.80 o                         
  -2   5   9         16.60         20.00         5.43 o                         
  -1   5   9         76.01         90.55         9.03 o                         
   0   5   9         31.78         29.16         7.39 o                         
   1   5   9          0.20         19.15         8.15 o                         
   2   5   9         51.54         62.57         9.08 o                         
   3   5   9        225.20        226.64        15.18 o                         
   4   5   9          0.57          5.69         6.78 o                         
   5   5   9         86.13         92.11        10.91 o                         
   6   5   9         43.78         42.00         8.61 o                         
   7   5   9         33.58         25.56         6.74 o                         
   8   5   9         44.55         33.54         7.16 o                         
   9   5   9         21.02         27.57         7.47 o                         
  10   5   9          2.64         -2.70         6.42 o                         
  11   5   9          1.12          0.47         6.20 o                         
  12   5   9          0.68         17.83         8.89 o                         
  13   5   9         12.39         38.28         9.85 o                         
  14   5   9         16.94         27.00        12.38 o                         
  15   5   9          1.48         16.40         9.86 o                         
  16   5   9          0.59          5.09         9.88 o                         
  17   5   9          4.13         17.43        10.69 o                         
  18   5   9          0.97         23.24        13.58 o                         
 -23   6   9          0.17          3.82        13.37 o                         
 -22   6   9          3.45         -1.17        10.63 o                         
 -21   6   9         16.95         39.56        10.96 o                         
 -20   6   9         12.06          8.64         9.28 o                         
 -19   6   9          0.01         -1.28         7.98 o                         
 -18   6   9          1.33          9.02         8.38 o                         
 -17   6   9          2.85         20.79         8.61 o                         
 -16   6   9         62.01         50.39         9.70 o                         
 -15   6   9          3.99          4.06         6.88 o                         
 -14   6   9         59.68         62.60         8.08 o                         
 -13   6   9         42.93         57.87         8.00 o                         
 -12   6   9         10.95         35.42         8.99 o                         
 -11   6   9          0.63          3.73         5.77 o                         
 -10   6   9         16.31         16.15         8.88 o                         
  -9   6   9         25.90         25.74         7.25 o                         
  -8   6   9         39.08         40.27         7.82 o                         
  -7   6   9         97.81         79.67         9.54 o                         
  -6   6   9        165.13        181.16        12.98 o                         
  -5   6   9         89.03        107.41        10.07 o                         
  -4   6   9          2.43         13.78         6.42 o                         
  -3   6   9        149.84        159.68        12.40 o                         
  -2   6   9        179.19        178.56        14.89 o                         
  -1   6   9          9.88          7.04         8.05 o                         
   0   6   9          6.05          5.49         6.61 o                         
   1   6   9         58.70         35.28        10.15 o                         
   2   6   9          0.00          2.54         5.97 o                         
   3   6   9          6.54         15.21         6.50 o                         
   4   6   9         21.18         21.59         7.81 o                         
   5   6   9          0.07         18.47         8.52 o                         
   6   6   9         10.07         27.43         8.77 o                         
   7   6   9         12.69         20.96         8.06 o                         
   8   6   9         53.73         43.15         8.80 o                         
   9   6   9         77.78         76.42        12.24 o                         
  10   6   9         24.17         32.45         8.30 o                         
  11   6   9          0.55          6.22         9.99 o                         
  12   6   9          9.44          5.65         8.82 o                         
  13   6   9          7.38         -5.34         8.99 o                         
  14   6   9         11.24         17.28        10.94 o                         
  15   6   9          2.20         10.79        11.33 o                         
  16   6   9         24.62         30.78        15.42 o                         
 -21   7   9          0.21         16.76        11.91 o                         
 -20   7   9          0.56         -3.22        10.40 o                         
 -19   7   9          0.01          5.36        13.59 o                         
 -18   7   9          0.00         -5.77         8.87 o                         
 -17   7   9          2.19         11.14         9.27 o                         
 -16   7   9          9.50         17.87        11.91 o                         
 -15   7   9          3.35         12.21         6.85 o                         
 -14   7   9        193.78        175.93        12.95 o                         
 -13   7   9        178.29        183.99        12.87 o                         
 -12   7   9         63.37         77.09        10.29 o                         
 -11   7   9         12.12          5.40         7.47 o                         
 -10   7   9         94.63         94.38        12.24 o                         
  -9   7   9         45.15         49.87         8.42 o                         
  -8   7   9         17.97         18.91         7.60 o                         
  -7   7   9         17.88         21.37         7.23 o                         
  -6   7   9         41.24         37.89         7.65 o                         
  -5   7   9         66.96         55.41         9.84 o                         
  -4   7   9         35.78         26.44         7.28 o                         
  -3   7   9          0.06         10.97         6.94 o                         
  -2   7   9          4.84         16.52         7.21 o                         
  -1   7   9          1.75         11.52         6.71 o                         
   0   7   9         83.94         89.09        11.20 o                         
   1   7   9         13.47         42.97         9.57 o                         
   2   7   9          2.70         11.02         6.49 o                         
   3   7   9         17.89         36.00         9.96 o                         
   4   7   9          1.31         -0.85         8.33 o                         
   5   7   9          5.14          1.73         6.30 o                         
   6   7   9          9.83         15.53         7.20 o                         
   7   7   9          9.12         10.79         6.87 o                         
   8   7   9          1.47         19.33         8.68 o                         
   9   7   9          0.32          4.04         7.09 o                         
  10   7   9          4.45         10.85         7.43 o                         
  11   7   9         15.94          6.73        11.01 o                         
  12   7   9         12.95         19.49         7.39 o                         
  13   7   9          3.00         12.63        10.60 o                         
  14   7   9          1.44         22.53        17.22 o                         
 -17   8   9          0.23         -8.93         9.85 o                         
 -16   8   9          9.44          0.74        14.44 o                         
 -15   8   9          1.18         11.51        13.17 o                         
 -14   8   9          4.14          5.41         9.24 o                         
 -13   8   9          0.01         10.93         7.43 o                         
 -12   8   9          1.98         18.43        10.40 o                         
 -11   8   9          0.27          0.54         9.85 o                         
 -10   8   9          0.00         17.86         7.51 o                         
  -9   8   9          1.08          5.46         6.99 o                         
  -8   8   9          4.64         11.42         8.86 o                         
  -7   8   9          6.73          6.01         9.05 o                         
  -6   8   9          5.66          9.00         9.45 o                         
  -5   8   9          7.17         12.10         7.51 o                         
  -4   8   9          5.56         25.91        12.14 o                         
  -3   8   9          0.27         19.73        11.03 o                         
  -2   8   9          1.33         16.40        10.25 o                         
  -1   8   9          4.77         -0.10        10.99 o                         
   0   8   9          0.03         20.64        10.18 o                         
   1   8   9          0.08          8.77        10.51 o                         
   2   8   9          0.40         23.65        11.29 o                         
   3   8   9          0.00          2.73        10.97 o                         
   4   8   9          0.86         -4.89        10.19 o                         
   5   8   9          1.26         -3.20         8.55 o                         
   6   8   9          4.68         13.03        10.22 o                         
   7   8   9          0.29         -5.01         7.53 o                         
   8   8   9         11.55          4.87        10.53 o                         
   9   8   9         41.39         43.24        11.71 o                         
  10   8   9         27.32         27.58        11.96 o                         
 -11   9   9          6.50         19.04        14.43 o                         
 -10   9   9          0.10        -12.42        12.42 o                         
  -9   9   9          2.10         29.46         9.36 o                         
  -8   9   9          0.94         -1.64        14.04 o                         
  -7   9   9          1.19         16.84        11.81 o                         
  -6   9   9          3.06          2.83        11.11 o                         
  -5   9   9          3.51         -7.20        10.81 o                         
  -4   9   9          0.00        -10.47        10.47 o                         
  -3   9   9          0.04         16.75        11.26 o                         
  -2   9   9          5.97         14.16        12.75 o                         
  -1   9   9         13.93         17.07        13.72 o                         
   0   9   9         12.84         -5.19        12.99 o                         
   1   9   9          2.72         -7.02        18.33 o                         
   2   9   9          0.04        -11.58        11.58 o                         
   3   9   9          0.86         -9.15        13.67 o                         
   4   9   9          0.28          9.55        15.41 o                         
 -29   0  10         30.83         76.48        20.74 o                         
 -28   0  10         42.68         64.04        20.07 o                         
 -27   0  10         15.94         21.14        19.18 o                         
 -26   0  10          8.55         23.56        15.69 o                         
 -25   0  10          1.29         -2.32        11.30 o                         
 -24   0  10          9.79          0.63        11.99 o                         
 -23   0  10         15.47         -2.41        10.10 o                         
 -22   0  10          0.13          9.89         9.52 o                         
 -21   0  10         10.01         -6.34         8.49 o                         
 -20   0  10        319.50        315.61        25.20 o                         
 -19   0  10        387.51        400.87        22.87 o                         
 -18   0  10         34.68         38.54         9.31 o                         
 -17   0  10        178.20        198.74        18.98 o                         
 -16   0  10         22.64         40.00         9.86 o                         
 -15   0  10        463.77        482.26        24.25 o                         
 -14   0  10       6355.42       6007.57        89.97 o                         
 -13   0  10         35.81         21.55         9.24 o                         
 -12   0  10       1063.56        972.96        31.09 o                         
 -11   0  10         61.11         58.45        10.13 o                         
 -10   0  10        319.83        332.48        22.66 o                         
  -9   0  10         68.46         70.39        10.78 o                         
  -8   0  10        129.21        142.37        12.92 o                         
  -7   0  10        302.99        322.28        19.38 o                         
  -6   0  10        116.13        112.36        17.77 o                         
  -5   0  10        142.92        148.94        13.75 o                         
  -4   0  10        755.94        628.63        20.75 o                         
  -3   0  10        185.82        171.46        16.63 o                         
  -2   0  10         65.33         74.28        10.76 o                         
  -1   0  10        185.09        224.75        16.60 o                         
   0   0  10        419.02        411.39        17.97 o                         
   1   0  10        327.12        323.03        19.14 o                         
   2   0  10          0.99         17.04         7.26 o                         
   3   0  10         27.49         20.22         7.63 o                         
   4   0  10        603.19        516.68        20.17 o                         
   5   0  10          3.79         20.00         8.68 o                         
   6   0  10        256.26        313.50        22.52 o                         
   7   0  10         32.13         29.55         8.60 o                         
   8   0  10          6.06          7.92         7.09 o                         
   9   0  10          0.98          9.15         8.43 o                         
  10   0  10         74.75         99.23        12.80 o                         
  11   0  10        108.79        107.69        13.44 o                         
  12   0  10         40.28         39.67         9.95 o                         
  13   0  10          0.00         -3.80         8.64 o                         
  14   0  10         26.45         21.24        10.35 o                         
  15   0  10          1.34         22.26        12.59 o                         
  16   0  10         16.12          2.80         9.20 o                         
  17   0  10         85.78         96.49        17.41 o                         
  18   0  10          2.64         31.22        12.98 o                         
  19   0  10          1.31         -5.88         8.41 o                         
  20   0  10         18.65          4.89        20.68 o                         
  21   0  10         17.58          0.23        22.03 o                         
 -28   1  10          0.01         -2.74        10.32 o                         
 -27   1  10          0.06         10.85         9.39 o                         
 -26   1  10          1.26         -8.21         8.21 o                         
 -25   1  10          2.60         -7.61         7.61 o                         
 -24   1  10          0.17          8.69         7.85 o                         
 -23   1  10         14.01         12.05         8.32 o                         
 -22   1  10          0.01          6.56         7.20 o                         
 -21   1  10         30.83         34.22         8.89 o                         
 -20   1  10         16.72         26.28         7.09 o                         
 -19   1  10         35.05         20.02         7.09 o                         
 -18   1  10        269.30        234.30        16.62 o                         
 -17   1  10         14.40         10.97         6.98 o                         
 -16   1  10        541.71        489.22        17.39 o                         
 -15   1  10        513.52        509.22        19.49 o                         
 -14   1  10         33.80         37.62         7.75 o                         
 -13   1  10       2033.98       1835.75        29.25 o                         
 -12   1  10        158.17        169.63        12.62 o                         
 -11   1  10         47.75         62.81         7.93 o                         
 -10   1  10          1.44         14.27         5.07 o                         
  -9   1  10         40.95         42.51         5.85 o                         
  -8   1  10        102.50        105.71         8.36 o                         
  -7   1  10         15.45         29.46         5.36 o                         
  -6   1  10         16.35         24.87         5.08 o                         
  -5   1  10          2.28          8.87         3.93 o                         
  -4   1  10         16.26         23.25         5.28 o                         
  -3   1  10         37.10         38.47         5.61 o                         
  -2   1  10         41.64         48.88         5.92 o                         
  -1   1  10         11.36         15.37         7.23 o                         
   0   1  10         55.26         61.71         6.77 o                         
   1   1  10         83.19         85.24         7.93 o                         
   2   1  10       1082.57       1049.53        22.55 o                         
   3   1  10         27.13         22.81         5.76 o                         
   4   1  10        281.89        336.33        20.57 o                         
   5   1  10         66.80         67.79         7.97 o                         
   6   1  10        334.15        367.22        18.73 o                         
   7   1  10        681.86        642.77        16.72 o                         
   8   1  10        168.10        204.71        12.04 o                         
   9   1  10          0.38         10.97         6.48 o                         
  10   1  10          4.59          7.76         5.55 o                         
  11   1  10         12.42         17.89         6.03 o                         
  12   1  10          3.49          7.73         5.98 o                         
  13   1  10         23.60         47.39         7.21 o                         
  14   1  10          0.47         12.78         6.80 o                         
  15   1  10         32.80         16.77         9.40 o                         
  16   1  10         15.94         21.88         6.31 o                         
  17   1  10         15.41         40.14         9.73 o                         
  18   1  10          3.31         -4.82         8.40 o                         
  19   1  10          1.11         15.15         9.43 o                         
  20   1  10          1.56          6.30        12.61 o                         
 -28   2  10          3.93         10.62        12.92 o                         
 -27   2  10          3.54         16.93        10.30 o                         
 -26   2  10          0.58         20.06         8.91 o                         
 -25   2  10          4.49         -1.37         9.23 o                         
 -24   2  10          0.05         -4.38         7.78 o                         
 -23   2  10          6.54          2.79         8.93 o                         
 -22   2  10          0.14         13.79         6.93 o                         
 -21   2  10          1.89         11.42         7.03 o                         
 -20   2  10        142.97        143.38        12.95 o                         
 -19   2  10        285.46        224.54        20.91 o                         
 -18   2  10         25.77         41.89         9.09 o                         
 -17   2  10         12.69         17.94         8.38 o                         
 -16   2  10          0.69         13.47         6.26 o                         
 -15   2  10        489.57        494.28        17.81 o                         
 -14   2  10       2751.81       2566.98        40.72 o                         
 -13   2  10       1317.47       1255.35        27.88 o                         
 -12   2  10         33.64         46.97         7.64 o                         
 -11   2  10        385.92        416.87        24.85 o                         
 -10   2  10        449.85        435.05        16.45 o                         
  -9   2  10          0.72          5.62         5.05 o                         
  -8   2  10         84.67        104.33         8.41 o                         
  -7   2  10          0.18         -1.62         4.25 o                         
  -6   2  10         39.68         39.88         5.33 o                         
  -5   2  10          0.12          0.32         4.06 o                         
  -4   2  10          6.77          9.40         4.34 o                         
  -3   2  10          0.01          8.00         4.41 o                         
  -2   2  10         71.93         80.56         7.67 o                         
  -1   2  10        207.58        233.66        11.79 o                         
   0   2  10         11.91         11.95         5.17 o                         
   1   2  10        535.58        489.57        15.19 o                         
   2   2  10        204.97        219.82        13.94 o                         
   3   2  10         34.54         61.05         7.37 o                         
   4   2  10          8.84         16.66         5.31 o                         
   5   2  10         32.73         44.19         7.30 o                         
   6   2  10        205.52        182.66        12.37 o                         
   7   2  10         42.36         41.45         6.74 o                         
   8   2  10          3.67          7.13         5.33 o                         
   9   2  10         46.69         39.38         6.51 o                         
  10   2  10        157.87        152.27        11.57 o                         
  11   2  10        132.26        126.82         9.62 o                         
  12   2  10         15.54         38.07         7.65 o                         
  13   2  10          7.54         15.18         8.61 o                         
  14   2  10         20.10         37.53         8.70 o                         
  15   2  10          1.49         14.18         8.79 o                         
  16   2  10          3.96          0.84         8.44 o                         
  17   2  10          5.09         -4.85        10.02 o                         
  18   2  10          0.48         -2.83        10.62 o                         
  19   2  10          0.08        -10.76        10.76 o                         
  20   2  10          7.03         43.36        14.56 o                         
 -27   3  10          0.19          3.02        17.28 o                         
 -26   3  10          1.00          3.75         9.11 o                         
 -25   3  10          1.06          3.83         7.63 o                         
 -24   3  10          0.03         11.35         8.16 o                         
 -23   3  10          0.56         -5.88         7.03 o                         
 -22   3  10          1.93         20.94         8.09 o                         
 -21   3  10          0.97          6.78         6.67 o                         
 -20   3  10          1.36         -4.33         6.97 o                         
 -19   3  10         25.75         24.85         8.13 o                         
 -18   3  10         51.73         49.66         8.18 o                         
 -17   3  10          4.65          5.52         5.96 o                         
 -16   3  10        187.76        198.33        12.24 o                         
 -15   3  10        130.14        152.07        11.86 o                         
 -14   3  10          2.63          9.44         6.15 o                         
 -13   3  10        454.88        408.39        16.81 o                         
 -12   3  10        532.88        504.69        18.12 o                         
 -11   3  10        534.11        483.09        17.56 o                         
 -10   3  10        112.43        107.71        10.63 o                         
  -9   3  10        275.82        315.16        15.39 o                         
  -8   3  10         36.00         47.99         7.31 o                         
  -7   3  10          0.00          4.69         5.51 o                         
  -6   3  10          1.12          6.61         5.29 o                         
  -5   3  10          2.57          5.74         4.96 o                         
  -4   3  10          2.47         11.14         5.07 o                         
  -3   3  10         34.92         45.29         6.89 o                         
  -2   3  10         52.47         49.81         7.35 o                         
  -1   3  10          5.88          8.98         5.65 o                         
   0   3  10        177.94        155.04        11.46 o                         
   1   3  10        526.99        532.77        15.57 o                         
   2   3  10         21.84         41.60         6.76 o                         
   3   3  10        490.07        447.73        20.51 o                         
   4   3  10        102.64        124.01         9.95 o                         
   5   3  10          6.85         20.18         6.32 o                         
   6   3  10        262.72        231.79        13.40 o                         
   7   3  10        356.34        348.33        15.13 o                         
   8   3  10         61.01         67.30         8.90 o                         
   9   3  10          7.05          6.01         5.99 o                         
  10   3  10          0.00          9.10         6.17 o                         
  11   3  10         28.41         23.95         7.04 o                         
  12   3  10         78.91         66.23        11.31 o                         
  13   3  10         33.95         42.84        10.23 o                         
  14   3  10          4.28          1.89         8.55 o                         
  15   3  10          2.06         13.60         8.95 o                         
  16   3  10          2.90          3.54        14.07 o                         
  17   3  10          2.94         -4.29        10.04 o                         
  18   3  10          0.01          2.31        12.61 o                         
  19   3  10          4.25         -0.73        11.94 o                         
 -26   4  10         11.91         49.78        15.08 o                         
 -25   4  10          0.16         -4.63        10.49 o                         
 -24   4  10          2.58         21.54        11.52 o                         
 -23   4  10          4.82         28.38        10.67 o                         
 -22   4  10          5.24         15.43         6.99 o                         
 -21   4  10          0.00          1.94         7.09 o                         
 -20   4  10         15.77          7.08         7.32 o                         
 -19   4  10         48.16         77.89        11.99 o                         
 -18   4  10         82.72         87.63         9.45 o                         
 -17   4  10         40.74         37.83         7.78 o                         
 -16   4  10          9.51          7.44         6.01 o                         
 -15   4  10         68.44         62.01         8.52 o                         
 -14   4  10          3.39          9.87         6.78 o                         
 -13   4  10        721.86        601.32        18.25 o                         
 -12   4  10        102.69         92.55         9.49 o                         
 -11   4  10        206.33        241.07        15.68 o                         
 -10   4  10        289.64        291.25        15.19 o                         
  -9   4  10         26.31         35.89         8.31 o                         
  -8   4  10          2.73         -4.90         5.43 o                         
  -7   4  10         21.61         30.49         6.89 o                         
  -6   4  10          9.59         16.35         5.82 o                         
  -5   4  10         22.51         28.71         7.08 o                         
  -4   4  10         11.58          9.47         5.52 o                         
  -3   4  10         25.85         23.52         5.79 o                         
  -2   4  10         78.40         83.10         8.45 o                         
  -1   4  10         34.54         37.64         6.54 o                         
   0   4  10          0.22          6.32         5.12 o                         
   1   4  10          4.80          8.77         6.55 o                         
   2   4  10          2.03          5.60         5.30 o                         
   3   4  10         50.25         68.70         8.06 o                         
   4   4  10         79.97         56.67         8.13 o                         
   5   4  10         50.88         65.72        10.16 o                         
   6   4  10         70.52         57.06         7.61 o                         
   7   4  10         96.03         81.73         8.64 o                         
   8   4  10         83.72         91.18         9.64 o                         
   9   4  10         55.71         43.44         8.28 o                         
  10   4  10          8.73         14.05         6.20 o                         
  11   4  10          0.01          6.79         7.74 o                         
  12   4  10          0.37         14.68         9.36 o                         
  13   4  10          0.30          1.11         8.56 o                         
  14   4  10          0.02         21.18         9.22 o                         
  15   4  10          1.91         40.23        11.72 o                         
  16   4  10          0.52         -9.55         9.55 o                         
  17   4  10          8.72         32.05        11.71 o                         
  18   4  10          7.31         35.30        14.91 o                         
 -24   5  10          0.53         -6.67        10.45 o                         
 -23   5  10          0.30         -5.65         9.82 o                         
 -22   5  10          0.01          6.84         9.50 o                         
 -21   5  10          0.43          9.98         9.70 o                         
 -20   5  10          1.20         11.63         8.37 o                         
 -19   5  10          9.15         12.18         9.23 o                         
 -18   5  10          7.01         -3.61         7.21 o                         
 -17   5  10         72.01         79.56        10.04 o                         
 -16   5  10         15.82         15.33         6.98 o                         
 -15   5  10         13.00          3.75         6.10 o                         
 -14   5  10          3.74         15.65         8.10 o                         
 -13   5  10        177.38        160.69        11.96 o                         
 -12   5  10          6.57         18.90         7.39 o                         
 -11   5  10          0.37         -4.59         6.65 o                         
 -10   5  10          0.36         11.74         6.11 o                         
  -9   5  10         13.25         17.91         6.21 o                         
  -8   5  10         50.42         46.56         7.64 o                         
  -7   5  10          0.18         -5.22         5.40 o                         
  -6   5  10         52.82         57.33         7.87 o                         
  -5   5  10         47.07         36.47         6.68 o                         
  -4   5  10         14.20         22.68         6.42 o                         
  -3   5  10        141.19        124.65        10.81 o                         
  -2   5  10         41.16         33.69         7.46 o                         
  -1   5  10         25.06         46.83         8.66 o                         
   0   5  10        117.19        101.09        10.47 o                         
   1   5  10          0.18          9.15         6.30 o                         
   2   5  10         13.84         52.89         8.03 o                         
   3   5  10        537.42        521.82        17.84 o                         
   4   5  10         80.72         59.94         8.48 o                         
   5   5  10          1.04         16.19         6.69 o                         
   6   5  10         14.89         29.00         7.00 o                         
   7   5  10          7.09         15.72         6.79 o                         
   8   5  10          0.26          1.39         6.69 o                         
   9   5  10          0.11         -4.95         7.00 o                         
  10   5  10          0.34          9.72         8.16 o                         
  11   5  10          0.62         10.04         6.32 o                         
  12   5  10          0.01          3.82         8.85 o                         
  13   5  10          0.00         13.43        10.10 o                         
  14   5  10          0.65         15.84        10.50 o                         
  15   5  10          5.75         13.04        10.21 o                         
  16   5  10          1.85          8.75        10.61 o                         
 -22   6  10          4.95         -2.07        14.11 o                         
 -21   6  10          0.40         -7.91        10.49 o                         
 -20   6  10          0.23         -8.22         8.42 o                         
 -19   6  10          0.24          4.92        11.37 o                         
 -18   6  10          0.04          9.70         9.85 o                         
 -17   6  10          4.75         10.46         7.22 o                         
 -16   6  10          1.49         -6.62         6.62 o                         
 -15   6  10         12.58         16.12         7.67 o                         
 -14   6  10          7.17          3.63         7.22 o                         
 -13   6  10         93.30         75.92         9.38 o                         
 -12   6  10         14.05         10.59         9.43 o                         
 -11   6  10         14.40         30.12         6.98 o                         
 -10   6  10         13.92         22.02         6.54 o                         
  -9   6  10         13.03         32.52         9.78 o                         
  -8   6  10         28.99         43.77        10.40 o                         
  -7   6  10         20.21          8.15         7.96 o                         
  -6   6  10          0.03          9.28        10.37 o                         
  -5   6  10         16.61         26.81         8.56 o                         
  -4   6  10         10.16          6.66         6.94 o                         
  -3   6  10          1.33         20.09         8.85 o                         
  -2   6  10         30.24         22.25         9.30 o                         
  -1   6  10         45.63         53.17        11.30 o                         
   0   6  10          4.46         30.72        10.50 o                         
   1   6  10         17.04         17.48         7.82 o                         
   2   6  10          7.84         20.24         8.92 o                         
   3   6  10          0.10         -1.37         6.91 o                         
   4   6  10         21.84         22.88         7.68 o                         
   5   6  10         26.21         43.53         9.94 o                         
   6   6  10          0.02         17.04         7.92 o                         
   7   6  10          0.67          1.90         8.70 o                         
   8   6  10          0.08         -5.81         7.13 o                         
   9   6  10          8.43         -4.68         7.16 o                         
  10   6  10         11.34         13.58        12.08 o                         
  11   6  10          2.77          0.87         8.09 o                         
  12   6  10          0.18         -8.54         8.54 o                         
  13   6  10          0.44         13.05        10.68 o                         
  14   6  10          0.18         -3.25        17.40 o                         
 -19   7  10          5.76          5.08        12.14 o                         
 -18   7  10          0.02         -5.64         8.97 o                         
 -17   7  10          4.46         25.11        10.92 o                         
 -16   7  10         11.82         28.93         7.75 o                         
 -15   7  10        107.94         75.04        12.21 o                         
 -14   7  10         65.71         69.82        11.44 o                         
 -13   7  10          2.36         15.07         8.32 o                         
 -12   7  10          0.15          6.40        10.01 o                         
 -11   7  10         10.81         -0.95         7.75 o                         
 -10   7  10          3.48          7.34        11.80 o                         
  -9   7  10          7.87         15.60         8.34 o                         
  -8   7  10          0.11          7.48         9.06 o                         
  -7   7  10          0.18          9.83         7.83 o                         
  -6   7  10          2.00         -0.36        11.21 o                         
  -5   7  10          1.17         -1.55         7.30 o                         
  -4   7  10          4.04         15.78         7.81 o                         
  -3   7  10         24.14         18.21         7.43 o                         
  -2   7  10         10.85          6.36         7.04 o                         
  -1   7  10          0.01         13.65         7.96 o                         
   0   7  10          6.62         10.83         7.41 o                         
   1   7  10         36.95         25.90         7.59 o                         
   2   7  10         14.57         19.36         7.70 o                         
   3   7  10          4.08         26.29         9.02 o                         
   4   7  10          0.06         11.81         8.11 o                         
   5   7  10          1.97         20.35         9.41 o                         
   6   7  10          4.53          9.89         7.33 o
[truncated: 101,332 more chars]
